# Supplementary material for: Exploring integument transcriptomes, cuticle ultrastructure, and cuticular hydrocarbons profiles in eusocial and solitary bee species displaying heterochronic adult cuticle maturation
Source: PLoS One. 2019 Mar 14;14(3):e0213796. doi: 10.1371/journal.pone.0213796 (PMC6417726; doi:10.1371/journal.pone.0213796)
Supplement: S1 Table — Comparisons of gene expression levels through the pharate-adult (Pbm), newly-emerged (Ne) and forager (Fg) developmental phases of A. mellifera, F. varia, and C. analis. Blue: significant positive correlation. Red: significant negative correlation. (-): undetectable gene expression. (XLS) [file pone.0213796.s009.xls]

## Sheet: significant_correlation
S1 Table. Ortholog genes displaying significantly correlated expression profiles. Comparisons of gene expression levels through the pharate-adult (Pbm), newly-emerged (Ne) and forager (Fg) developmental phases of A. mellifera, F. varia, and C. analis. Blue: significant positive correlation. Red: significant negative correlation. (-): undetectable gene expression.
Gene	A. mellifera X F. varia		A. mellifera X C. analis		F. varia X C. analis		Process
	P-value	r	P-value	r	P-value	r
TH	0.06712	0.633327	0.03048	0.714718	0.00758	0.813985	sclerotization/melanization
yellow-y	0.7842	-0.106944	0.05617	0.653717	0.8284	-0.0847273
Dat	0.03283	-0.707979	0.8407	-0.0785898	0.1186	-0.557763
ebony	5.386e-06	0.977639	0.3917	0.326114	0.6616	0.170177
Lac2	0.008777	0.805542	0.1105	0.568101	0.001123	0.894716
tan	0.0002548	0.931818	0.8606	-0.0686885	0.8227	-0.0876101
Idgf4-like	0.05258	0.660969	0.6367	-0.183406	0.557	-0.226987	chitin-related genes
Cda4	0.2835	0.401956	0.01733	0.760584	0.01197	0.786274
Cda5	0.008964	0.80429	0.3787	0.334639	0.7988	0.0995749
chitooligosaccharidolytic-domain-like	0.005832	0.828133	0.9245	0.037127	0.1118	0.566488
ChS6	-	-	-	-	0.01416	0.775029
serp	0.000308	0.927945	0.003515	0.852338	0.03189	0.710646
verm	0.0001577	0.940699	0.07882	0.613612	0.1613	0.509408
CaChS-kkv-like1	-	-	0.01711	0.761552	-	-
SgAbd2-like	-	-	0.06749	0.632615	-	-	CPR-RR1
97Ea-like	-	-	0.06947	0.629156	-	-
CPR14	0.0009901	0.898558	0.05951	-0.647805	0.08935	-0.597429
CPR17	5.776e-06	0.977185	0.9174	0.0406149	0.9909	-0.00445552
CPR18	0.009351	0.801764	-	-	-	-
CPR19	0.03547	0.700795	0.001672	0.881589	0.2042	0.467788
CPR22	-	-	0.008272	-0.809005	-	-
CPR24	0.0002326	0.93361	0.008504	0.807397	0.01262	0.782815
CPR25	8.386e-05	0.950632	0.3398	0.360989	0.3039	0.386702
CPR10	-	-	0.02692	0.725567	-	-	CPR-RR2
CPR16	0.01725	0.760964	0.3967	0.32293	0.003506	0.852448
CPR20	0.05882	-0.648567	-	-	-	-
CPR23	0.002667	0.864	-	-	-	-
CPR26	0.000834	0.903548	0.5746	0.217187	0.2808	0.404032
Twdl(Grp)	-	-	0.02067	0.747196	-	-	Non-RR
Cpap3-a	-	-	0.02346	0.737086	-	-
Cpap3-b	0.8954	0.0514393	0.01276	0.782049	0.3556	0.350128
Cpap3-c	0.1375	0.535298	0.03838	0.69325	0.006289	0.824183
Apd-3	3.488e-10	0.998587	-	-	-	-
Apd-like	1.268e-05	0.971392	0.1997	-0.471833	0.1212	-0.554575
Desat-GB48195	0.1711	0.499343	0.01132	0.789869	0.111	0.567508	CHC pathway
Desat-GB45034	-	-	0.0423	0.683672	-	-
Desat-GB42217	-	-	0.001383	0.888064	-	-
Desat-GB40659	0.002337	0.869234	-	-	-	-
Elo-GB51249	0.7583	0.120055	0.005275	0.833246	0.8497	-0.0741084
Elo-GB46038	0.01462	0.772809	-	-	-	-
Elo-GB51247	0.005162	0.834329	0.03036	0.715069	0.06095	0.644511
Elo-GB54302	9.839e-06	0.973407	0.03573	-0.700118	0.0148	-0.771963
Elo-GB54401	0.001571	0.883768	0.1155	-0.561776	0.05788	-0.650383
Elo-GB45596	0.01463	0.772766	0.6888	0.155863	0.6201	-0.192294
Elo-GB54404	0.1539	0.517239	0.04556	0.676127	0.00525	0.83348
Ethr	7.537e-06	0.97537	0.913	0.0427877	0.834	-0.0819431	Regulatory
Eh-like	0.01168	0.787878	0.1705	0.499927	0.02998	0.716176
Ecr	0.08422	-0.605158	0.7388	-0.130027	0.9543	-0.0224605
Usp	0.037	-0.696782	0.004499	0.841023	0.07157	-0.625562
Burs_b	0.4559	-0.285838	0.3197	-0.375212	0.001822	0.878551
CCAP	0.8531	0.0724209	0.3066	0.384685	0.01279	0.781917
CCAPR	0.2476	-0.430294	0.07328	0.622685	0.1844	-0.486269
Hr46	4.022e-06	0.979439	0.04993	0.666534	0.03233	0.709384
E74	0.005965	0.826964	0.09194	-0.59363	0.1066	-0.573206
E75	0.7063	0.146764	0.2307	0.444436	0.05032	0.665701
Hr4	0.002638	0.864447	0.153	0.518123	0.1519	0.519378
Hr38	0.00651	0.822346	0.6245	0.189962	0.1211	0.554692
Ftz-f1	0.006273	0.824317	0.4978	-0.260844	0.7787	-0.109729
Kr-h1	0.04662	0.673756	0.02243	0.740744	0.008259	0.809091
Rickets	0.008842	0.805104	0.3526	-0.352222	0.1206	-0.555293
mirr	0.7051	-0.147397	0.0007159	0.90778	0.6017	-0.202301
hairy	0.03938	-0.690747	0.08441	0.604862	0.008597	-0.80676
Ptx-1	0.03922	0.691161	-	-	-	-
Clk	0.01031	-0.795801	0.3472	0.35588	0.05086	-0.664552	Circadian clock genes
Cyc	0.1884	0.482449	0.0007591	0.906178	0.03437	0.700375
Per	0.4882	0.26651	0.02189	-0.742672	0.3452	-0.357251
Tim2	0.01072	0.793333	0.5524	-0.229565	0.5782	-0.215188
Cry	-	-	0.02059	-0.747508	-	-
Vri	0.06277	0.641123	0.06227	0.642043	0.7445	0.127125
vermillion-like	0.4611	0.282692	0.008041	0.810631	0.02041	0.748198	Non-melanization pigmentation
cardinal-like	0.1949	-0.476327	0.1266	-0.548068	0.0695	0.629112
ALAS	0.08254	0.660776	0.8832	-0.0575005	0.7016	0.149202
light	0.6576	-0.172259	0.7773	-0.11042	0.03565	0.700314
sepia-like	0.494	0.263106	0.03469	0.702876	0.4389	0.296254
scarlet	0.01895	-0.753894	0.05341	-0.659272	9.249e-05	0.94921
pinta-like	0.4186	0.308918	0.07635	0.617605	0.3196	-0.375329
