# Supplementary material for: Exploring integument transcriptomes, cuticle ultrastructure, and cuticular hydrocarbons profiles in eusocial and solitary bee species displaying heterochronic adult cuticle maturation
Source: PLoS One. 2019 Mar 14;14(3):e0213796. doi: 10.1371/journal.pone.0213796 (PMC6417726; doi:10.1371/journal.pone.0213796)
Supplement: S2 Table — (XLS) [file pone.0213796.s010.xls]

## Sheet: Sheet1
S2 Table – Number of genes encoding the different classes of structural cuticular proteins in hymenopterans.
Species (Reference)	CPR	CPF	Twdl	Apd	Cpap3	Cpap1	Not defined Cpap	CPLC	Glycine-rich	dumpy	Other CPs	Total
A. mellifera (Willis, 2010)	32	3	2	3	5	-	-	2(CPLCP)	-	1	-	47
B. terrestris (Sadd et al., 2015)	32	3	2	3	5	-	-	2(CPLCP)	-	1	-	47
B. impatiens (Sadd et al., 2015)	32	3	2	3	5	-	-	2(CPLCP)	-	1	-	47
A. mellifera (Soares et al., 2013)	12	1	2	3	2	-	-	1(CPLCP)	1	-	1	23
A. mellifera (Micas et al., 2016)	5	-	-	2	1	-	-	-	-	-	-	8
A. mellifera (Ioannidou et al., 2014)	38	4	2	-	7	15	-	-	-	-	-	66
Nasonia vitripennis (Willis, 2010)	62	-	2	3	6	-	-	3(CPLCP)	-	-	-	76
N. vitripennis (Ioannidou et al., 2014)	69	5	2	-	6	16	-	-	-	-	-	98
A. mellifera (Falcon et al., this work)	38	2	2	4	5	1	-	2(CPLCP)	-	1	7	62
F. varia (Falcon et al., this work)	32	1	1	3	2	1	-	-	-	-	9	49
C. analis (Falcon et al., this work)	35	1	2	3	7	12	11	-	-	-	8	79
(-) not found class of cuticular protein.
