# Supplementary material for: Exploring integument transcriptomes, cuticle ultrastructure, and cuticular hydrocarbons profiles in eusocial and solitary bee species displaying heterochronic adult cuticle maturation
Source: PLoS One. 2019 Mar 14;14(3):e0213796. doi: 10.1371/journal.pone.0213796 (PMC6417726; doi:10.1371/journal.pone.0213796)
Supplement: S1 File — For F. varia and C. analis, which unlike A. mellifera do not have the genome sequenced, we have included functional information obtained from the de novo characterization of their respective transcriptomes, reconstructed from the RNA-Seq data. (XLS) [file pone.0213796.s012.xls]

## Sheet: apis_mellifera_gene_list
	S1 File. List of genes found in RNA-seq analysis of A. mellifera, F. varia and C. analis integuments. This file contains gene abbreviations used in this paper, sequences ID and in the case of de novo assembly orthology relationships in comparison with A. mellifera genes.
Name in the paper	GeneID	gene	test_id	gene_id	locus	tax_id.x	status.y	RNA_nucleotide_gi	genomic_nucleotide_accession.version.x	genomic_nucleotide_gi	start_position_on_the_genomic_accession.x	end_position_on_the_genomic_accession.x	orientation.x	assembly	mature_peptide_accession.version	mature_peptide_gi	Symbol.x	tax_id.y	Org_name	CurrentID	Status	Symbol.y	Aliases	description	other_designations	map_location	chromosome	genomic_nucleotide_accession.version.y	start_position_on_the_genomic_accession.y	end_position_on_the_genomic_accession.y	orientation.y	exon_count	OMIM
	100629094	NR_039430.1	XLOC_000001	XLOC_000001	Group1:180-211962	7460	PROVISIONAL	337756386	NW_003377856.1	319968394	204901	205019	+	Reference Amel_4.5 Primary Assembly	-	-	Mir193	7460	Apis mellifera	0	live	Mir193	ame-mir-193	microRNA mir-193			LG1	NC_007070.3	204902	205020	plus	1	NA
	100628995	NR_039432.1	XLOC_000002	XLOC_000002	Group1:180-211962	7460	PROVISIONAL	337756392	NC_007070.3	323388987	211098	211204	+	Reference Amel_4.5 Primary Assembly	-	-	Mir2788	7460	Apis mellifera	0	live	Mir2788	ame-mir-2788	microRNA mir-2788			LG1	NC_007070.3	211099	211205	plus	1	NA
	102655614	XR_407457.1,XR_407458.1	XLOC_000003	XLOC_000003	Group1:212879-229735	7460	MODEL	571499218	NC_007070.3	323388987	221312	225354	+	Reference Amel_4.5 Primary Assembly	-	-	LOC102655614	7460	Apis mellifera	0	live	LOC102655614		uncharacterized LOC102655614			LG1	NC_007070.3	221313	225355	plus	2	NA
	100577807	XR_407468.1,XR_407469.1,XR_407470.1	XLOC_000004	XLOC_000004	Group1:260861-262697	7460	MODEL	571499254	NW_003377856.1	319968394	260861	262696	+	Reference Amel_4.5 Primary Assembly	-	-	LOC100577807	7460	Apis mellifera	0	live	LOC100577807		uncharacterized LOC100577807			LG1	NC_007070.3	260862	262697	plus	2	NA
		rna_LOC726886	XLOC_000005	XLOC_000005	Group1:263458-326135
	551678	XM_006557352.1,XM_624067.3	XLOC_000006	XLOC_000006	Group1:329215-331057	7460	MODEL	571499265	NW_003377856.1	319968394	329215	331056	+	Reference Amel_4.5 Primary Assembly	-	-	LOC551678	7460	Apis mellifera	0	live	LOC551678	GB14436	receptor expression-enhancing protein 5-like			LG1	NC_007070.3	329216	331057	plus	4	NA
	102656058	XM_006557353.1	XLOC_000007	XLOC_000007	Group1:332393-339179	7460	MODEL	571499270	NW_003377856.1	319968394	332393	339178	+	Reference Amel_4.5 Primary Assembly	-	-	LOC102656058	7460	Apis mellifera	0	live	LOC102656058		uncharacterized LOC102656058			LG1	NC_007070.3	332394	339179	plus	5	NA
	551646	XM_006557407.1	XLOC_000008	XLOC_000008	Group1:342185-346839	7460	MODEL	571499569	NW_003377856.1	319968394	342185	346838	+	Reference Amel_4.5 Primary Assembly	-	-	LOC551646	7460	Apis mellifera	0	live	LOC551646	GB10320	uncharacterized LOC551646			LG1	NC_007070.3	342186	346839	plus	10	NA
	100578031	XM_006557357.1	XLOC_000009	XLOC_000009	Group1:356718-378191	7460	MODEL	571499289	NC_007070.3	323388987	356718	378190	+	Reference Amel_4.5 Primary Assembly	-	-	LOC100578031	7460	Apis mellifera	0	live	LOC100578031		BTB/POZ domain-containing protein 3-like			LG1	NC_007070.3	356719	378191	plus	6	NA
	726788	XM_001122509.3	XLOC_000010	XLOC_000010	Group1:380122-381355	7460	MODEL	571499292	NW_003377856.1	319968394	380122	381354	+	Reference Amel_4.5 Primary Assembly	-	-	LOC726788	7460	Apis mellifera	0	live	LOC726788	GB13300	uncharacterized LOC726788			LG1	NC_007070.3	380123	381355	plus	1	NA
	102656362	XM_006557358.1,XM_006557359.1	XLOC_000011	XLOC_000011	Group1:381560-383786	7460	MODEL	571499295	NW_003377856.1	319968394	382681	383785	+	Reference Amel_4.5 Primary Assembly	-	-	LOC102656362	7460	Apis mellifera	0	live	LOC102656362		N-alpha-acetyltransferase 11-like			LG1	NC_007070.3	382682	383786	plus	1	NA
	100578334	XM_003249062.2	XLOC_000012	XLOC_000012	Group1:516419-518622	7460	MODEL	571499302	NC_007070.3	323388987	516419	518621	+	Reference Amel_4.5 Primary Assembly	-	-	LOC100578334	7460	Apis mellifera	0	live	LOC100578334		transcription factor 21-like			LG1	NC_007070.3	516420	518622	plus	3	NA
	102656769	XR_407472.1	XLOC_000013	XLOC_000013	Group1:539724-551434	7460	MODEL	571499310	NW_003377856.1	319968394	539724	551433	+	Reference Amel_4.5 Primary Assembly	-	-	LOC102656769	7460	Apis mellifera	0	live	LOC102656769		uncharacterized LOC102656769			LG1	NC_007070.3	539725	551434	plus	2	NA
	100216325	NM_001141964.1	XLOC_000014	XLOC_000014	Group1:558580-560828	7460	PROVISIONAL	213972575	NC_007070.3	323388987	558580	560827	+	Reference Amel_4.5 Primary Assembly	-	-	Emc	7460	Apis mellifera	0	live	Emc		extra macrochaetae			LG1	NC_007070.3	558581	560828	plus	1	NA
	100577692	XM_006557408.1	XLOC_000015	XLOC_000015	Group1:675998-731573	7460	MODEL	571499573	NW_003377856.1	319968394	675998	731572	+	Reference Amel_4.5 Primary Assembly	-	-	LOC100577692	7460	Apis mellifera	0	live	LOC100577692		uncharacterized LOC100577692			LG1	NC_007070.3	675999	731573	plus	3	NA
	102656897	XR_407474.1	XLOC_000016	XLOC_000016	Group1:760912-763481	7460	MODEL	571499327	NW_003377856.1	319968394	760912	763480	+	Reference Amel_4.5 Primary Assembly	-	-	LOC102656897	7460	Apis mellifera	0	live	LOC102656897		uncharacterized LOC102656897			LG1	NC_007070.3	760913	763481	plus	3	NA
	100578571	XM_006557375.1	XLOC_000017	XLOC_000017	Group1:770360-961500	7460	MODEL	571499405	NW_003377856.1	319968394	770360	942597	+	Reference Amel_4.5 Primary Assembly	-	-	LOC100578571	7460	Apis mellifera	0	live	LOC100578571		uncharacterized LOC100578571			LG1	NC_007070.3	770361	942598	plus	6	NA
	100629100	NR_039462.1	XLOC_000018	XLOC_000018	Group1:770360-961500	7460	PROVISIONAL	337756508	NW_003377856.1	319968394	938579	938666	+	Reference Amel_4.5 Primary Assembly	-	-	Mir3768	7460	Apis mellifera	0	live	Mir3768	ame-mir-3768	microRNA mir-3768			LG1	NC_007070.3	938580	938667	plus	1	NA
	100578600	XM_003249064.2	XLOC_000019	XLOC_000019	Group1:962137-1134513	7460	MODEL	571499366	NW_003377856.1	319968394	974315	995744	+	Reference Amel_4.5 Primary Assembly	-	-	LOC100578600	7460	Apis mellifera	0	live	LOC100578600		uncharacterized LOC100578600			LG1	NC_007070.3	974316	995745	plus	4	NA
	100578621	XM_003249065.2,XM_006557362.1,XM_006557363.1,XM_006557364.1,XM_006557365.1,XM_006557366.1,XM_006557367.1	XLOC_000020	XLOC_000020	Group1:962137-1134513	7460	MODEL	571499329	NC_007070.3	323388987	1059566	1128712	+	Reference Amel_4.5 Primary Assembly	-	-	LOC100578621	7460	Apis mellifera	0	live	LOC100578621		uncharacterized LOC100578621			LG1	NC_007070.3	1059567	1128713	plus	8	NA
	410772	XM_394248.4	XLOC_000021	XLOC_000021	Group1:1139667-1143799	7460	MODEL	571499409	NW_003377856.1	319968394	1139667	1143798	+	Reference Amel_4.5 Primary Assembly	-	-	LOC410772	7460	Apis mellifera	0	live	LOC410772	GB12120	RING finger and SPRY domain-containing protein 1-like			LG1	NC_007070.3	1139668	1143799	plus	14	NA
	726544	XM_001122271.3,XM_006557376.1,XM_006557377.1,XM_006557378.1,XM_006557379.1,XM_006557380.1,XM_006557381.1,XM_006557382.1,XM_006557383.1,XM_006557384.1,XM_006557385.1,XM_006557386.1	XLOC_000022	XLOC_000022	Group1:1144352-1251649	7460	MODEL	571499424	NC_007070.3	323388987	1144352	1251648	+	Reference Amel_4.5 Primary Assembly	-	-	LOC726544	7460	Apis mellifera	0	live	LOC726544	GB15727	serine/threonine-protein phosphatase 4 regulatory subunit 1-like			LG1	NC_007070.3	1144353	1251649	plus	17	NA
	100315669	NR_034296.1	XLOC_000023	XLOC_000023	Group1:1144352-1251649	7460	PROVISIONAL	301172049	NC_007070.3	323388987	1245683	1245782	+	Reference Amel_4.5 Primary Assembly	-	-	Mir71	7460	Apis mellifera	0	live	Mir71	ame-mir-71	microRNA mir-71			LG1	NC_007070.3	1245684	1245783	plus	1	NA
	100315662	NR_034287.1	XLOC_000024	XLOC_000024	Group1:1144352-1251649	7460	PROVISIONAL	301171973	NW_003377856.1	319968394	1246070	1246169	+	Reference Amel_4.5 Primary Assembly	-	-	Mir2-3	7460	Apis mellifera	0	live	Mir2-3	ame-mir-2-3	microRNA mir-2-3			LG1	NC_007070.3	1246071	1246170	plus	1	NA
	100315660	NR_034285.1	XLOC_000025	XLOC_000025	Group1:1144352-1251649	7460	PROVISIONAL	301171954	NC_007070.3	323388987	1246351	1246450	+	Reference Amel_4.5 Primary Assembly	-	-	Mir13a	7460	Apis mellifera	0	live	Mir13a	ame-mir-13a	microRNA mir-13a			LG1	NC_007070.3	1246352	1246451	plus	1	NA
	100315690	NR_034307.1	XLOC_000026	XLOC_000026	Group1:1144352-1251649	7460	PROVISIONAL	301172138	NW_003377856.1	319968394	1246713	1246791	+	Reference Amel_4.5 Primary Assembly	-	-	Mir13b	7460	Apis mellifera	0	live	Mir13b	ame-mir-13b	microRNA mir-13b			LG1	NC_007070.3	1246714	1246792	plus	1	NA
	732505	NR_031522.1	XLOC_000027	XLOC_000027	Group1:1144352-1251649	7460	PROVISIONAL	269847842	NC_007070.3	323388987	1246923	1247011	+	Reference Amel_4.5 Primary Assembly	-	-	Mir2-1	7460	Apis mellifera	0	live	Mir2-1	Mirn2-1	microRNA mir-2-1			LG1	NC_007070.3	1246924	1247012	plus	1	NA
	732506	NR_031523.1	XLOC_000028	XLOC_000028	Group1:1144352-1251649	7460	PROVISIONAL	269847845	NC_007070.3	323388987	1247872	1247955	+	Reference Amel_4.5 Primary Assembly	-	-	Mir2-2	7460	Apis mellifera	0	live	Mir2-2	Mirn2-2	microRNA mir-2-2			LG1	NC_007070.3	1247873	1247956	plus	1	NA
	410663	XM_006557387.1,XM_394140.5	XLOC_000029	XLOC_000029	Group1:1261047-1262050	7460	MODEL	571499462	NW_003377856.1	319968394	1261047	1262049	+	Reference Amel_4.5 Primary Assembly	-	-	LOC410663	7460	Apis mellifera	0	live	LOC410663	GB17248	15 kDa selenoprotein-like			LG1	NC_007070.3	1261048	1262050	plus	4	NA
	410664	XM_006557388.1,XM_006557389.1,XM_006557390.1,XM_394141.4	XLOC_000030	XLOC_000030	Group1:1263477-1272630	7460	MODEL	571499469	NC_007070.3	323388987	1269049	1272629	+	Reference Amel_4.5 Primary Assembly	-	-	csul	7460	Apis mellifera	0	live	csul	GB15747	protein arginine N-methyltransferase 5	capsuleen		LG1	NC_007070.3	1269050	1272630	plus	13	NA
	102655627	XM_006557411.1	XLOC_000031	XLOC_000031	Group1:1274047-1275023	7460	MODEL	571499583	NC_007070.3	323388987	1274047	1275022	+	Reference Amel_4.5 Primary Assembly	-	-	LOC102655627	7460	Apis mellifera	0	live	LOC102655627		glycine cleavage system H protein, mitochondrial-like			LG1	NC_007070.3	1274048	1275023	plus	2	NA
	102654836	XR_407476.1	XLOC_000032	XLOC_000032	Group1:1275404-1341488	7460	MODEL	571499488	NW_003377856.1	319968394	1331427	1333153	+	Reference Amel_4.5 Primary Assembly	-	-	LOC102654836	7460	Apis mellifera	0	live	LOC102654836		uncharacterized LOC102654836			LG1	NC_007070.3	1331428	1333154	plus	2	NA
	410665	XM_394142.5	XLOC_000033	XLOC_000033	Group1:1345242-1358510	7460	MODEL	571499548	NC_007070.3	323388987	1345242	1347659	+	Reference Amel_4.5 Primary Assembly	-	-	LOC410665	7460	Apis mellifera	0	live	LOC410665	GB17727	metallophosphoesterase domain-containing protein 1-like			LG1	NC_007070.3	1345243	1347660	plus	5	NA
	726145	XM_006557397.1	XLOC_000034	XLOC_000034	Group1:1345242-1358510	7460	MODEL	571499522	NC_007070.3	323388987	1355549	1358509	+	Reference Amel_4.5 Primary Assembly	-	-	LOC726145	7460	Apis mellifera	0	live	LOC726145	GB18000	ubiquitin-conjugating enzyme E2-22 kDa-like			LG1	NC_007070.3	1355550	1358510	plus	6	NA
	726347	XR_407477.1	XLOC_000035	XLOC_000035	Group1:1364454-1377243	7460	MODEL	571499567	NC_007070.3	323388987	1364454	1369358	+	Reference Amel_4.5 Primary Assembly	-	-	LOC726347	7460	Apis mellifera	0	live	LOC726347	GB14311	uncharacterized LOC726347			LG1	NC_007070.3	1364455	1369359	plus	16	NA
	551580	XM_623972.4	XLOC_000036	XLOC_000036	Group1:1364454-1377243	7460	MODEL	571499551	NC_007070.3	323388987	1374374	1377242	+	Reference Amel_4.5 Primary Assembly	-	-	LOC551580	7460	Apis mellifera	0	live	LOC551580	GB11747	ubiquitin-related modifier 1 homolog			LG1	NC_007070.3	1374375	1377243	plus	5	NA
	102654908	XM_006558624.1	XLOC_000037	XLOC_000037	Group1:1434884-1439485	7460	MODEL	571500168	NW_003377906.1	319968344	883644	888244	-	Reference Amel_4.5 Primary Assembly	-	-	LOC102654908	7460	Apis mellifera	0	live	LOC102654908		lactosylceramide 4-alpha-galactosyltransferase-like			LG1	NC_007070.3	1434885	1439485	plus	2	NA
	727299	XM_001123008.3	XLOC_000038	XLOC_000038	Group1:1441069-1449545	7460	MODEL	571500164	NW_003377906.1	319968344	873584	882059	-	Reference Amel_4.5 Primary Assembly	-	-	LOC727299	7460	Apis mellifera	0	live	LOC727299	GB18588	sex determination protein fruitless-like			LG1	NC_007070.3	1441070	1449545	plus	5	NA
	409438	XM_392951.5	XLOC_000039	XLOC_000039	Group1:1441069-1449545	7460	MODEL	571500128	NW_003377906.1	319968344	876719	879608	-	Reference Amel_4.5 Primary Assembly	-	-	TSG101	7460	Apis mellifera	0	live	TSG101	GB17037	tumor suppressor protein 101			LG1	NC_007070.3	1443521	1446410	plus	8	NA
	412423	XM_006558618.1,XM_006558619.1,XM_395880.5	XLOC_000040	XLOC_000040	Group1:1452729-1457260	7460	MODEL	571500137	NW_003377906.1	319968344	865869	870399	-	Reference Amel_4.5 Primary Assembly	-	-	LOC412423	7460	Apis mellifera	0	live	LOC412423	GB10809	alpha-1,3-mannosyl-glycoprotein 4-beta-N-acetylglucosaminyltransferase B-like			LG1	NC_007070.3	1452730	1457260	plus	10	NA
	411808	XM_006558616.1	XLOC_000041	XLOC_000041	Group1:1478162-1483937	7460	MODEL	571500122	NW_003377906.1	319968344	839192	844966	-	Reference Amel_4.5 Primary Assembly	-	-	LOC411808	7460	Apis mellifera	0	live	LOC411808	GB16218	proline dehydrogenase, mitochondrial			LG1	NC_007070.3	1478163	1483937	plus	10	NA
	412925	XM_396376.5	XLOC_000042	XLOC_000042	Group1:1497191-1506772	7460	MODEL	571500112	NW_003377906.1	319968344	816357	825937	-	Reference Amel_4.5 Primary Assembly	-	-	LOC412925	7460	Apis mellifera	0	live	LOC412925	GB12819	protein spinster homolog 1-like			LG1	NC_007070.3	1497192	1506772	plus	10	NA
	727019	XM_006558611.1,XM_006558612.1	XLOC_000043	XLOC_000043	Group1:1525167-1526427	7460	MODEL	571500093	NC_007070.3	323388987	1525167	1526426	+	Reference Amel_4.5 Primary Assembly	-	-	LOC727019	7460	Apis mellifera	0	live	LOC727019	GB17988	uncharacterized LOC727019			LG1	NC_007070.3	1525168	1526427	plus	3	NA
	552163	XM_006558610.1,XM_006558623.1	XLOC_000044	XLOC_000044	Group1:1527905-1532951	7460	MODEL	571500089	NC_007070.3	323388987	1527905	1532950	+	Reference Amel_4.5 Primary Assembly	-	-	LOC552163	7460	Apis mellifera	0	live	LOC552163	GB14701	mevalonate kinase-like			LG1	NC_007070.3	1527906	1532951	plus	4	NA
	412118	XM_395584.5	XLOC_000045	XLOC_000045	Group1:1550305-1555869	7460	MODEL	571500072	NC_007070.3	323388987	1550305	1555868	+	Reference Amel_4.5 Primary Assembly	-	-	LOC412118	7460	Apis mellifera	0	live	LOC412118	GB19523	dnaJ homolog subfamily C member 16-like			LG1	NC_007070.3	1550306	1555869	plus	12	NA
	409999	XM_006558606.1,XM_393487.5	XLOC_000046	XLOC_000046	Group1:1565337-1569423	7460	MODEL	571500064	NC_007070.3	323388987	1565337	1569422	+	Reference Amel_4.5 Primary Assembly	-	-	LOC409999	7460	Apis mellifera	0	live	LOC409999	GB19317	lipase 3-like			LG1	NC_007070.3	1565338	1569423	plus	8	NA
	102654804	XM_006558622.1	XLOC_000047	XLOC_000047	Group1:1601228-1604938	7460	MODEL	571500157	NW_003377906.1	319968344	718191	721900	-	Reference Amel_4.5 Primary Assembly	-	-	LOC102654804	7460	Apis mellifera	0	live	LOC102654804		uncharacterized LOC102654804			LG1	NC_007070.3	1601229	1604938	plus	3	NA
	409852	XM_393342.5	XLOC_000048	XLOC_000048	Group1:1605960-1634751	7460	MODEL	571500018	NC_007070.3	323388987	1605960	1634750	+	Reference Amel_4.5 Primary Assembly	-	-	LOC409852	7460	Apis mellifera	0	live	LOC409852	GB13037	uncharacterized LOC409852			LG1	NC_007070.3	1605961	1634751	plus	9	NA
	102656644	XR_407964.1,XR_407965.1,XR_407966.1,XR_407967.1,XR_407968.1	XLOC_000049	XLOC_000049	Group1:1605960-1634751	7460	MODEL	571500005	NC_007070.3	323388987	1623074	1627147	+	Reference Amel_4.5 Primary Assembly	-	-	LOC102656644	7460	Apis mellifera	0	live	LOC102656644		uncharacterized LOC102656644			LG1	NC_007070.3	1623075	1627148	plus	5	NA
		Trnal-aag_rna183	XLOC_000050	XLOC_000050	Group1:1605960-1634751
	100578245	XM_003249288.2,XM_006558596.1,XM_006558597.1,XM_006558598.1	XLOC_000051	XLOC_000051	Group1:1635227-1636841	7460	MODEL	571499994	NW_003377906.1	319968344	686288	687901	-	Reference Amel_4.5 Primary Assembly	-	-	LOC100578245	7460	Apis mellifera	0	live	LOC100578245		uncharacterized LOC100578245			LG1	NC_007070.3	1635228	1636841	plus	5	NA
	102656467	XR_407963.1	XLOC_000052	XLOC_000052	Group1:1643404-1648453	7460	MODEL	571499990	NC_007070.3	323388987	1645314	1645957	+	Reference Amel_4.5 Primary Assembly	-	-	LOC102656467	7460	Apis mellifera	0	live	LOC102656467		uncharacterized LOC102656467			LG1	NC_007070.3	1645315	1645958	plus	3	NA
	102656449	XR_407962.1	XLOC_000053	XLOC_000053	Group1:1648505-1650887	7460	MODEL	571499988	NW_003377906.1	319968344	672242	674623	-	Reference Amel_4.5 Primary Assembly	-	-	LOC102656449	7460	Apis mellifera	0	live	LOC102656449		uncharacterized LOC102656449			LG1	NC_007070.3	1648506	1650887	plus	3	NA
	411665	XM_006558585.1,XM_006558586.1,XM_395133.4	XLOC_000054	XLOC_000054	Group1:1652782-1787673	7460	MODEL	571499908	NW_003377906.1	319968344	620277	670346	-	Reference Amel_4.5 Primary Assembly	-	-	LOC411665	7460	Apis mellifera	0	live	LOC411665		heparan sulfate (glucosamine) 2-O-sulfotransferase		LG1	LG1	NC_007070.3	1652783	1702852	plus	9	NA
	100578187	XR_119797.2,XR_407935.1	XLOC_000055	XLOC_000055	Group1:1652782-1787673	7460	MODEL	571499876	NW_003377906.1	319968344	653724	657378	-	Reference Amel_4.5 Primary Assembly	-	-	LOC100578187	7460	Apis mellifera	0	live	LOC100578187		uncharacterized LOC100578187			LG1	NC_007070.3	1665751	1669405	plus	6	NA
	102655549	XR_407936.1	XLOC_000056	XLOC_000056	Group1:1652782-1787673	7460	MODEL	571499878	NC_007070.3	323388987	1672237	1673372	+	Reference Amel_4.5 Primary Assembly	-	-	LOC102655549	7460	Apis mellifera	0	live	LOC102655549		uncharacterized LOC102655549			LG1	NC_007070.3	1672238	1673373	plus	2	NA
	102655601	XR_407938.1,XR_407939.1,XR_407940.1,XR_407941.1	XLOC_000057	XLOC_000057	Group1:1652782-1787673	7460	MODEL	571499883	NW_003377906.1	319968344	643978	648986	-	Reference Amel_4.5 Primary Assembly	-	-	LOC102655601	7460	Apis mellifera	0	live	LOC102655601		uncharacterized LOC102655601			LG1	NC_007070.3	1674143	1679151	plus	3	NA
	102655681	XR_407942.1,XR_407943.1	XLOC_000058	XLOC_000058	Group1:1652782-1787673	7460	MODEL	571499893	NW_003377906.1	319968344	635694	641320	-	Reference Amel_4.5 Primary Assembly	-	-	LOC102655681	7460	Apis mellifera	0	live	LOC102655681		uncharacterized LOC102655681			LG1	NC_007070.3	1681809	1687435	plus	5	NA
	102655720	XR_407944.1	XLOC_000059	XLOC_000059	Group1:1652782-1787673	7460	MODEL	571499897	NC_007070.3	323388987	1684677	1684964	+	Reference Amel_4.5 Primary Assembly	-	-	LOC102655720	7460	Apis mellifera	0	live	LOC102655720		uncharacterized LOC102655720			LG1	NC_007070.3	1684678	1684965	plus	2	NA
	102655747	XR_407945.1	XLOC_000060	XLOC_000060	Group1:1652782-1787673	7460	MODEL	571499899	NC_007070.3	323388987	1688675	1690608	+	Reference Amel_4.5 Primary Assembly	-	-	LOC102655747	7460	Apis mellifera	0	live	LOC102655747		uncharacterized LOC102655747			LG1	NC_007070.3	1688676	1690609	plus	3	NA
	102655805	XR_407947.1	XLOC_000061	XLOC_000061	Group1:1652782-1787673	7460	MODEL	571499903	NC_007070.3	323388987	1697109	1698365	+	Reference Amel_4.5 Primary Assembly	-	-	LOC102655805	7460	Apis mellifera	0	live	LOC102655805		uncharacterized LOC102655805			LG1	NC_007070.3	1697110	1698366	plus	3	NA
	102656241	XR_407958.1,XR_407959.1	XLOC_000062	XLOC_000062	Group1:1652782-1787673	7460	MODEL	571499970	NC_007070.3	323388987	1742335	1744483	+	Reference Amel_4.5 Primary Assembly	-	-	LOC102656241	7460	Apis mellifera	0	live	LOC102656241		uncharacterized LOC102656241			LG1	NC_007070.3	1742336	1744484	plus	2	NA
	102656290	XR_407960.1	XLOC_000063	XLOC_000063	Group1:1652782-1787673	7460	MODEL	571499974	NW_003377906.1	319968344	560168	561762	-	Reference Amel_4.5 Primary Assembly	-	-	LOC102656290	7460	Apis mellifera	0	live	LOC102656290		uncharacterized LOC102656290			LG1	NC_007070.3	1761367	1762961	plus	2	NA
	102656323	XR_407961.1	XLOC_000064	XLOC_000064	Group1:1652782-1787673	7460	MODEL	571499976	NW_003377906.1	319968344	548473	553999	-	Reference Amel_4.5 Primary Assembly	-	-	LOC102656323	7460	Apis mellifera	0	live	LOC102656323		uncharacterized LOC102656323			LG1	NC_007070.3	1769130	1774656	plus	2	NA
	409931	XM_006558594.1,XM_006558595.1,XM_393422.5	XLOC_000065	XLOC_000065	Group1:1788135-1795383	7460	MODEL	571499981	NC_007070.3	323388987	1788135	1795382	+	Reference Amel_4.5 Primary Assembly	-	-	LOC409931	7460	Apis mellifera	0	live	LOC409931	GB16897	protein FAM69C-like			LG1	NC_007070.3	1788136	1795383	plus	5	NA
	409930	XM_393421.4	XLOC_000066	XLOC_000066	Group1:1797240-1798369	7460	MODEL	571499868	NC_007070.3	323388987	1797240	1798368	+	Reference Amel_4.5 Primary Assembly	-	-	LOC409930	7460	Apis mellifera	0	live	LOC409930	GB18417	putative ATP synthase subunit f, mitochondrial-like			LG1	NC_007070.3	1797241	1798369	plus	4	NA
	725306	XM_006558583.1,XM_006558584.1	XLOC_000067	XLOC_000067	Group1:1798955-1819101	7460	MODEL	571499861	NW_003377906.1	319968344	515586	524173	-	Reference Amel_4.5 Primary Assembly	-	-	LOC725306	7460	Apis mellifera	0	live	LOC725306	GB13429	helicase 89B ortholog			LG1	NC_007070.3	1798956	1807543	plus	15	NA
	724372	XM_006558581.1,XM_006558582.1	XLOC_000068	XLOC_000068	Group1:1819272-1822511	7460	MODEL	571499850	NC_007070.3	323388987	1819272	1821116	+	Reference Amel_4.5 Primary Assembly	-	-	LOC724372	7460	Apis mellifera	0	live	LOC724372		nucleolar protein 12-like			LG1	NC_007070.3	1819273	1821117	plus	5	NA
	409620	XM_006558621.1	XLOC_000069	XLOC_000069	Group1:1829415-1835129	7460	MODEL	571500149	NC_007070.3	323388987	1829415	1835128	+	Reference Amel_4.5 Primary Assembly	-	-	LOC409620	7460	Apis mellifera	0	live	LOC409620	GB13796	vacuolar protein sorting-associated protein 8 homolog			LG1	NC_007070.3	1829416	1835129	plus	15	NA
	102654998	XR_407927.1,XR_407928.1,XR_407929.1,XR_407930.1,XR_407931.1,XR_407932.1,XR_407933.1	XLOC_000070	XLOC_000070	Group1:1846736-1867617	7460	MODEL	571499803	NC_007070.3	323388987	1863442	1866807	+	Reference Amel_4.5 Primary Assembly	-	-	LOC102654998	7460	Apis mellifera	0	live	LOC102654998		uncharacterized LOC102654998			LG1	NC_007070.3	1863443	1866808	plus	5	NA
	102654719	XR_407919.1,XR_407920.1	XLOC_000071	XLOC_000071	Group1:1874902-1936637	7460	MODEL	571499748	NC_007070.3	323388987	1874902	1882395	+	Reference Amel_4.5 Primary Assembly	-	-	LOC102654719	7460	Apis mellifera	0	live	LOC102654719		uncharacterized LOC102654719			LG1	NC_007070.3	1874903	1882396	plus	2	NA
	102654759	XR_407921.1	XLOC_000072	XLOC_000072	Group1:1874902-1936637	7460	MODEL	571499753	NW_003377906.1	319968344	392197	395061	-	Reference Amel_4.5 Primary Assembly	-	-	LOC102654759	7460	Apis mellifera	0	live	LOC102654759		uncharacterized LOC102654759			LG1	NC_007070.3	1928068	1930932	plus	3	NA
	408625	XM_392166.5	XLOC_000073	XLOC_000073	Group1:1937861-1940829	7460	MODEL	571499745	NW_003377906.1	319968344	382300	385267	-	Reference Amel_4.5 Primary Assembly	-	-	LOC408625	7460	Apis mellifera	0	live	LOC408625	GB18525	nuclear pore complex protein Nup85-like			LG1	NC_007070.3	1937862	1940829	plus	8	NA
	100577077	XM_003249310.2	XLOC_000074	XLOC_000074	Group1:1943079-1950971	7460	MODEL	571499743	NW_003377906.1	319968344	372158	380049	-	Reference Amel_4.5 Primary Assembly	-	-	LOC100577077	7460	Apis mellifera	0	live	LOC100577077		leucine-rich repeat serine/threonine-protein kinase 1-like			LG1	NC_007070.3	1943080	1950971	plus	2	NA
	410763	XM_006558574.1	XLOC_000075	XLOC_000075	Group1:1953823-1956348	7460	MODEL	571499738	NW_003377906.1	319968344	366781	368182	-	Reference Amel_4.5 Primary Assembly	-	-	LOC410763	7460	Apis mellifera	0	live	LOC410763	GB17967	deoxyhypusine hydroxylase-like			LG1	NC_007070.3	1954947	1956348	plus	3	NA
	100576954	XM_006558558.1	XLOC_000076	XLOC_000076	Group1:1957010-1966460	7460	MODEL	571499675	NC_007070.3	323388987	1957010	1958799	+	Reference Amel_4.5 Primary Assembly	-	-	LOC100576954	7460	Apis mellifera	0	live	LOC100576954		uncharacterized LOC100576954			LG1	NC_007070.3	1957011	1958800	plus	5	NA
	751098	NM_001077823.2	XLOC_000077	XLOC_000077	Group1:1957010-1966460	7460	PROVISIONAL	148540133	NC_007070.3	323388987	1963592	1964876	+	Reference Amel_4.5 Primary Assembly	-	-	Glob1	7460	Apis mellifera	0	live	Glob1		globin 1			LG1	NC_007070.3	1963593	1964877	plus	2	NA
	100576852	XM_006558564.1,XM_006558565.1,XM_006558566.1,XM_006558567.1,XM_006558568.1,XM_006558569.1,XM_006558570.1,XM_006558571.1,XM_006558572.1	XLOC_000078	XLOC_000078	Group1:1966580-1977353	7460	MODEL	571499702	NW_003377906.1	319968344	345776	356548	-	Reference Amel_4.5 Primary Assembly	-	-	LOC100576852	7460	Apis mellifera	0	live	LOC100576852		DNA ligase 1-like			LG1	NC_007070.3	1966581	1977353	plus	9	NA
	102656689	XM_006558551.1	XLOC_000079	XLOC_000079	Group1:1992632-2144805	7460	MODEL	571499602	NW_003377906.1	319968344	309484	321246	-	Reference Amel_4.5 Primary Assembly	-	-	LOC102656689	7460	Apis mellifera	0	live	LOC102656689		uncharacterized LOC102656689			LG1	NC_007070.3	2001883	2013645	plus	12	NA
	102653619	XR_407912.1,XR_407913.1,XR_407914.1	XLOC_000080	XLOC_000080	Group1:1992632-2144805	7460	MODEL	571499646	NC_007070.3	323388987	2022345	2030878	+	Reference Amel_4.5 Primary Assembly	-	-	LOC102653619	7460	Apis mellifera	0	live	LOC102653619		uncharacterized LOC102653619			LG1	NC_007070.3	2022346	2030879	plus	6	NA
	100579045	XR_407915.1,XR_407916.1	XLOC_000081	XLOC_000081	Group1:1992632-2144805	7460	MODEL	571499653	NC_007070.3	323388987	2042508	2045717	+	Reference Amel_4.5 Primary Assembly	-	-	LOC100579045	7460	Apis mellifera	0	live	LOC100579045		uncharacterized LOC100579045			LG1	NC_007070.3	2042509	2045718	plus	5	NA
		Trnas-cga_rna315	XLOC_000082	XLOC_000082	Group1:1992632-2144805
	102653712	XR_407917.1,XR_407918.1	XLOC_000083	XLOC_000083	Group1:2144894-2171670	7460	MODEL	571499659	NC_007070.3	323388987	2144894	2171669	+	Reference Amel_4.5 Primary Assembly	-	-	LOC102653712	7460	Apis mellifera	0	live	LOC102653712		uncharacterized LOC102653712			LG1	NC_007070.3	2144895	2171670	plus	3	NA
	100576537	XM_003249301.2,XM_006558550.1	XLOC_000084	XLOC_000084	Group1:2174127-2213786	7460	MODEL	571499592	NC_007070.3	323388987	2182514	2203423	+	Reference Amel_4.5 Primary Assembly	-	-	LOC100576537	7460	Apis mellifera	0	live	LOC100576537		uncharacterized LOC100576537			LG1	NC_007070.3	2182515	2203424	plus	7	NA
	102655497	XM_006559885.1	XLOC_000085	XLOC_000085	Group1:2399729-2671525	7460	MODEL	571500403	NC_007070.3	323388987	2653309	2670714	+	Reference Amel_4.5 Primary Assembly	-	-	LOC102655497	7460	Apis mellifera	0	live	LOC102655497		uncharacterized LOC102655497			LG1	NC_007070.3	2653310	2670715	plus	2	NA
	724906	XM_001120807.1	XLOC_000086	XLOC_000086	Group1:2759713-2760512	7460	MODEL	110748783	NW_003377946.1	319968304	410506	411304	-	Reference Amel_4.5 Primary Assembly	-	-	LOC724906	7460	Apis mellifera	0	live	LOC724906	GB14035	probable mitochondrial import inner membrane translocase subunit Tim17 1-like			LG1	NC_007070.3	2759714	2760512	plus	2	NA
	410761	XM_006559883.1	XLOC_000087	XLOC_000087	Group1:2770080-2803621	7460	MODEL	571500396	NC_007070.3	323388987	2770080	2803620	+	Reference Amel_4.5 Primary Assembly	-	-	LOC410761	7460	Apis mellifera	0	live	LOC410761	GB15530	uncharacterized LOC410761			LG1	NC_007070.3	2770081	2803621	plus	7	NA
	725647	XM_001120419.3	XLOC_000088	XLOC_000088	Group1:2836636-2838402	7460	MODEL	571500317	NC_007070.3	323388987	2836636	2838401	+	Reference Amel_4.5 Primary Assembly	-	-	LOC725647	7460	Apis mellifera	0	live	LOC725647	GB18619	40S ribosomal protein S6-like			LG1	NC_007070.3	2836637	2838402	plus	5	NA
	102655778	XM_006559891.1	XLOC_000089	XLOC_000089	Group1:2838723-2843184	7460	MODEL	571500426	NC_007070.3	323388987	2838723	2841530	+	Reference Amel_4.5 Primary Assembly	-	-	LOC102655778	7460	Apis mellifera	0	live	LOC102655778		translation factor GUF1 homolog, mitochondrial-like			LG1	NC_007070.3	2838724	2841531	plus	8	NA
	726316	XM_001122063.3	XLOC_000090	XLOC_000090	Group1:2852759-2862345	7460	MODEL	571500290	NC_007070.3	323388987	2852759	2853871	+	Reference Amel_4.5 Primary Assembly	-	-	LOC726316	7460	Apis mellifera	0	live	LOC726316	GB12164	cytochrome b-c1 complex subunit 6, mitochondrial-like			LG1	NC_007070.3	2852760	2853872	plus	2	NA
	100578472	XM_003249530.2	XLOC_000091	XLOC_000091	Group1:2852759-2862345	7460	MODEL	571500293	NC_007070.3	323388987	2858511	2860700	+	Reference Amel_4.5 Primary Assembly	-	-	LOC100578472	7460	Apis mellifera	0	live	LOC100578472		uncharacterized LOC100578472			LG1	NC_007070.3	2858512	2860701	plus	4	NA
	412000	XM_006559860.1	XLOC_000092	XLOC_000092	Group1:2863793-2867443	7460	MODEL	571500286	NC_007070.3	323388987	2863793	2867442	+	Reference Amel_4.5 Primary Assembly	-	-	LOC412000	7460	Apis mellifera	0	live	LOC412000	GB11020	uncharacterized protein KIAA1841-like			LG1	NC_007070.3	2863794	2867443	plus	9	NA
	552162	XM_006559855.1	XLOC_000093	XLOC_000093	Group1:2871549-2875810	7460	MODEL	571500263	NC_007070.3	323388987	2871549	2875809	+	Reference Amel_4.5 Primary Assembly	-	-	LOC552162	7460	Apis mellifera	0	live	LOC552162	GB19673	SH3 domain-binding protein 5 homolog			LG1	NC_007070.3	2871550	2875810	plus	7	NA
	100578309	XM_003249529.2,XM_006559856.1,XM_006559857.1	XLOC_000094	XLOC_000094	Group1:2877066-2883922	7460	MODEL	571500275	NC_007070.3	323388987	2877066	2881173	+	Reference Amel_4.5 Primary Assembly	-	-	LOC100578309	7460	Apis mellifera	0	live	LOC100578309		uncharacterized LOC100578309			LG1	NC_007070.3	2877067	2881174	plus	6	NA
	102655654	XM_006559889.1	XLOC_000095	XLOC_000095	Group1:2933562-2941802	7460	MODEL	571500417	NC_007070.3	323388987	2933562	2941801	+	Reference Amel_4.5 Primary Assembly	-	-	LOC102655654	7460	Apis mellifera	0	live	LOC102655654		proton-coupled amino acid transporter 2-like			LG1	NC_007070.3	2933563	2941802	plus	10	NA
	102654241	XR_408539.1	XLOC_000096	XLOC_000096	Group1:2948494-2950246	7460	MODEL	571500256	NC_007070.3	323388987	2948494	2950245	+	Reference Amel_4.5 Primary Assembly	-	-	LOC102654241	7460	Apis mellifera	0	live	LOC102654241		uncharacterized LOC102654241			LG1	NC_007070.3	2948495	2950246	plus	3	NA
	724238	XM_006559854.1	XLOC_000097	XLOC_000097	Group1:2969591-3069489	7460	MODEL	571500252	NW_003377946.1	319968304	101529	201426	-	Reference Amel_4.5 Primary Assembly	-	-	LOC724238	7460	Apis mellifera	0	live	LOC724238	GB12355	Paired box gene 6			LG1	NC_007070.3	2969592	3069489	plus	9	NA
	727419	XM_001123127.3	XLOC_000098	XLOC_000098	Group1:3101945-3102922	7460	MODEL	571500221	NC_007070.3	323388987	3101945	3102921	+	Reference Amel_4.5 Primary Assembly	-	-	LOC727419	7460	Apis mellifera	0	live	LOC727419	GB17973	ribonuclease P protein subunit p29-like			LG1	NC_007070.3	3101946	3102922	plus	3	NA
	727422	NM_001242556.1	XLOC_000099	XLOC_000099	Group1:3117682-3121129	7460	VALIDATED	335892811	NC_007070.3	323388987	3117682	3121128	+	Reference Amel_4.5 Primary Assembly	-	-	egh	7460	Apis mellifera	0	live	egh	GB18841	beta-1,4-mannosyltransferase egh			LG1	NC_007070.3	3117683	3121129	plus	3	NA
	725378	XM_003249533.2	XLOC_000100	XLOC_000100	Group1:3124470-3127592	7460	MODEL	571500213	NC_007070.3	323388987	3124470	3127591	+	Reference Amel_4.5 Primary Assembly	-	-	ns2	7460	Apis mellifera	0	live	ns2	GB14943	nucleostemin 2			LG1	NC_007070.3	3124471	3127592	plus	2	NA
	550706	XM_006559842.1,XM_006559843.1,XM_006559844.1,XM_006559845.1	XLOC_000101	XLOC_000101	Group1:3127882-3134623	7460	MODEL	571500198	NW_003377946.1	319968304	36395	43135	-	Reference Amel_4.5 Primary Assembly	-	-	LOC550706	7460	Apis mellifera	0	live	LOC550706	GB13704	glycogen phosphorylase			LG1	NC_007070.3	3127883	3134623	plus	15	NA
	102655618	XM_006559888.1	XLOC_000102	XLOC_000102	Group1:3136951-3146512	7460	MODEL	571500414	NC_007070.3	323388987	3136951	3140144	+	Reference Amel_4.5 Primary Assembly	-	-	LOC102655618	7460	Apis mellifera	0	live	LOC102655618		translation initiation factor eIF-2B subunit epsilon-like			LG1	NC_007070.3	3136952	3140145	plus	3	NA
	551574	XM_006559839.1	XLOC_000103	XLOC_000103	Group1:3154088-3156839	7460	MODEL	571500184	NC_007070.3	323388987	3154088	3156838	+	Reference Amel_4.5 Primary Assembly	-	-	LOC551574	7460	Apis mellifera	0	live	LOC551574	GB10300	polymerase delta-interacting protein 2-like			LG1	NC_007070.3	3154089	3156839	plus	6	NA
	724901	XM_001119959.3,XM_006559838.1	XLOC_000104	XLOC_000104	Group1:3157721-3160616	7460	MODEL	571500178	NC_007070.3	323388987	3157721	3160615	+	Reference Amel_4.5 Primary Assembly	-	-	LOC724901	7460	Apis mellifera	0	live	LOC724901	GB18667	bleomycin hydrolase-like			LG1	NC_007070.3	3157722	3160616	plus	4	NA
	412016	XM_395482.5	XLOC_000105	XLOC_000105	Group1:3229969-3232009	7460	MODEL	571500571	NW_003377961.1	319968289	308854	310893	-	Reference Amel_4.5 Primary Assembly	-	-	LOC412016	7460	Apis mellifera	0	live	LOC412016	GB19244	transforming growth factor beta regulator 1-like			LG1	NC_007070.3	3229970	3232009	plus	5	NA
	100578752	XM_003249619.2	XLOC_000106	XLOC_000106	Group1:3240407-3248924	7460	MODEL	571500545	NC_007070.3	323388987	3240407	3243565	+	Reference Amel_4.5 Primary Assembly	-	-	LOC100578752	7460	Apis mellifera	0	live	LOC100578752		uncharacterized LOC100578752			LG1	NC_007070.3	3240408	3243566	plus	4	NA
	102655581	XR_408686.1,XR_408687.1	XLOC_000107	XLOC_000107	Group1:3248982-3251735	7460	MODEL	571500561	NW_003377961.1	319968289	289128	291880	-	Reference Amel_4.5 Primary Assembly	-	-	LOC102655581	7460	Apis mellifera	0	live	LOC102655581		uncharacterized LOC102655581			LG1	NC_007070.3	3248983	3251735	plus	3	NA
	102655185	XM_006560262.1,XM_006560273.1	XLOC_000108	XLOC_000108	Group1:3287255-3322720	7460	MODEL	571500517	NW_003377961.1	319968289	245926	249042	-	Reference Amel_4.5 Primary Assembly	-	-	LOC102655185	7460	Apis mellifera	0	live	LOC102655185		uncharacterized LOC102655185			LG1	NC_007070.3	3291821	3294937	plus	4	NA
	102655224	XR_408685.1	XLOC_000109	XLOC_000109	Group1:3287255-3322720	7460	MODEL	571500520	NC_007070.3	323388987	3305523	3306861	+	Reference Amel_4.5 Primary Assembly	-	-	LOC102655224	7460	Apis mellifera	0	live	LOC102655224		uncharacterized LOC102655224			LG1	NC_007070.3	3305524	3306862	plus	2	NA
	102654966	XR_408681.1,XR_408682.1	XLOC_000110	XLOC_000110	Group1:3324112-3330257	7460	MODEL	571500486	NW_003377961.1	319968289	212922	214035	-	Reference Amel_4.5 Primary Assembly	-	-	LOC102654966	7460	Apis mellifera	0	live	LOC102654966		uncharacterized LOC102654966			LG1	NC_007070.3	3326828	3327941	plus	4	NA
Amhenna-like	408622	XM_006560256.1,XM_623297.4	XLOC_000111	XLOC_000111	Group1:3335413-3342024	7460	MODEL	571500477	NW_003377961.1	319968289	198839	205449	-	Reference Amel_4.5 Primary Assembly	-	-	LOC408622	7460	Apis mellifera	0	live	LOC408622	GB18494	phenylalanine hydroxylase	henna		LG1	NC_007070.3	3335414	3342024	plus	9	NA
	102654515	XR_408679.1	XLOC_000112	XLOC_000112	Group1:3390997-3429982	7460	MODEL	571500434	NC_007070.3	323388987	3418055	3419797	+	Reference Amel_4.5 Primary Assembly	-	-	LOC102654515	7460	Apis mellifera	0	live	LOC102654515		uncharacterized LOC102654515			LG1	NC_007070.3	3418056	3419798	plus	2	NA
	102654790	XR_408680.1	XLOC_000113	XLOC_000113	Group1:3443128-3451334	7460	MODEL	571500467	NW_003377961.1	319968289	89529	97734	-	Reference Amel_4.5 Primary Assembly	-	-	LOC102654790	7460	Apis mellifera	0	live	LOC102654790		uncharacterized LOC102654790			LG1	NC_007070.3	3443129	3451334	plus	2	NA
	100578847	XM_006560272.1	XLOC_000114	XLOC_000114	Group1:3486094-3487027	7460	MODEL	571500575	NC_007070.3	323388987	3486094	3487026	+	Reference Amel_4.5 Primary Assembly	-	-	LOC100578847	7460	Apis mellifera	0	live	LOC100578847		histone-lysine N-methyltransferase SETMAR-like			LG1	NC_007070.3	3486095	3487027	plus	3	NA
	102656720	XR_408871.1	XLOC_000115	XLOC_000115	Group1:3593471-4052164	7460	MODEL	571500659	NW_003377980.1	319968270	3933	13549	+	Reference Amel_4.5 Primary Assembly	-	-	LOC102656720	7460	Apis mellifera	0	live	LOC102656720		uncharacterized LOC102656720			LG1	NC_007070.3	3594797	3604413	plus	4	NA
	102656333	XR_408870.1	XLOC_000116	XLOC_000116	Group1:3593471-4052164	7460	MODEL	571500594	NC_007070.3	323388987	3620227	3625101	+	Reference Amel_4.5 Primary Assembly	-	-	LOC102656333	7460	Apis mellifera	0	live	LOC102656333		uncharacterized LOC102656333			LG1	NC_007070.3	3620228	3625102	plus	2	NA
	102656277	XR_408868.1	XLOC_000117	XLOC_000117	Group1:3593471-4052164	7460	MODEL	571500587	NC_007070.3	323388987	3629508	3641710	+	Reference Amel_4.5 Primary Assembly	-	-	LOC102656277	7460	Apis mellifera	0	live	LOC102656277		uncharacterized LOC102656277			LG1	NC_007070.3	3629509	3641711	plus	3	NA
	102656246	XR_408867.1	XLOC_000118	XLOC_000118	Group1:3593471-4052164	7460	MODEL	571500584	NW_003377980.1	319968270	159146	358754	+	Reference Amel_4.5 Primary Assembly	-	-	LOC102656246	7460	Apis mellifera	0	live	LOC102656246		uncharacterized LOC102656246			LG1	NC_007070.3	3750010	3949618	plus	3	NA
	102655095	XR_409145.1,XR_409146.1	XLOC_000119	XLOC_000119	Group1:4249314-4254737	7460	MODEL	571500694	NC_007070.3	323388987	4249314	4254736	+	Reference Amel_4.5 Primary Assembly	-	-	LOC102655095	7460	Apis mellifera	0	live	LOC102655095		uncharacterized LOC102655095			LG1	NC_007070.3	4249315	4254737	plus	3	NA
	102654888	XR_409141.1	XLOC_000120	XLOC_000120	Group1:4299035-4332216	7460	MODEL	571500680	NW_003377997.1	319968253	125921	126820	-	Reference Amel_4.5 Primary Assembly	-	-	LOC102654888	7460	Apis mellifera	0	live	LOC102654888		uncharacterized LOC102654888			LG1	NC_007070.3	4309470	4310369	plus	2	NA
	408618	XM_006561495.1	XLOC_000121	XLOC_000121	Group1:4299035-4332216	7460	MODEL	571500683	NC_007070.3	323388987	4311454	4332215	+	Reference Amel_4.5 Primary Assembly	-	-	LOC408618	7460	Apis mellifera	0	live	LOC408618	GB17448	furin-like protease 2-like			LG1	NC_007070.3	4311455	4332216	plus	13	NA
	725745	XM_001121554.3	XLOC_000122	XLOC_000122	Group1:4486823-4488988	7460	MODEL	571501109	NW_003378001.1	319968249	702043	704207	-	Reference Amel_4.5 Primary Assembly	-	-	LOC725745	7460	Apis mellifera	0	live	LOC725745	GB15026	GPN-loop GTPase 1-like			LG1	NC_007070.3	4486824	4488988	plus	5	NA
	102656370	XR_409264.1	XLOC_000123	XLOC_000123	Group1:4492815-4504638	7460	MODEL	571501083	NC_007070.3	323388987	4493052	4504637	+	Reference Amel_4.5 Primary Assembly	-	-	LOC102656370	7460	Apis mellifera	0	live	LOC102656370		uncharacterized LOC102656370			LG1	NC_007070.3	4493053	4504638	plus	3	NA
	100578247	XM_006561951.1,XM_006561952.1,XM_006561953.1	XLOC_000124	XLOC_000124	Group1:4506981-4510291	7460	MODEL	571501062	NW_003378001.1	319968249	680740	684049	-	Reference Amel_4.5 Primary Assembly	-	-	LOC100578247	7460	Apis mellifera	0	live	LOC100578247		uncharacterized LOC100578247			LG1	NC_007070.3	4506982	4510291	plus	7	NA
	412511	XM_006561950.1	XLOC_000125	XLOC_000125	Group1:4511111-4515604	7460	MODEL	571501058	NW_003378001.1	319968249	675427	679919	-	Reference Amel_4.5 Primary Assembly	-	-	Kap-alpha3	7460	Apis mellifera	0	live	Kap-alpha3	GB16253	karyopherin alpha3			LG1	NC_007070.3	4511112	4515604	plus	9	NA
	725574	XM_006561948.1	XLOC_000126	XLOC_000126	Group1:4539849-4554682	7460	MODEL	571501042	NC_007070.3	323388987	4539849	4554681	+	Reference Amel_4.5 Primary Assembly	-	-	Awh	7460	Apis mellifera	0	live	Awh	GB14318	LIM/homeobox protein Awh			LG1	NC_007070.3	4539850	4554682	plus	4	NA
	725418	XM_001121269.3	XLOC_000127	XLOC_000127	Group1:4599815-4601028	7460	MODEL	571500998	NW_003378001.1	319968249	590003	591215	-	Reference Amel_4.5 Primary Assembly	-	-	RPA2	7460	Apis mellifera	0	live	RPA2	GB13976	replication protein A2			LG1	NC_007070.3	4599816	4601028	plus	2	NA
	552648	XM_006561939.1	XLOC_000128	XLOC_000128	Group1:4601119-4605236	7460	MODEL	571500988	NC_007070.3	323388987	4601119	4602528	+	Reference Amel_4.5 Primary Assembly	-	-	LOC552648	7460	Apis mellifera	0	live	LOC552648	GB17623	GPN-loop GTPase 3-like			LG1	NC_007070.3	4601120	4602529	plus	3	NA
	552628	XM_625002.4	XLOC_000129	XLOC_000129	Group1:4605440-4606639	7460	MODEL	571500986	NW_003378001.1	319968249	584392	585590	-	Reference Amel_4.5 Primary Assembly	-	-	mRpL18	7460	Apis mellifera	0	live	mRpL18	GB10961	mitochondrial ribosomal protein L18			LG1	NC_007070.3	4605441	4606639	plus	3	NA
	102655271	XR_409253.1	XLOC_000130	XLOC_000130	Group1:4608438-4632061	7460	MODEL	571500967	NC_007070.3	323388987	4618990	4619502	+	Reference Amel_4.5 Primary Assembly	-	-	LOC102655271	7460	Apis mellifera	0	live	LOC102655271		uncharacterized LOC102655271			LG1	NC_007070.3	4618991	4619503	plus	2	NA
	102655293	XR_409254.1,XR_409255.1	XLOC_000131	XLOC_000131	Group1:4608438-4632061	7460	MODEL	571500970	NW_003378001.1	319968249	558970	564649	-	Reference Amel_4.5 Primary Assembly	-	-	LOC102655293	7460	Apis mellifera	0	live	LOC102655293		uncharacterized LOC102655293			LG1	NC_007070.3	4626382	4632061	plus	6	NA
	414038	XM_006561938.1,XM_397474.5	XLOC_000132	XLOC_000132	Group1:4635798-4637314	7460	MODEL	571500981	NC_007070.3	323388987	4635798	4637313	+	Reference Amel_4.5 Primary Assembly	-	-	LOC414038	7460	Apis mellifera	0	live	LOC414038	GB13970	abhydrolase domain-containing protein 11-like			LG1	NC_007070.3	4635799	4637314	plus	4	NA
	724578	XM_006561962.1	XLOC_000133	XLOC_000133	Group1:4638846-4641430	7460	MODEL	571501106	NW_003378001.1	319968249	549601	552184	-	Reference Amel_4.5 Primary Assembly	-	-	LOC724578	7460	Apis mellifera	0	live	LOC724578		synaptic vesicle 2-related protein-like			LG1	NC_007070.3	4638847	4641430	plus	6	NA
	552083	XM_624461.4	XLOC_000134	XLOC_000134	Group1:4648730-4650675	7460	MODEL	571500935	NC_007070.3	323388987	4648730	4650674	+	Reference Amel_4.5 Primary Assembly	-	-	Cwc25	7460	Apis mellifera	0	live	Cwc25	GB12921	CWC25 spliceosome-associated protein homolog			LG1	NC_007070.3	4648731	4650675	plus	4	NA
	551909	XM_006561929.1,XM_624294.4	XLOC_000135	XLOC_000135	Group1:4657626-4660388	7460	MODEL	571500932	NW_003378001.1	319968249	530643	533404	-	Reference Amel_4.5 Primary Assembly	-	-	drongo	7460	Apis mellifera	0	live	drongo	GB13164	drongo protein			LG1	NC_007070.3	4657627	4660388	plus	6	NA
	100577454	XM_003249937.2	XLOC_000136	XLOC_000136	Group1:4665681-4668039	7460	MODEL	571500926	NC_007070.3	323388987	4665681	4668038	+	Reference Amel_4.5 Primary Assembly	-	-	LOC100577454	7460	Apis mellifera	0	live	LOC100577454		uncharacterized LOC100577454			LG1	NC_007070.3	4665682	4668039	plus	3	NA
	409290	XM_006561926.1,XM_392809.5	XLOC_000137	XLOC_000137	Group1:4681270-4682529	7460	MODEL	571500902	NW_003378001.1	319968249	508502	509760	-	Reference Amel_4.5 Primary Assembly	-	-	RpL14	7460	Apis mellifera	0	live	RpL14	GB16914	ribosomal protein L14			LG1	NC_007070.3	4681271	4682529	plus	5	NA
	726685	XM_006561960.1	XLOC_000138	XLOC_000138	Group1:4685230-4688008	7460	MODEL	571501100	NW_003378001.1	319968249	503023	505800	-	Reference Amel_4.5 Primary Assembly	-	-	LOC726685	7460	Apis mellifera	0	live	LOC726685	GB14946	protein AATF-like			LG1	NC_007070.3	4685231	4688008	plus	5	NA
	412107	XM_395573.4	XLOC_000139	XLOC_000139	Group1:4688804-4691590	7460	MODEL	571500893	NC_007070.3	323388987	4688804	4691589	+	Reference Amel_4.5 Primary Assembly	-	-	LOC412107	7460	Apis mellifera	0	live	LOC412107	GB15975	uncharacterized LOC412107			LG1	NC_007070.3	4688805	4691590	plus	3	NA
	102654398	XM_006561923.1	XLOC_000140	XLOC_000140	Group1:4699716-4700806	7460	MODEL	571500880	NW_003378001.1	319968249	490225	491314	-	Reference Amel_4.5 Primary Assembly	-	-	LOC102654398	7460	Apis mellifera	0	live	LOC102654398		DNA repair protein xrcc4-like			LG1	NC_007070.3	4699717	4700806	plus	2	NA
	411799	XM_395266.5	XLOC_000141	XLOC_000141	Group1:4737357-4741108	7460	MODEL	571500868	NC_007070.3	323388987	4737357	4741107	+	Reference Amel_4.5 Primary Assembly	-	-	GalNAc-T2	7460	Apis mellifera	0	live	GalNAc-T2	GB16252	UDP-N-acetyl-alpha-D-galactosamine:polypeptide N-acetylgalactosaminyltransferase 2			LG1	NC_007070.3	4737358	4741108	plus	10	NA
	102654159	XM_006561919.1	XLOC_000142	XLOC_000142	Group1:4751236-4752246	7460	MODEL	571500861	NC_007070.3	323388987	4751236	4752245	+	Reference Amel_4.5 Primary Assembly	-	-	LOC102654159	7460	Apis mellifera	0	live	LOC102654159		chaperone protein dnaJ 1, mitochondrial-like			LG1	NC_007070.3	4751237	4752246	plus	1	NA
	551321	XM_623718.4	XLOC_000143	XLOC_000143	Group1:4754623-4756348	7460	MODEL	571500856	NC_007070.3	323388987	4754623	4756347	+	Reference Amel_4.5 Primary Assembly	-	-	mRpL44	7460	Apis mellifera	0	live	mRpL44	GB12865	mitochondrial ribosomal protein L44			LG1	NC_007070.3	4754624	4756348	plus	5	NA
	724535	XM_006561957.1	XLOC_000144	XLOC_000144	Group1:4760962-4819842	7460	MODEL	571501088	NW_003378001.1	319968249	371189	430068	-	Reference Amel_4.5 Primary Assembly	-	-	LOC724535	7460	Apis mellifera	0	live	LOC724535	GB12686	uncharacterized LOC724535			LG1	NC_007070.3	4760963	4819842	plus	18	NA
	102653893	XM_006561917.1	XLOC_000145	XLOC_000145	Group1:4823491-4831220	7460	MODEL	571500844	NC_007070.3	323388987	4827861	4831219	+	Reference Amel_4.5 Primary Assembly	-	-	LOC102653893	7460	Apis mellifera	0	live	LOC102653893		Meckel syndrome type 1 protein-like			LG1	NC_007070.3	4827862	4831220	plus	4	NA
	408620	XM_392161.5	XLOC_000146	XLOC_000146	Group1:4833357-4842931	7460	MODEL	571500825	NC_007070.3	323388987	4833357	4842930	+	Reference Amel_4.5 Primary Assembly	-	-	LOC408620	7460	Apis mellifera	0	live	LOC408620	GB15936	uncharacterized LOC408620			LG1	NC_007070.3	4833358	4842931	plus	5	NA
	100576626	XM_006561909.1,XM_006561910.1,XM_006561911.1	XLOC_000147	XLOC_000147	Group1:4862446-4889001	7460	MODEL	571500706	NW_003378001.1	319968249	28806	328584	-	Reference Amel_4.5 Primary Assembly	-	-	LOC100576626	7460	Apis mellifera	0	live	LOC100576626		furin-like			LG1	NC_007070.3	4862447	5162225	plus	33	NA
		XR_409210.1,XR_409211.1,XR_409212.1,XR_409213.1,XR_409214.1,XR_409215.1,XR_409216.1,XR_409217.1,XR_409218.1,XR_409219.1,XR_409220.1,XR_409221.1,XR_409222.1,XR_409223.1,XR_409224.1,XR_409225.1,XR_409226.1,XR_409227.1,XR_409228.1,XR_409229.1,XR_409230.1,XR_409231.1,XR_409232.1,XR_409233.1,XR_409234.1	XLOC_000148	XLOC_000148	Group1:4919638-5154574
	102656784	XR_409242.1	XLOC_000149	XLOC_000149	Group1:4919638-5154574	7460	MODEL	571500792	NC_007070.3	323388987	4994631	4997536	+	Reference Amel_4.5 Primary Assembly	-	-	LOC102656784	7460	Apis mellifera	0	live	LOC102656784		uncharacterized LOC102656784			LG1	NC_007070.3	4994632	4997537	plus	3	NA
	102656881	XR_409247.1	XLOC_000150	XLOC_000150	Group1:4919638-5154574	7460	MODEL	571500807	NC_007070.3	323388987	5042194	5043425	+	Reference Amel_4.5 Primary Assembly	-	-	LOC102656881	7460	Apis mellifera	0	live	LOC102656881		uncharacterized LOC102656881			LG1	NC_007070.3	5042195	5043426	plus	2	NA
	408613	NM_001145735.1	XLOC_000151	XLOC_000151	Group1:5250722-5256387	7460	PROVISIONAL	224809488	NC_007070.3	323388987	5250722	5256386	+	Reference Amel_4.5 Primary Assembly	-	-	Syt1	7460	Apis mellifera	0	live	Syt1	GB20036, Syti, syt	synaptotagmin 1	synaptotagmin I		LG1	NC_007070.3	5250723	5256387	plus	8	NA
	408614	XM_006562541.1,XM_006562542.1,XM_006562543.1,XM_392155.5	XLOC_000152	XLOC_000152	Group1:5302123-5305144	7460	MODEL	571501340	NW_003378020.1	319968230	303195	306215	-	Reference Amel_4.5 Primary Assembly	-	-	LOC408614	7460	Apis mellifera	0	live	LOC408614	GB16545	uncharacterized LOC408614			LG1	NC_007070.3	5302124	5305144	plus	5	NA
	551202	XM_006562540.1	XLOC_000153	XLOC_000153	Group1:5307407-5309397	7460	MODEL	571501335	NW_003378020.1	319968230	298942	300931	-	Reference Amel_4.5 Primary Assembly	-	-	LOC551202	7460	Apis mellifera	0	live	LOC551202	GB15802	intraflagellar transport protein 52 homolog			LG1	NC_007070.3	5307408	5309397	plus	7	NA
	408615	XM_006562532.1,XM_392156.5	XLOC_000154	XLOC_000154	Group1:5309660-5312560	7460	MODEL	571501304	NW_003378020.1	319968230	295779	298678	-	Reference Amel_4.5 Primary Assembly	-	-	LOC408615	7460	Apis mellifera	0	live	LOC408615	GB17993	nuclear transcription factor Y subunit gamma-like			LG1	NC_007070.3	5309661	5312560	plus	6	NA
	412528	XM_006562535.1,XM_006562536.1,XM_395983.5	XLOC_000155	XLOC_000155	Group1:5316359-5340592	7460	MODEL	571501316	NW_003378020.1	319968230	276442	291979	-	Reference Amel_4.5 Primary Assembly	-	-	eya	7460	Apis mellifera	0	live	eya	GB11435	developmental protein eyes absent			LG1	NC_007070.3	5316360	5331897	plus	9	NA
	552743	XM_006562534.1,XM_623778.4,XM_625118.4	XLOC_000156	XLOC_000156	Group1:5316359-5340592	7460	MODEL	571501313	NC_007070.3	323388987	5325526	5339035	+	Reference Amel_4.5 Primary Assembly	-	-	LOC552743	7460	Apis mellifera	0	live	LOC552743	GB15798	trafficking protein particle complex subunit 2-like protein-like			LG1	NC_007070.3	5325527	5339036	plus	6	NA
	410754	XM_006562538.1,XM_006562539.1	XLOC_000157	XLOC_000157	Group1:5340685-5343364	7460	MODEL	571501329	NC_007070.3	323388987	5340685	5343363	+	Reference Amel_4.5 Primary Assembly	-	-	LOC410754	7460	Apis mellifera	0	live	LOC410754	GB12167	post-GPI attachment to proteins factor 2-like			LG1	NC_007070.3	5340686	5343364	plus	6	NA
	408616	XM_006562523.1,XM_006562524.1,XM_006562525.1,XM_006562526.1,XM_006562527.1,XM_006562528.1,XM_006562529.1,XM_006562530.1,XM_006562531.1,XM_392157.4	XLOC_000158	XLOC_000158	Group1:5361095-5535554	7460	MODEL	571501264	NW_003378020.1	319968230	72785	247243	-	Reference Amel_4.5 Primary Assembly	-	-	sd	7460	Apis mellifera	0	live	sd	GB16486	scalloped			LG1	NC_007070.3	5361096	5535554	plus	16	NA
	550903	XM_623298.4	XLOC_000159	XLOC_000159	Group1:5536732-5539581	7460	MODEL	571501207	NC_007070.3	323388987	5536732	5539580	+	Reference Amel_4.5 Primary Assembly	-	-	Aats-arg	7460	Apis mellifera	0	live	Aats-arg	GB17602	arginyl-tRNA synthetase			LG1	NC_007070.3	5536733	5539581	plus	8	NA
	412282	XM_006562520.1,XM_395743.5	XLOC_000160	XLOC_000160	Group1:5541443-5547090	7460	MODEL	571501204	NW_003378020.1	319968230	61249	66895	-	Reference Amel_4.5 Primary Assembly	-	-	LOC412282	7460	Apis mellifera	0	live	LOC412282	GB17550	leucyl-tRNA synthetase, cytoplasmic-like			LG1	NC_007070.3	5541444	5547090	plus	16	NA
	551443	XM_006562518.1,XM_006562519.1	XLOC_000161	XLOC_000161	Group1:5554114-5558236	7460	MODEL	571501178	NW_003378020.1	319968230	50103	54224	-	Reference Amel_4.5 Primary Assembly	-	-	LOC551443	7460	Apis mellifera	0	live	LOC551443	GB19163	uncharacterized LOC551443			LG1	NC_007070.3	5554115	5558236	plus	11	NA
	551819	XM_006562507.1,XM_624204.4	XLOC_000162	XLOC_000162	Group1:5592778-5595551	7460	MODEL	571501120	NW_003378020.1	319968230	12788	15560	-	Reference Amel_4.5 Primary Assembly	-	-	Traf6	7460	Apis mellifera	0	live	Traf6	GB10539, TRAF2	TNF-receptor-associated factor 6			LG1	NC_007070.3	5592779	5595551	plus	6	NA
	102656812	XM_006562508.1,XM_006562509.1	XLOC_000163	XLOC_000163	Group1:5595748-5597186	7460	MODEL	571501126	NC_007070.3	323388987	5595748	5597185	+	Reference Amel_4.5 Primary Assembly	-	-	LOC102656812	7460	Apis mellifera	0	live	LOC102656812		polyprenol reductase-like			LG1	NC_007070.3	5595749	5597186	plus	5	NA
	725841	XM_001121644.3,XM_006562504.1,XM_006562505.1,XM_006562506.1	XLOC_000164	XLOC_000164	Group1:5599588-5608098	7460	MODEL	571501111	NW_003378020.1	319968230	241	8750	-	Reference Amel_4.5 Primary Assembly	-	-	LOC725841	7460	Apis mellifera	0	live	LOC725841	GB17459	uncharacterized LOC725841			LG1	NC_007070.3	5599589	5608098	plus	18	NA
	552240	XM_624616.4	XLOC_000165	XLOC_000165	Group1:5658645-5663619	7460	MODEL	571501560	NW_003378028.1	319968222	306	5279	+	Reference Amel_4.5 Primary Assembly	-	-	LOC552240	7460	Apis mellifera	0	live	LOC552240	GB11338	sodium-dependent noradrenaline transporter-like			LG1	NC_007070.3	5658646	5663619	plus	9	NA
	412397	XM_006562755.1,XM_006562756.1,XM_623086.4	XLOC_000166	XLOC_000166	Group1:5666954-5670738	7460	MODEL	571501388	NW_003378028.1	319968222	8615	12398	+	Reference Amel_4.5 Primary Assembly	-	-	LOC412397	7460	Apis mellifera	0	live	LOC412397	GB14914	uncharacterized LOC412397			LG1	NC_007070.3	5666955	5670738	plus	10	NA
	726449	XM_006562763.1	XLOC_000167	XLOC_000167	Group1:5684629-5685375	7460	MODEL	571501415	NW_003378028.1	319968222	26290	27035	+	Reference Amel_4.5 Primary Assembly	-	-	LOC726449	7460	Apis mellifera	0	live	LOC726449	GB14884	homologous-pairing protein 2 homolog			LG1	NC_007070.3	5684630	5685375	plus	2	NA
	102653866	XR_409534.1,XR_409535.1,XR_409536.1,XR_409537.1,XR_409538.1,XR_409539.1,XR_409540.1,XR_409541.1,XR_409542.1	XLOC_000168	XLOC_000168	Group1:5687002-5755592	7460	MODEL	571501419	NW_003378028.1	319968222	33073	85352	+	Reference Amel_4.5 Primary Assembly	-	-	LOC102653866	7460	Apis mellifera	0	live	LOC102653866		uncharacterized LOC102653866			LG1	NC_007070.3	5691413	5743692	plus	8	NA
	100578114	XR_120097.2	XLOC_000169	XLOC_000169	Group1:5756920-5757866	7460	MODEL	571501477	NW_003378028.1	319968222	98581	99526	+	Reference Amel_4.5 Primary Assembly	-	-	LOC100578114	7460	Apis mellifera	0	live	LOC100578114		uncharacterized LOC100578114			LG1	NC_007070.3	5756921	5757866	plus	2	NA
	413735	XM_006562773.1,XM_397174.5	XLOC_000170	XLOC_000170	Group1:5760620-5771296	7460	MODEL	571501483	NC_007070.3	323388987	5766547	5771295	+	Reference Amel_4.5 Primary Assembly	-	-	Gclm	7460	Apis mellifera	0	live	Gclm	GB15009	glutamate-cysteine ligase modifier subunit			LG1	NC_007070.3	5766548	5771296	plus	7	NA
	102654581	XR_409545.1,XR_409546.1,XR_409547.1,XR_409548.1	XLOC_000171	XLOC_000171	Group1:5782144-5790971	7460	MODEL	571501498	NC_007070.3	323388987	5782144	5787039	+	Reference Amel_4.5 Primary Assembly	-	-	LOC102654581	7460	Apis mellifera	0	live	LOC102654581		uncharacterized LOC102654581			LG1	NC_007070.3	5782145	5787040	plus	5	NA
	100577655	XM_006562776.1,XM_006562777.1	XLOC_000172	XLOC_000172	Group1:5792176-5794420	7460	MODEL	571501508	NW_003378028.1	319968222	133837	136080	+	Reference Amel_4.5 Primary Assembly	-	-	LOC100577655	7460	Apis mellifera	0	live	LOC100577655		uncharacterized LOC100577655			LG1	NC_007070.3	5792177	5794420	plus	2	NA
	726298	XM_006562778.1,XM_006562779.1,XM_006562780.1,XM_006562781.1	XLOC_000173	XLOC_000173	Group1:5798862-5849945	7460	MODEL	571501524	NC_007070.3	323388987	5798862	5849944	+	Reference Amel_4.5 Primary Assembly	-	-	Sox15	7460	Apis mellifera	0	live	Sox15	GB13738	Sox box protein 15			LG1	NC_007070.3	5798863	5849945	plus	10	NA
	102654827	XR_409553.1	XLOC_000174	XLOC_000174	Group1:5798862-5849945	7460	MODEL	571501522	NC_007070.3	323388987	5823312	5825006	+	Reference Amel_4.5 Primary Assembly	-	-	LOC102654827	7460	Apis mellifera	0	live	LOC102654827		uncharacterized LOC102654827			LG1	NC_007070.3	5823313	5825007	plus	2	NA
	102654807	XR_409552.1	XLOC_000175	XLOC_000175	Group1:5798862-5849945	7460	MODEL	571501520	NW_003378028.1	319968222	169096	172187	+	Reference Amel_4.5 Primary Assembly	-	-	LOC102654807	7460	Apis mellifera	0	live	LOC102654807		uncharacterized LOC102654807			LG1	NC_007070.3	5827436	5830527	plus	4	NA
	102654751	XR_409550.1	XLOC_000176	XLOC_000176	Group1:5798862-5849945	7460	MODEL	571501516	NC_007070.3	323388987	5835123	5836015	+	Reference Amel_4.5 Primary Assembly	-	-	LOC102654751	7460	Apis mellifera	0	live	LOC102654751		uncharacterized LOC102654751			LG1	NC_007070.3	5835124	5836016	plus	4	NA
	102656017	XR_409607.1,XR_409608.1	XLOC_000177	XLOC_000177	Group1:5928970-5959366	7460	MODEL	571501606	NW_003378036.1	319968214	14667	16965	+	Reference Amel_4.5 Primary Assembly	-	-	LOC102656017	7460	Apis mellifera	0	live	LOC102656017		uncharacterized LOC102656017			LG1	NC_007070.3	5942854	5945152	plus	5	NA
	102655946	XR_409602.1,XR_409603.1,XR_409604.1,XR_409605.1,XR_409606.1	XLOC_000178	XLOC_000178	Group1:5928970-5959366	7460	MODEL	571501593	NC_007070.3	323388987	5950711	5956688	+	Reference Amel_4.5 Primary Assembly	-	-	LOC102655946	7460	Apis mellifera	0	live	LOC102655946		uncharacterized LOC102655946			LG1	NC_007070.3	5950712	5956689	plus	5	NA
	102655903	XM_006563205.1	XLOC_000179	XLOC_000179	Group1:5928970-5959366	7460	MODEL	571501590	NW_003378036.1	319968214	29744	30911	+	Reference Amel_4.5 Primary Assembly	-	-	LOC102655903	7460	Apis mellifera	0	live	LOC102655903		uncharacterized LOC102655903			LG1	NC_007070.3	5957931	5959098	plus	2	NA
	409957	XM_393448.5	XLOC_000180	XLOC_000180	Group1:6030303-6036628	7460	MODEL	571501622	NW_003378036.1	319968214	102117	108441	+	Reference Amel_4.5 Primary Assembly	-	-	Syt4	7460	Apis mellifera	0	live	Syt4	GB11060	synaptotagmin 4			LG1	NC_007070.3	6030304	6036628	plus	6	NA
	724144	XM_001119900.3	XLOC_000181	XLOC_000181	Group1:6049841-6051117	7460	MODEL	571501628	NC_007070.3	323388987	6049841	6051116	+	Reference Amel_4.5 Primary Assembly	-	-	e(r)	7460	Apis mellifera	0	live	e(r)	GB17267	enhancer of rudimentary			LG1	NC_007070.3	6049842	6051117	plus	3	NA
	724115	XM_001119847.3,XM_006563207.1,XM_006563208.1	XLOC_000182	XLOC_000182	Group1:6052303-6055958	7460	MODEL	571501630	NW_003378036.1	319968214	124117	127771	+	Reference Amel_4.5 Primary Assembly	-	-	LOC724115	7460	Apis mellifera	0	live	LOC724115	GB10041	phospholipase DDHD1-like			LG1	NC_007070.3	6052304	6055958	plus	10	NA
	727538	XM_001123247.3,XM_006563209.1	XLOC_000183	XLOC_000183	Group1:6058708-6061363	7460	MODEL	571501641	NW_003378036.1	319968214	130522	133176	+	Reference Amel_4.5 Primary Assembly	-	-	LOC727538	7460	Apis mellifera	0	live	LOC727538		regulator of microtubule dynamics protein 2-like			LG1	NC_007070.3	6058709	6061363	plus	6	NA
	727539	XM_001123248.3	XLOC_000184	XLOC_000184	Group1:6061765-6064733	7460	MODEL	571501644	NW_003378036.1	319968214	133579	136546	+	Reference Amel_4.5 Primary Assembly	-	-	LOC727539	7460	Apis mellifera	0	live	LOC727539	GB18996	lysocardiolipin acyltransferase 1-like			LG1	NC_007070.3	6061766	6064733	plus	5	NA
	727087	XM_006563210.1	XLOC_000185	XLOC_000185	Group1:6071811-6074283	7460	MODEL	571501651	NW_003378036.1	319968214	143625	146096	+	Reference Amel_4.5 Primary Assembly	-	-	Sfrs7	7460	Apis mellifera	0	live	Sfrs7	GB10909	arginine/serine-rich splicing factor 7			LG1	NC_007070.3	6071812	6074283	plus	4	NA
	100578907	XM_003250195.2,XM_006563211.1,XM_006563212.1	XLOC_000186	XLOC_000186	Group1:6075873-6081219	7460	MODEL	571501662	NW_003378036.1	319968214	147687	153032	+	Reference Amel_4.5 Primary Assembly	-	-	LOC100578907	7460	Apis mellifera	0	live	LOC100578907		ankyrin repeat and protein kinase domain-containing protein 1-like			LG1	NC_007070.3	6075874	6081219	plus	4	NA
	727074	XM_001122788.3	XLOC_000187	XLOC_000187	Group1:6088479-6090170	7460	MODEL	571501670	NC_007070.3	323388987	6088479	6090169	+	Reference Amel_4.5 Primary Assembly	-	-	Spase22-23	7460	Apis mellifera	0	live	Spase22-23	GB14961	Spase 22/23-subunit			LG1	NC_007070.3	6088480	6090170	plus	5	NA
	102656856	XR_409610.1,XR_409611.1	XLOC_000188	XLOC_000188	Group1:6093246-6099331	7460	MODEL	571501678	NC_007070.3	323388987	6095930	6097789	+	Reference Amel_4.5 Primary Assembly	-	-	LOC102656856	7460	Apis mellifera	0	live	LOC102656856		uncharacterized LOC102656856			LG1	NC_007070.3	6095931	6097790	plus	3	NA
	551974	XM_006563214.1,XM_624357.3	XLOC_000189	XLOC_000189	Group1:6099732-6100924	7460	MODEL	571501691	NW_003378036.1	319968214	171546	172737	+	Reference Amel_4.5 Primary Assembly	-	-	LOC551974	7460	Apis mellifera	0	live	LOC551974	GB10968	thioredoxin-like protein 4A-like			LG1	NC_007070.3	6099733	6100924	plus	3	NA
	409527	XM_006563216.1,XM_006563217.1,XM_006563218.1,XM_393033.5	XLOC_000190	XLOC_000190	Group1:6103621-6108227	7460	MODEL	571501701	NC_007070.3	323388987	6103621	6108226	+	Reference Amel_4.5 Primary Assembly	-	-	LOC409527	7460	Apis mellifera	0	live	LOC409527	GB10462	TBC domain-containing protein kinase-like protein-like			LG1	NC_007070.3	6103622	6108227	plus	16	NA
	724455	XM_001120317.3,XM_006563219.1	XLOC_000191	XLOC_000191	Group1:6117536-6121513	7460	MODEL	571501715	NW_003378036.1	319968214	189350	193326	+	Reference Amel_4.5 Primary Assembly	-	-	LOC724455	7460	Apis mellifera	0	live	LOC724455	GB17605	t-complex protein 11-like protein 1-like			LG1	NC_007070.3	6117537	6121513	plus	8	NA
	409520	XM_006563222.1,XM_393026.5	XLOC_000192	XLOC_000192	Group1:6127141-6129804	7460	MODEL	571501732	NW_003378036.1	319968214	198955	201617	+	Reference Amel_4.5 Primary Assembly	-	-	Oscillin	7460	Apis mellifera	0	live	Oscillin	GB12628	glucosamine-6-phosphate deaminase			LG1	NC_007070.3	6127142	6129804	plus	7	NA
	724536	XM_001120425.3	XLOC_000193	XLOC_000193	Group1:6130516-6134486	7460	MODEL	571501729	NC_007070.3	323388987	6130516	6134485	+	Reference Amel_4.5 Primary Assembly	-	-	LOC724536	7460	Apis mellifera	0	live	LOC724536	GB11217	uncharacterized LOC724536			LG1	NC_007070.3	6130517	6134486	plus	2	NA
	724585	XM_001120482.3	XLOC_000194	XLOC_000194	Group1:6136349-6137769	7460	MODEL	571501737	NC_007070.3	323388987	6136349	6137768	+	Reference Amel_4.5 Primary Assembly	-	-	LOC724585	7460	Apis mellifera	0	live	LOC724585	GB17645	uncharacterized LOC724585			LG1	NC_007070.3	6136350	6137769	plus	2	NA
	724634	XM_006563298.1	XLOC_000195	XLOC_000195	Group1:6151727-6166762	7460	MODEL	571502312	NC_007070.3	323388987	6151727	6166761	+	Reference Amel_4.5 Primary Assembly	-	-	lva	7460	Apis mellifera	0	live	lva	GB19016	lava lamp			LG1	NC_007070.3	6151728	6166762	plus	12	NA
	413803	XM_006563232.1	XLOC_000196	XLOC_000196	Group1:6201964-6242887	7460	MODEL	571501779	NW_003378036.1	319968214	273778	314700	+	Reference Amel_4.5 Primary Assembly	-	-	Grd	7460	Apis mellifera	0	live	Grd	Amel_GRD, GB11033	GABA-gated ion channel	GABA receptor 2		LG1	NC_007070.3	6201965	6242887	plus	9	NA
	725040	XM_006563238.1	XLOC_000197	XLOC_000197	Group1:6263942-6284944	7460	MODEL	571501802	NC_007070.3	323388987	6263942	6265728	+	Reference Amel_4.5 Primary Assembly	-	-	LOC725040	7460	Apis mellifera	0	live	LOC725040	GB13512	transmembrane protein 70 homolog, mitochondrial			LG1	NC_007070.3	6263943	6265729	plus	4	NA
	102655155	XR_409626.1	XLOC_000198	XLOC_000198	Group1:6288172-6379138	7460	MODEL	571501849	NW_003378036.1	319968214	365552	367689	+	Reference Amel_4.5 Primary Assembly	-	-	LOC102655155	7460	Apis mellifera	0	live	LOC102655155		uncharacterized LOC102655155			LG1	NC_007070.3	6293739	6295876	plus	3	NA
	102655109	XR_409624.1,XR_409625.1	XLOC_000199	XLOC_000199	Group1:6288172-6379138	7460	MODEL	571501844	NW_003378036.1	319968214	374760	375070	+	Reference Amel_4.5 Primary Assembly	-	-	LOC102655109	7460	Apis mellifera	0	live	LOC102655109		uncharacterized LOC102655109			LG1	NC_007070.3	6302947	6303257	plus	2	NA
	102655032	XR_409620.1,XR_409621.1,XR_409622.1	XLOC_000200	XLOC_000200	Group1:6288172-6379138	7460	MODEL	571501834	NW_003378036.1	319968214	411008	415076	+	Reference Amel_4.5 Primary Assembly	-	-	LOC102655032	7460	Apis mellifera	0	live	LOC102655032		uncharacterized LOC102655032			LG1	NC_007070.3	6339195	6343263	plus	2	NA
	102654976	XR_409617.1,XR_409618.1,XR_409619.1	XLOC_000201	XLOC_000201	Group1:6288172-6379138	7460	MODEL	571501828	NC_007070.3	323388987	6356055	6358612	+	Reference Amel_4.5 Primary Assembly	-	-	LOC102654976	7460	Apis mellifera	0	live	LOC102654976		uncharacterized LOC102654976			LG1	NC_007070.3	6356056	6358613	plus	2	NA
	100579059	XR_409613.1,XR_409614.1,XR_409615.1,XR_409616.1	XLOC_000202	XLOC_000202	Group1:6288172-6379138	7460	MODEL	571501818	NW_003378036.1	319968214	430939	438459	+	Reference Amel_4.5 Primary Assembly	-	-	LOC100579059	7460	Apis mellifera	0	live	LOC100579059		uncharacterized LOC100579059			LG1	NC_007070.3	6359126	6366646	plus	7	NA
	100576139	XR_120118.2	XLOC_000203	XLOC_000203	Group1:6379433-6380996	7460	MODEL	571501815	NW_003378036.1	319968214	451247	452809	+	Reference Amel_4.5 Primary Assembly	-	-	LOC100576139	7460	Apis mellifera	0	live	LOC100576139		uncharacterized LOC100576139			LG1	NC_007070.3	6379434	6380996	plus	3	NA
	412103	XM_006563299.1	XLOC_000204	XLOC_000204	Group1:6391811-6399328	7460	MODEL	571502316	NW_003378036.1	319968214	463625	471141	+	Reference Amel_4.5 Primary Assembly	-	-	Tango1	7460	Apis mellifera	0	live	Tango1	GB14241	transport and golgi organization 1			LG1	NC_007070.3	6391812	6399328	plus	16	NA
	102656063	XR_409642.1,XR_409643.1	XLOC_000205	XLOC_000205	Group1:6402725-6443818	7460	MODEL	571501963	NW_003378036.1	319968214	478494	480467	+	Reference Amel_4.5 Primary Assembly	-	-	LOC102656063	7460	Apis mellifera	0	live	LOC102656063		uncharacterized LOC102656063			LG1	NC_007070.3	6406681	6408654	plus	2	NA
	102656044	XR_409641.1	XLOC_000206	XLOC_000206	Group1:6402725-6443818	7460	MODEL	571501960	NW_003378036.1	319968214	487892	490183	+	Reference Amel_4.5 Primary Assembly	-	-	LOC102656044	7460	Apis mellifera	0	live	LOC102656044		uncharacterized LOC102656044			LG1	NC_007070.3	6416079	6418370	plus	2	NA
	102656018	XR_409640.1	XLOC_000207	XLOC_000207	Group1:6402725-6443818	7460	MODEL	571501958	NC_007070.3	323388987	6428598	6429968	+	Reference Amel_4.5 Primary Assembly	-	-	LOC102656018	7460	Apis mellifera	0	live	LOC102656018		uncharacterized LOC102656018			LG1	NC_007070.3	6428599	6429969	plus	2	NA
	726119	XM_006563249.1	XLOC_000208	XLOC_000208	Group1:6450685-6507923	7460	MODEL	571501955	NW_003378036.1	319968214	522499	572223	+	Reference Amel_4.5 Primary Assembly	-	-	Iav	7460	Apis mellifera	0	live	Iav	GB13007	inactive			LG1	NC_007070.3	6450686	6500410	plus	14	NA
	100579018	XM_006563300.1	XLOC_000209	XLOC_000209	Group1:6509347-6514206	7460	MODEL	571502319	NW_003378036.1	319968214	581161	586019	+	Reference Amel_4.5 Primary Assembly	-	-	LOC100579018	7460	Apis mellifera	0	live	LOC100579018		venom allergen 3-like			LG1	NC_007070.3	6509348	6514206	plus	4	NA
	100577824	XR_409634.1,XR_409635.1	XLOC_000210	XLOC_000210	Group1:6516928-6521940	7460	MODEL	571501941	NW_003378036.1	319968214	588742	593753	+	Reference Amel_4.5 Primary Assembly	-	-	LOC100577824	7460	Apis mellifera	0	live	LOC100577824		uncharacterized LOC100577824			LG1	NC_007070.3	6516929	6521940	plus	4	NA
	100577585	XM_003250185.2	XLOC_000211	XLOC_000211	Group1:6549498-6556296	7460	MODEL	571501926	NC_007070.3	323388987	6549498	6556295	+	Reference Amel_4.5 Primary Assembly	-	-	LOC100577585	7460	Apis mellifera	0	live	LOC100577585		uncharacterized LOC100577585			LG1	NC_007070.3	6549499	6556296	plus	7	NA
	102655584	XR_409633.1	XLOC_000212	XLOC_000212	Group1:6561034-6578501	7460	MODEL	571501920	NW_003378036.1	319968214	635102	638370	+	Reference Amel_4.5 Primary Assembly	-	-	LOC102655584	7460	Apis mellifera	0	live	LOC102655584		uncharacterized LOC102655584			LG1	NC_007070.3	6563289	6566557	plus	2	NA
	102655490	XR_409628.1,XR_409629.1,XR_409630.1,XR_409631.1	XLOC_000213	XLOC_000213	Group1:6583579-6587873	7460	MODEL	571501907	NC_007070.3	323388987	6583579	6587872	+	Reference Amel_4.5 Primary Assembly	-	-	LOC102655490	7460	Apis mellifera	0	live	LOC102655490		uncharacterized LOC102655490			LG1	NC_007070.3	6583580	6587873	plus	6	NA
	102655418	XR_409627.1	XLOC_000214	XLOC_000214	Group1:6611128-6612657	7460	MODEL	571501902	NW_003378036.1	319968214	682942	684470	+	Reference Amel_4.5 Primary Assembly	-	-	LOC102655418	7460	Apis mellifera	0	live	LOC102655418		uncharacterized LOC102655418			LG1	NC_007070.3	6611129	6612657	plus	2	NA
	725920	XM_006563301.1	XLOC_000215	XLOC_000215	Group1:6622519-6639930	7460	MODEL	571502322	NC_007070.3	323388987	6625063	6637323	+	Reference Amel_4.5 Primary Assembly	-	-	yl	7460	Apis mellifera	0	live	yl	GB16571	yolkless			LG1	NC_007070.3	6625064	6637324	plus	33	NA
	552294	XM_006563251.1,XM_624670.4	XLOC_000216	XLOC_000216	Group1:6640979-6649431	7460	MODEL	571501986	NC_007070.3	323388987	6640979	6649430	+	Reference Amel_4.5 Primary Assembly	-	-	LOC552294	7460	Apis mellifera	0	live	LOC552294	GB18145	far upstream element-binding protein 1-like			LG1	NC_007070.3	6640980	6649431	plus	15	NA
	725746	XM_006563253.1	XLOC_000217	XLOC_000217	Group1:6662793-6664313	7460	MODEL	571502006	NW_003378036.1	319968214	734607	736126	+	Reference Amel_4.5 Primary Assembly	-	-	LOC725746	7460	Apis mellifera	0	live	LOC725746		uncharacterized LOC725746			LG1	NC_007070.3	6662794	6664313	plus	3	NA
	725682	XM_001121499.3,XM_006563254.1	XLOC_000218	XLOC_000218	Group1:6679446-6691037	7460	MODEL	571502016	NC_007070.3	323388987	6679446	6691036	+	Reference Amel_4.5 Primary Assembly	-	-	LOC725682	7460	Apis mellifera	0	live	LOC725682	GB14295	uncharacterized LOC725682			LG1	NC_007070.3	6679447	6691037	plus	4	NA
	725606	XM_006563255.1,XM_006563256.1,XM_006563257.1	XLOC_000219	XLOC_000219	Group1:6699754-6704305	7460	MODEL	571502025	NW_003378036.1	319968214	771568	776118	+	Reference Amel_4.5 Primary Assembly	-	-	SP46	7460	Apis mellifera	0	live	SP46	GB16367	serine protease 46			LG1	NC_007070.3	6699755	6704305	plus	7	NA
	102656923	XR_409647.1,XR_409648.1,XR_409649.1	XLOC_000220	XLOC_000220	Group1:6711774-6809796	7460	MODEL	571502046	NC_007070.3	323388987	6711774	6751511	+	Reference Amel_4.5 Primary Assembly	-	-	LOC102656923	7460	Apis mellifera	0	live	LOC102656923		uncharacterized LOC102656923			LG1	NC_007070.3	6711775	6751512	plus	3	NA
	102653593	XR_409650.1	XLOC_000221	XLOC_000221	Group1:6711774-6809796	7460	MODEL	571502054	NW_003378036.1	319968214	813988	816351	+	Reference Amel_4.5 Primary Assembly	-	-	LOC102653593	7460	Apis mellifera	0	live	LOC102653593		uncharacterized LOC102653593			LG1	NC_007070.3	6742175	6744538	plus	3	NA
	102653794	XR_409651.1	XLOC_000222	XLOC_000222	Group1:6867120-6873772	7460	MODEL	571502059	NC_007070.3	323388987	6867120	6873771	+	Reference Amel_4.5 Primary Assembly	-	-	LOC102653794	7460	Apis mellifera	0	live	LOC102653794		uncharacterized LOC102653794			LG1	NC_007070.3	6867121	6873772	plus	2	NA
	102653822	XR_409652.1	XLOC_000223	XLOC_000223	Group1:6877807-6897412	7460	MODEL	571502061	NC_007070.3	323388987	6883177	6884627	+	Reference Amel_4.5 Primary Assembly	-	-	LOC102653822	7460	Apis mellifera	0	live	LOC102653822		uncharacterized LOC102653822			LG1	NC_007070.3	6883178	6884628	plus	3	NA
	725419	XM_001121270.3,XM_006563263.1,XM_006563264.1	XLOC_000224	XLOC_000224	Group1:6902505-6906860	7460	MODEL	571502081	NW_003378036.1	319968214	974319	976424	+	Reference Amel_4.5 Primary Assembly	-	-	LOC725419	7460	Apis mellifera	0	live	LOC725419	GB16760	uncharacterized LOC725419			LG1	NC_007070.3	6902506	6904611	plus	3	NA
	102653992	XR_409653.1	XLOC_000225	XLOC_000225	Group1:6911522-6921069	7460	MODEL	571502071	NC_007070.3	323388987	6913896	6915250	+	Reference Amel_4.5 Primary Assembly	-	-	LOC102653992	7460	Apis mellifera	0	live	LOC102653992		uncharacterized LOC102653992			LG1	NC_007070.3	6913897	6915251	plus	2	NA
	100576126	XM_003250197.2	XLOC_000226	XLOC_000226	Group1:6953277-6960569	7460	MODEL	571502326	NC_007070.3	323388987	6953277	6960568	+	Reference Amel_4.5 Primary Assembly	-	-	LOC100576126	7460	Apis mellifera	0	live	LOC100576126		uncharacterized LOC100576126			LG1	NC_007070.3	6953278	6960569	plus	9	NA
	551761	XM_006563265.1,XM_624148.4	XLOC_000227	XLOC_000227	Group1:6963299-6970721	7460	MODEL	571502093	NC_007070.3	323388987	6963299	6970720	+	Reference Amel_4.5 Primary Assembly	-	-	LOC551761	7460	Apis mellifera	0	live	LOC551761	GB16852	alpha-tocopherol transfer protein-like			LG1	NC_007070.3	6963300	6970721	plus	6	NA
	413346	XM_396791.4	XLOC_000228	XLOC_000228	Group1:6972694-6983045	7460	MODEL	571502097	NC_007070.3	323388987	6972694	6983044	+	Reference Amel_4.5 Primary Assembly	-	-	LOC413346	7460	Apis mellifera	0	live	LOC413346	GB13443	cellulase	endo-beta-1,4-glucanase		LG1	NC_007070.3	6972695	6983045	plus	7	NA
	411405	XM_006563270.1	XLOC_000229	XLOC_000229	Group1:6987327-6992147	7460	MODEL	571502116	NW_003378036.1	319968214	1059141	1063960	+	Reference Amel_4.5 Primary Assembly	-	-	Gld	7460	Apis mellifera	0	live	Gld	GB20157	glucose dehydrogenase			LG1	NC_007070.3	6987328	6992147	plus	7	NA
	100576547	XM_003250181.2,XM_006563266.1,XM_006563267.1,XM_006563268.1,XM_006563269.1	XLOC_000230	XLOC_000230	Group1:6993659-7014013	7460	MODEL	571502110	NW_003378036.1	319968214	1065473	1085826	+	Reference Amel_4.5 Primary Assembly	-	-	LOC100576547	7460	Apis mellifera	0	live	LOC100576547		glucose dehydrogenase [acceptor]-like			LG1	NC_007070.3	6993660	7014013	plus	13	NA
	411407	XM_394881.5	XLOC_000231	XLOC_000231	Group1:7021001-7023395	7460	MODEL	571502124	NC_007070.3	323388987	7021001	7023394	+	Reference Amel_4.5 Primary Assembly	-	-	LOC411407	7460	Apis mellifera	0	live	LOC411407	GB18209	leucine-rich repeat-containing protein 47-like			LG1	NC_007070.3	7021002	7023395	plus	4	NA
	409053	XM_006563271.1,XM_006563272.1,XM_397542.5	XLOC_000232	XLOC_000232	Group1:7024706-7039613	7460	MODEL	571502127	NW_003378036.1	319968214	1099526	1111426	+	Reference Amel_4.5 Primary Assembly	-	-	LOC409053	7460	Apis mellifera	0	live	LOC409053	GB15008	uncharacterized LOC409053			LG1	NC_007070.3	7027713	7039613	plus	10	NA
	551556	XM_006563279.1,XM_006563280.1	XLOC_000233	XLOC_000233	Group1:7047823-7053269	7460	MODEL	571502196	NW_003378036.1	319968214	1119637	1125082	+	Reference Amel_4.5 Primary Assembly	-	-	LOC551556	7460	Apis mellifera	0	live	LOC551556	GB15241	uncharacterized LOC551556			LG1	NC_007070.3	7047824	7053269	plus	7	NA
	724833	XM_001120736.3,XM_006563274.1	XLOC_000234	XLOC_000234	Group1:7054698-7175128	7460	MODEL	571502329	NC_007070.3	323388987	7054698	7173375	+	Reference Amel_4.5 Primary Assembly	-	-	LOC724833	7460	Apis mellifera	0	live	LOC724833	GB16274	matrix metalloproteinase-25-like			LG1	NC_007070.3	7054699	7173376	plus	10	NA
	102655229	XM_006563275.1,XM_006563276.1,XM_006563277.1	XLOC_000235	XLOC_000235	Group1:7054698-7175128	7460	MODEL	571502170	NC_007070.3	323388987	7074384	7076841	+	Reference Amel_4.5 Primary Assembly	-	-	LOC102655229	7460	Apis mellifera	0	live	LOC102655229		uncharacterized LOC102655229			LG1	NC_007070.3	7074385	7076842	plus	5	NA
	102655098	XR_409657.1,XR_409658.1	XLOC_000236	XLOC_000236	Group1:7054698-7175128	7460	MODEL	571502156	NC_007070.3	323388987	7103210	7104682	+	Reference Amel_4.5 Primary Assembly	-	-	LOC102655098	7460	Apis mellifera	0	live	LOC102655098		uncharacterized LOC102655098			LG1	NC_007070.3	7103211	7104683	plus	2	NA
	100628994	NR_039431.1	XLOC_000237	XLOC_000237	Group1:7054698-7175128	7460	PROVISIONAL	337756389	NW_003378036.1	319968214	1199376	1199508	+	Reference Amel_4.5 Primary Assembly	-	-	Mir307	7460	Apis mellifera	0	live	Mir307	ame-mir-307	microRNA mir-307			LG1	NC_007070.3	7127563	7127695	plus	1	NA
	102654957	XR_409654.1	XLOC_000238	XLOC_000238	Group1:7054698-7175128	7460	MODEL	571502147	NC_007070.3	323388987	7161356	7162170	+	Reference Amel_4.5 Primary Assembly	-	-	LOC102654957	7460	Apis mellifera	0	live	LOC102654957		uncharacterized LOC102654957			LG1	NC_007070.3	7161357	7162171	plus	2	NA
	412190	XM_395653.5	XLOC_000239	XLOC_000239	Group1:7178258-7181065	7460	MODEL	571502215	NW_003378036.1	319968214	1250072	1252878	+	Reference Amel_4.5 Primary Assembly	-	-	LOC412190	7460	Apis mellifera	0	live	LOC412190	GB17141	probable ATP-dependent RNA helicase DDX47-like			LG1	NC_007070.3	7178259	7181065	plus	8	NA
	100576321	XM_006563284.1	XLOC_000240	XLOC_000240	Group1:7189961-7195889	7460	MODEL	571502225	NC_007070.3	323388987	7189961	7195888	+	Reference Amel_4.5 Primary Assembly	-	-	LOC100576321	7460	Apis mellifera	0	live	LOC100576321		uncharacterized LOC100576321			LG1	NC_007070.3	7189962	7195889	plus	1	NA
	102655811	XM_006563285.1,XM_006563286.1,XM_006563287.1	XLOC_000241	XLOC_000241	Group1:7197562-7207071	7460	MODEL	571502228	NW_003378036.1	319968214	1277086	1278884	+	Reference Amel_4.5 Primary Assembly	-	-	LOC102655811	7460	Apis mellifera	0	live	LOC102655811		matrix metalloproteinase-25-like			LG1	NC_007070.3	7205273	7207071	plus	4	NA
	724327	XM_001120148.3,XM_006563289.1,XM_006563290.1	XLOC_000242	XLOC_000242	Group1:7207390-7215034	7460	MODEL	571502244	NW_003378036.1	319968214	1282316	1286847	+	Reference Amel_4.5 Primary Assembly	-	-	sni	7460	Apis mellifera	0	live	sni	GB12024	sniffer			LG1	NC_007070.3	7210503	7215034	plus	7	NA
	724280	XM_001120086.3	XLOC_000243	XLOC_000243	Group1:7218376-7219525	7460	MODEL	571502254	NW_003378036.1	319968214	1290190	1291338	+	Reference Amel_4.5 Primary Assembly	-	-	LOC724280	7460	Apis mellifera	0	live	LOC724280	GB13562	UPF0545 protein C22orf39 homolog			LG1	NC_007070.3	7218377	7219525	plus	3	NA
	724192	XM_001119962.3	XLOC_000244	XLOC_000244	Group1:7220706-7292012	7460	MODEL	571502285	NC_007070.3	323388987	7220706	7292011	+	Reference Amel_4.5 Primary Assembly	-	-	LOC724192	7460	Apis mellifera	0	live	LOC724192		uncharacterized LOC724192			LG1	NC_007070.3	7220707	7292012	plus	10	NA
	102656396	XR_409672.1	XLOC_000245	XLOC_000245	Group1:7297833-7299124	7460	MODEL	571502288	NW_003378036.1	319968214	1369647	1370937	+	Reference Amel_4.5 Primary Assembly	-	-	LOC102656396	7460	Apis mellifera	0	live	LOC102656396		uncharacterized LOC102656396			LG1	NC_007070.3	7297834	7299124	plus	2	NA
	409418	NM_001160050.1	XLOC_000246	XLOC_000246	Group1:7307347-7311680	7460	VALIDATED	229892209	NC_007070.3	323388987	7307347	7311679	+	Reference Amel_4.5 Primary Assembly	-	-	Hsc70-4	7460	Apis mellifera	0	live	Hsc70-4	GB14852	heat shock protein cognate 4			LG1	NC_007070.3	7307348	7311680	plus	3	NA
	412285	NM_001145738.1,XM_006563202.1	XLOC_000247	XLOC_000247	Group1:7317562-7333378	7460	PROVISIONAL	224809491	NC_007070.3	323388987	7317562	7333377	+	Reference Amel_4.5 Primary Assembly	-	-	Dat	7460	Apis mellifera	0	live	Dat	GB15426, NT-2	dopamine transporter	neurotransmitter transporter 2		LG1	NC_007070.3	7317563	7333378	plus	12	NA
	551416	XM_625247.4	XLOC_000248	XLOC_000248	Group1:7547295-7551672	7460	MODEL	571502634	NW_003378064.1	319968186	448025	450671	-	Reference Amel_4.5 Primary Assembly	-	-	LOC551416	7460	Apis mellifera	0	live	LOC551416	GB18946	uncharacterized LOC551416			LG1	NC_007070.3	7547296	7549942	plus	7	NA
	410741	XM_006564994.1,XM_394217.3	XLOC_000249	XLOC_000249	Group1:7568312-7601962	7460	MODEL	571502623	NC_007070.3	323388987	7568312	7601961	+	Reference Amel_4.5 Primary Assembly	-	-	LOC410741	7460	Apis mellifera	0	live	LOC410741	GB13492	proton-coupled amino acid transporter 4-like			LG1	NC_007070.3	7568313	7601962	plus	6	NA
	102656693	XR_410106.1	XLOC_000250	XLOC_000250	Group1:7568312-7601962	7460	MODEL	571502605	NW_003378064.1	319968186	420015	425430	-	Reference Amel_4.5 Primary Assembly	-	-	LOC102656693	7460	Apis mellifera	0	live	LOC102656693		uncharacterized LOC102656693			LG1	NC_007070.3	7572537	7577952	plus	2	NA
	408609	XM_006564992.1,XM_006564993.1,XM_006564998.1,XM_392150.4	XLOC_000251	XLOC_000251	Group1:7604749-7646515	7460	MODEL	571502595	NC_007070.3	323388987	7604749	7609127	+	Reference Amel_4.5 Primary Assembly	-	-	fidipidine	7460	Apis mellifera	0	live	fidipidine	GB10050	fidipidine protein			LG1	NC_007070.3	7604750	7609128	plus	16	NA
	102655813	XR_410101.1	XLOC_000252	XLOC_000252	Group1:7658132-7756201	7460	MODEL	571502517	NC_007070.3	323388987	7658132	7664418	+	Reference Amel_4.5 Primary Assembly	-	-	LOC102655813	7460	Apis mellifera	0	live	LOC102655813		uncharacterized LOC102655813			LG1	NC_007070.3	7658133	7664419	plus	3	NA
	410748	XM_006564978.1,XM_394224.4	XLOC_000253	XLOC_000253	Group1:7658132-7756201	7460	MODEL	571502522	NC_007070.3	323388987	7665808	7671714	+	Reference Amel_4.5 Primary Assembly	-	-	GMCOX1	7460	Apis mellifera	0	live	GMCOX1	GB10142	GMC oxidoreductase			LG1	NC_007070.3	7665809	7671715	plus	5	NA
	552395	XM_624767.4	XLOC_000254	XLOC_000254	Group1:7658132-7756201	7460	MODEL	571502526	NW_003378064.1	319968186	318417	326036	-	Reference Amel_4.5 Primary Assembly	-	-	GMCOX2	7460	Apis mellifera	0	live	GMCOX2	GB12393	GMC oxidoreductase 2			LG1	NC_007070.3	7671931	7679550	plus	6	NA
	410747	XM_006564979.1,XM_006564980.1	XLOC_000255	XLOC_000255	Group1:7658132-7756201	7460	MODEL	571502529	NC_007070.3	323388987	7681342	7690632	+	Reference Amel_4.5 Primary Assembly	-	-	GMCOX3	7460	Apis mellifera	0	live	GMCOX3	GB16848	GMC oxidoreductase 3			LG1	NC_007070.3	7681343	7690633	plus	7	NA
	552425	XM_003250521.2,XM_006564981.1	XLOC_000256	XLOC_000256	Group1:7658132-7756201	7460	MODEL	571502538	NW_003378064.1	319968186	299633	306840	-	Reference Amel_4.5 Primary Assembly	-	-	GMCOX4	7460	Apis mellifera	0	live	GMCOX4	GB16297	GMC oxidoreductase 4			LG1	NC_007070.3	7691127	7698334	plus	4	NA
	410746	XM_006564982.1	XLOC_000257	XLOC_000257	Group1:7658132-7756201	7460	MODEL	571502540	NW_003378064.1	319968186	293756	298230	-	Reference Amel_4.5 Primary Assembly	-	-	GMCOX5	7460	Apis mellifera	0	live	GMCOX5	GB19757	GMC oxidoreductase 5			LG1	NC_007070.3	7699737	7704211	plus	5	NA
	102656090	XR_410102.1,XR_410103.1,XR_410104.1	XLOC_000258	XLOC_000258	Group1:7658132-7756201	7460	MODEL	571502543	NC_007070.3	323388987	7706215	7707807	+	Reference Amel_4.5 Primary Assembly	-	-	LOC102656090	7460	Apis mellifera	0	live	LOC102656090		uncharacterized LOC102656090			LG1	NC_007070.3	7706216	7707808	plus	2	NA
	552457	XM_006564983.1	XLOC_000259	XLOC_000259	Group1:7658132-7756201	7460	MODEL	571502550	NC_007070.3	323388987	7709080	7713192	+	Reference Amel_4.5 Primary Assembly	-	-	GMCOX6	7460	Apis mellifera	0	live	GMCOX6	GB16735	GMC oxidoreductase 6			LG1	NC_007070.3	7709081	7713193	plus	3	NA
	410745	XM_006564984.1,XM_006564985.1,XM_394221.4	XLOC_000260	XLOC_000260	Group1:7658132-7756201	7460	MODEL	571502554	NC_007070.3	323388987	7717636	7723118	+	Reference Amel_4.5 Primary Assembly	-	-	GMCOX7	7460	Apis mellifera	0	live	GMCOX7	GB13150	GMC oxidoreductase 7			LG1	NC_007070.3	7717637	7723119	plus	5	NA
	410744	XM_003250519.2,XM_006564989.1,XM_006564990.1,XM_006564991.1,XM_394219.4	XLOC_000261	XLOC_000261	Group1:7658132-7756201	7460	MODEL	571502564	NC_007070.3	323388987	7730784	7741244	+	Reference Amel_4.5 Primary Assembly	-	-	LOC410744	7460	Apis mellifera	0	live	LOC410744	GB19663	glucose dehydrogenase [acceptor]-like			LG1	NC_007070.3	7730785	7741245	plus	2	NA
	408611	NM_001080205.1	XLOC_000262	XLOC_000262	Group1:7756718-7760035	7460	PROVISIONAL	122427859	NC_007070.3	323388987	7756718	7760034	+	Reference Amel_4.5 Primary Assembly	-	-	Stip	7460	Apis mellifera	0	live	Stip	GB11515	Sip1/TFIP11 interacting protein			LG1	NC_007070.3	7756719	7760035	plus	8	NA
	100576726	XR_410093.1,XR_410094.1,XR_410095.1,XR_410096.1,XR_410097.1	XLOC_000263	XLOC_000263	Group1:7766130-7769579	7460	MODEL	571502483	NW_003378064.1	319968186	228388	231836	-	Reference Amel_4.5 Primary Assembly	-	-	LOC100576726	7460	Apis mellifera	0	live	LOC100576726		uncharacterized LOC100576726			LG1	NC_007070.3	7766131	7769579	plus	6	NA
	725775	XM_001121582.2,XM_006564976.1,XM_006564977.1	XLOC_000264	XLOC_000264	Group1:7770142-7814250	7460	MODEL	571502510	NC_007070.3	323388987	7770142	7814249	+	Reference Amel_4.5 Primary Assembly	-	-	LOC725775	7460	Apis mellifera	0	live	LOC725775	GB16976	uncharacterized LOC725775			LG1	NC_007070.3	7770143	7814250	plus	6	NA
	100577291	XR_410091.1	XLOC_000265	XLOC_000265	Group1:7819588-7821144	7460	MODEL	571502478	NW_003378064.1	319968186	176823	178378	-	Reference Amel_4.5 Primary Assembly	-	-	LOC100577291	7460	Apis mellifera	0	live	LOC100577291		uncharacterized LOC100577291			LG1	NC_007070.3	7819589	7821144	plus	2	NA
	102655113	XR_410090.1	XLOC_000266	XLOC_000266	Group1:7834307-7865606	7460	MODEL	571502449	NC_007070.3	323388987	7837867	7851701	+	Reference Amel_4.5 Primary Assembly	-	-	LOC102655113	7460	Apis mellifera	0	live	LOC102655113		uncharacterized LOC102655113			LG1	NC_007070.3	7837868	7851702	plus	2	NA
	102655084	XR_410089.1	XLOC_000267	XLOC_000267	Group1:7834307-7865606	7460	MODEL	571502446	NW_003378064.1	319968186	147406	150071	-	Reference Amel_4.5 Primary Assembly	-	-	LOC102655084	7460	Apis mellifera	0	live	LOC102655084		uncharacterized LOC102655084			LG1	NC_007070.3	7847896	7850561	plus	2	NA
	102654945	XR_410086.1	XLOC_000268	XLOC_000268	Group1:7880462-7880881	7460	MODEL	571502435	NW_003378064.1	319968186	117086	117504	-	Reference Amel_4.5 Primary Assembly	-	-	LOC102654945	7460	Apis mellifera	0	live	LOC102654945		uncharacterized LOC102654945			LG1	NC_007070.3	7880463	7880881	plus	2	NA
	102655001	XR_410087.1,XR_410088.1	XLOC_000269	XLOC_000269	Group1:7885517-7888219	7460	MODEL	571502438	NC_007070.3	323388987	7885517	7888218	+	Reference Amel_4.5 Primary Assembly	-	-	LOC102655001	7460	Apis mellifera	0	live	LOC102655001		uncharacterized LOC102655001			LG1	NC_007070.3	7885518	7888219	plus	2	NA
	102654695	XR_410084.1	XLOC_000270	XLOC_000270	Group1:7901449-7905327	7460	MODEL	571502410	NC_007070.3	323388987	7904248	7905326	+	Reference Amel_4.5 Primary Assembly	-	-	LOC102654695	7460	Apis mellifera	0	live	LOC102654695		uncharacterized LOC102654695			LG1	NC_007070.3	7904249	7905327	plus	2	NA
	102654724	XR_410085.1	XLOC_000271	XLOC_000271	Group1:7905995-7906908	7460	MODEL	571502413	NC_007070.3	323388987	7905995	7906907	+	Reference Amel_4.5 Primary Assembly	-	-	LOC102654724	7460	Apis mellifera	0	live	LOC102654724		uncharacterized LOC102654724			LG1	NC_007070.3	7905996	7906908	plus	2	NA
	725456	XM_001121299.3,XM_006564958.1,XM_006564959.1,XM_006564960.1	XLOC_000272	XLOC_000272	Group1:7917635-7922299	7460	MODEL	571502391	NW_003378064.1	319968186	75668	80331	-	Reference Amel_4.5 Primary Assembly	-	-	LOC725456	7460	Apis mellifera	0	live	LOC725456		sodium-dependent nutrient amino acid transporter 1-like			LG1	NC_007070.3	7917636	7922299	plus	9	NA
	725420	XM_001121271.3	XLOC_000273	XLOC_000273	Group1:7923713-7931109	7460	MODEL	571502384	NW_003378064.1	319968186	69806	74253	-	Reference Amel_4.5 Primary Assembly	-	-	LOC725420	7460	Apis mellifera	0	live	LOC725420	GB18422	sodium-dependent nutrient amino acid transporter 1-like			LG1	NC_007070.3	7923714	7928161	plus	10	NA
	102654224	XM_006564954.1	XLOC_000274	XLOC_000274	Group1:7945467-7970640	7460	MODEL	571502368	NW_003378064.1	319968186	32395	35259	-	Reference Amel_4.5 Primary Assembly	-	-	LOC102654224	7460	Apis mellifera	0	live	LOC102654224		uncharacterized LOC102654224			LG1	NC_007070.3	7962708	7965572	plus	3	NA
	725149	XM_006564996.1	XLOC_000275	XLOC_000275	Group1:7992607-7996311	7460	MODEL	571502639	NC_007070.3	323388987	7992607	7996310	+	Reference Amel_4.5 Primary Assembly	-	-	LOC725149	7460	Apis mellifera	0	live	LOC725149	GB10546	GPI ethanolamine phosphate transferase 2-like			LG1	NC_007070.3	7992608	7996311	plus	12	NA
	726412	XM_006565281.1,XM_006565282.1	XLOC_000276	XLOC_000276	Group1:8053783-8059272	7460	MODEL	571502653	NC_007070.3	323388987	8053783	8059271	+	Reference Amel_4.5 Primary Assembly	-	-	LOC726412	7460	Apis mellifera	0	live	LOC726412	GB17795	solute carrier family 22 member 8-like			LG1	NC_007070.3	8053784	8059272	plus	10	NA
	413056	XM_006565325.1	XLOC_000277	XLOC_000277	Group1:8060318-8070887	7460	MODEL	571502918	NC_007070.3	323388987	8062823	8068994	+	Reference Amel_4.5 Primary Assembly	-	-	LOC413056	7460	Apis mellifera	0	live	LOC413056	GB11703	alpha-tocopherol transfer protein-like			LG1	NC_007070.3	8062824	8068995	plus	9	NA
AmCPR26	726451	XM_001122183.2	XLOC_000278	XLOC_000278	Group1:8060318-8070887	7460	MODEL	571502660	NC_007070.3	323388987	8069191	8070886	+	Reference Amel_4.5 Primary Assembly	-	-	CPR26	7460	Apis mellifera	0	live	CPR26	GB11715	cuticular protein 26			LG1	NC_007070.3	8069192	8070887	plus	4	NA
	413055	XM_396506.5	XLOC_000279	XLOC_000279	Group1:8071428-8076898	7460	MODEL	571502668	NW_003378074.1	319968176	23461	28930	+	Reference Amel_4.5 Primary Assembly	-	-	LOC413055	7460	Apis mellifera	0	live	LOC413055	GB10271	uncharacterized LOC413055			LG1	NC_007070.3	8071429	8076898	plus	4	NA
	410740	XM_006565295.1,XM_006565296.1,XM_394216.5	XLOC_000280	XLOC_000280	Group1:8131946-8137602	7460	MODEL	571502723	NC_007070.3	323388987	8131946	8137601	+	Reference Amel_4.5 Primary Assembly	-	-	LOC410740	7460	Apis mellifera	0	live	LOC410740	GB17306	RING finger protein 121-like			LG1	NC_007070.3	8131947	8137602	plus	9	NA
	100629012	NR_039463.1	XLOC_000281	XLOC_000281	Group1:8161205-8699250	7460	PROVISIONAL	337756512	NC_007070.3	323388987	8219603	8219710	+	Reference Amel_4.5 Primary Assembly	-	-	Mir3769	7460	Apis mellifera	0	live	Mir3769	ame-mir-3769	microRNA mir-3769			LG1	NC_007070.3	8219604	8219711	plus	1	NA
	726545	XM_001122272.3	XLOC_000282	XLOC_000282	Group1:8161205-8699250	7460	MODEL	571502925	NC_007070.3	323388987	8545775	8548160	+	Reference Amel_4.5 Primary Assembly	-	-	LOC726545	7460	Apis mellifera	0	live	LOC726545	GB16639	putative inorganic phosphate cotransporter-like			LG1	NC_007070.3	8545776	8548161	plus	5	NA
	726560	XM_001122287.3	XLOC_000283	XLOC_000283	Group1:8161205-8699250	7460	MODEL	571502705	NW_003378074.1	319968176	501787	503982	+	Reference Amel_4.5 Primary Assembly	-	-	LOC726560	7460	Apis mellifera	0	live	LOC726560	GB14278	putative inorganic phosphate cotransporter-like			LG1	NC_007070.3	8549755	8551950	plus	5	NA
	726578	XM_001122304.3,XM_006565291.1	XLOC_000284	XLOC_000284	Group1:8161205-8699250	7460	MODEL	571502697	NW_003378074.1	319968176	528197	533867	+	Reference Amel_4.5 Primary Assembly	-	-	LOC726578	7460	Apis mellifera	0	live	LOC726578	GB18547	putative inorganic phosphate cotransporter-like			LG1	NC_007070.3	8576165	8581835	plus	7	NA
	726590	XM_001122317.3	XLOC_000285	XLOC_000285	Group1:8764571-8766511	7460	MODEL	571502733	NW_003378074.1	319968176	716604	718543	+	Reference Amel_4.5 Primary Assembly	-	-	LOC726590	7460	Apis mellifera	0	live	LOC726590	GB16738	3-hydroxyacyl-coA-dehydrogenase 2			LG1	NC_007070.3	8764572	8766511	plus	5	NA
	726646	XM_006565328.1	XLOC_000286	XLOC_000286	Group1:8909018-8913433	7460	MODEL	571502930	NC_007070.3	323388987	8909018	8913432	+	Reference Amel_4.5 Primary Assembly	-	-	CYP6BC1	7460	Apis mellifera	0	live	CYP6BC1	GB10466	cytochrome P450 6BC1			LG1	NC_007070.3	8909019	8913433	plus	5	NA
	413425	XM_006565297.1,XM_006565298.1,XM_396869.5	XLOC_000287	XLOC_000287	Group1:8914754-8925154	7460	MODEL	571502738	NW_003378074.1	319968176	866787	877186	+	Reference Amel_4.5 Primary Assembly	-	-	LOC413425	7460	Apis mellifera	0	live	LOC413425	GB17429	phosphotidylinositol 3 kinase 68D ortholog			LG1	NC_007070.3	8914755	8925154	plus	27	NA
	102656327	XR_410161.1,XR_410162.1	XLOC_000288	XLOC_000288	Group1:8926445-8927531	7460	MODEL	571502747	NC_007070.3	323388987	8926445	8927530	+	Reference Amel_4.5 Primary Assembly	-	-	LOC102656327	7460	Apis mellifera	0	live	LOC102656327		uncharacterized LOC102656327			LG1	NC_007070.3	8926446	8927531	plus	3	NA
	102656375	XR_410163.1,XR_410164.1,XR_410165.1	XLOC_000289	XLOC_000289	Group1:8927812-8929605	7460	MODEL	571502753	NW_003378074.1	319968176	879845	881637	+	Reference Amel_4.5 Primary Assembly	-	-	LOC102656375	7460	Apis mellifera	0	live	LOC102656375		uncharacterized LOC102656375			LG1	NC_007070.3	8927813	8929605	plus	4	NA
	102656453	XR_410167.1	XLOC_000290	XLOC_000290	Group1:8931686-8943885	7460	MODEL	571502763	NW_003378074.1	319968176	884719	889781	+	Reference Amel_4.5 Primary Assembly	-	-	LOC102656453	7460	Apis mellifera	0	live	LOC102656453		uncharacterized LOC102656453			LG1	NC_007070.3	8932687	8937749	plus	3	NA
	102656426	XR_410166.1	XLOC_000291	XLOC_000291	Group1:8931686-8943885	7460	MODEL	571502761	NC_007070.3	323388987	8938559	8943884	+	Reference Amel_4.5 Primary Assembly	-	-	LOC102656426	7460	Apis mellifera	0	live	LOC102656426		uncharacterized LOC102656426			LG1	NC_007070.3	8938560	8943885	plus	4	NA
	100577481	XM_006565301.1,XM_006565302.1	XLOC_000292	XLOC_000292	Group1:8954964-8960422	7460	MODEL	571502775	NC_007070.3	323388987	8954964	8959323	+	Reference Amel_4.5 Primary Assembly	-	-	LOC100577481	7460	Apis mellifera	0	live	LOC100577481		putative protein arginine N-methyltransferase 10-like			LG1	NC_007070.3	8954965	8959324	plus	8	NA
	413754	XM_006565303.1	XLOC_000293	XLOC_000293	Group1:8961686-8967233	7460	MODEL	571502783	NW_003378074.1	319968176	913719	919265	+	Reference Amel_4.5 Primary Assembly	-	-	Sfmbt	7460	Apis mellifera	0	live	Sfmbt	GB16496	Scm-related gene containing four mbt domains			LG1	NC_007070.3	8961687	8967233	plus	12	NA
	726729	XM_001122450.3	XLOC_000294	XLOC_000294	Group1:8971952-9120762	7460	MODEL	571502786	NC_007070.3	323388987	8971952	9120761	+	Reference Amel_4.5 Primary Assembly	-	-	crp	7460	Apis mellifera	0	live	crp	GB14420	cropped			LG1	NC_007070.3	8971953	9120762	plus	6	NA
	408604	XM_006565306.1	XLOC_000295	XLOC_000295	Group1:9141022-9144658	7460	MODEL	571502802	NC_007070.3	323388987	9141022	9144657	+	Reference Amel_4.5 Primary Assembly	-	-	LOC408604	7460	Apis mellifera	0	live	LOC408604	GB13802	TBC1 domain family member 13-like			LG1	NC_007070.3	9141023	9144658	plus	12	NA
	100577003	XM_003250569.2,XM_003250570.2,XM_006565311.1,XM_006565312.1,XM_006565313.1,XM_006565314.1,XM_006565315.1,XM_006565316.1,XM_006565317.1,XM_006565318.1,XM_006565319.1,XM_006565320.1,XM_006565321.1,XM_006565322.1	XLOC_000296	XLOC_000296	Group1:9149971-9218075	7460	MODEL	571502894	NW_003378074.1	319968176	1102004	1104603	+	Reference Amel_4.5 Primary Assembly	-	-	LOC100577003	7460	Apis mellifera	0	live	LOC100577003		uncharacterized LOC100577003			LG1	NC_007070.3	9149972	9152571	plus	5	NA
	102654443	XR_410177.1	XLOC_000297	XLOC_000297	Group1:9221521-9252329	7460	MODEL	571502912	NC_007070.3	323388987	9221521	9252328	+	Reference Amel_4.5 Primary Assembly	-	-	LOC102654443	7460	Apis mellifera	0	live	LOC102654443		uncharacterized LOC102654443			LG1	NC_007070.3	9221522	9252329	plus	2	NA
	410732	XM_006567943.1,XM_006567944.1	XLOC_000298	XLOC_000298	Group1:9349522-9538622	7460	MODEL	571503009	NW_003378097.1	319968153	518051	669238	-	Reference Amel_4.5 Primary Assembly	-	-	LOC410732	7460	Apis mellifera	0	live	LOC410732	GB15780	3-phosphoinositide-dependent protein kinase 1-like			LG1	NC_007070.3	9387435	9538622	plus	5	NA
	102656727	XR_411038.1	XLOC_000299	XLOC_000299	Group1:9667402-9669824	7460	MODEL	571502971	NW_003378097.1	319968153	386849	389270	-	Reference Amel_4.5 Primary Assembly	-	-	LOC102656727	7460	Apis mellifera	0	live	LOC102656727		uncharacterized LOC102656727			LG1	NC_007070.3	9667403	9669824	plus	2	NA
	410733	XM_003251100.2,XM_003251101.2,XM_394209.5	XLOC_000300	XLOC_000300	Group1:9671581-9731506	7460	MODEL	571502978	NC_007070.3	323388987	9671581	9731505	+	Reference Amel_4.5 Primary Assembly	-	-	GMCOX14	7460	Apis mellifera	0	live	GMCOX14	GB16807	GMC oxidoreductase 14			LG1	NC_007070.3	9671582	9731506	plus	5	NA
	408603	XM_392145.5	XLOC_000301	XLOC_000301	Group1:9732809-9737152	7460	MODEL	571502982	NW_003378097.1	319968153	319521	323863	-	Reference Amel_4.5 Primary Assembly	-	-	GMCOX13	7460	Apis mellifera	0	live	GMCOX13	GB19832	GMC oxidoreductase 13			LG1	NC_007070.3	9732810	9737152	plus	3	NA
	410734	XM_394210.5	XLOC_000302	XLOC_000302	Group1:9738076-9741017	7460	MODEL	571502984	NC_007070.3	323388987	9738076	9741016	+	Reference Amel_4.5 Primary Assembly	-	-	GMCOX12	7460	Apis mellifera	0	live	GMCOX12	GB12121	GMC oxidoreductase 12			LG1	NC_007070.3	9738077	9741017	plus	3	NA
	102653881	XM_006567945.1	XLOC_000303	XLOC_000303	Group1:9742660-9744300	7460	MODEL	571503020	NC_007070.3	323388987	9742660	9744299	+	Reference Amel_4.5 Primary Assembly	-	-	LOC102653881	7460	Apis mellifera	0	live	LOC102653881		glucose dehydrogenase [FAD, quinone]-like			LG1	NC_007070.3	9742661	9744300	plus	2	NA
	102653582	XR_411040.1	XLOC_000304	XLOC_000304	Group1:9759010-9761100	7460	MODEL	571502987	NW_003378097.1	319968153	295573	297662	-	Reference Amel_4.5 Primary Assembly	-	-	LOC102653582	7460	Apis mellifera	0	live	LOC102653582		uncharacterized LOC102653582			LG1	NC_007070.3	9759011	9761100	plus	2	NA
	102656489	XM_006567933.1	XLOC_000305	XLOC_000305	Group1:9850051-10041534	7460	MODEL	571502940	NW_003378097.1	319968153	30643	32504	-	Reference Amel_4.5 Primary Assembly	-	-	LOC102656489	7460	Apis mellifera	0	live	LOC102656489		uncharacterized LOC102656489			LG1	NC_007070.3	10024169	10026030	plus	5	NA
	100578747	XM_006568085.1,XM_006568086.1,XM_006568087.1,XM_006568088.1	XLOC_000306	XLOC_000306	Group1:10221840-10502457	7460	MODEL	571503054	NW_003378106.1	319968144	141863	265413	+	Reference Amel_4.5 Primary Assembly	-	-	LOC100578747	7460	Apis mellifera	0	live	LOC100578747		uncharacterized LOC100578747			LG1	NC_007070.3	10248537	10372087	plus	11	NA
	102655437	XR_411095.1	XLOC_000307	XLOC_000307	Group1:10221840-10502457	7460	MODEL	571503051	NC_007070.3	323388987	10377842	10380357	+	Reference Amel_4.5 Primary Assembly	-	-	LOC102655437	7460	Apis mellifera	0	live	LOC102655437		uncharacterized LOC102655437			LG1	NC_007070.3	10377843	10380358	plus	3	NA
	100576445	XR_120406.2	XLOC_000308	XLOC_000308	Group1:10221840-10502457	7460	MODEL	571503049	NC_007070.3	323388987	10440381	10449119	+	Reference Amel_4.5 Primary Assembly	-	-	LOC100576445	7460	Apis mellifera	0	live	LOC100576445		uncharacterized LOC100576445			LG1	NC_007070.3	10440382	10449120	plus	3	NA
	100576860	XM_003251141.2	XLOC_000309	XLOC_000309	Group1:10221840-10502457	7460	MODEL	571503041	NW_003378106.1	319968144	348643	363531	+	Reference Amel_4.5 Primary Assembly	-	-	LOC100576860	7460	Apis mellifera	0	live	LOC100576860		uncharacterized LOC100576860			LG1	NC_007070.3	10455317	10470205	plus	3	NA
	413468	XM_006568094.1,XM_006568095.1,XM_006568096.1,XM_006568097.1,XM_396912.5	XLOC_000310	XLOC_000310	Group1:10525755-10554663	7460	MODEL	571503100	NW_003378106.1	319968144	428855	447989	+	Reference Amel_4.5 Primary Assembly	-	-	LOC413468	7460	Apis mellifera	0	live	LOC413468	GB15682	protein ariadne-1 homolog			LG1	NC_007070.3	10535529	10554663	plus	11	NA
		Trnar-ucg_rna1273	XLOC_000311	XLOC_000311	Group1:10580491-10580564
	409924	XM_006568105.1	XLOC_000312	XLOC_000312	Group1:10582394-10585848	7460	MODEL	571503151	NC_007070.3	323388987	10582394	10585847	+	Reference Amel_4.5 Primary Assembly	-	-	LOC409924	7460	Apis mellifera	0	live	LOC409924	GB16424	synaptic vesicle glycoprotein 2B-like			LG1	NC_007070.3	10582395	10585848	plus	9	NA
	409925	XM_393416.5	XLOC_000313	XLOC_000313	Group1:10587766-10594510	7460	MODEL	571503162	NC_007070.3	323388987	10587766	10594509	+	Reference Amel_4.5 Primary Assembly	-	-	Dsor1	7460	Apis mellifera	0	live	Dsor1	GB13922	dual specificity mitogen-activated protein kinase kinase dSOR1			LG1	NC_007070.3	10587767	10594510	plus	8	NA
	409926	XM_393417.5	XLOC_000314	XLOC_000314	Group1:10602007-10604119	7460	MODEL	571503165	NW_003378106.1	319968144	495334	497445	+	Reference Amel_4.5 Primary Assembly	-	-	mRpL12	7460	Apis mellifera	0	live	mRpL12	GB14723	mitochondrial ribosomal protein L12			LG1	NC_007070.3	10602008	10604119	plus	4	NA
	409927	XM_006568107.1,XM_393418.5	XLOC_000315	XLOC_000315	Group1:10604672-10608429	7460	MODEL	571503176	NW_003378106.1	319968144	497999	501755	+	Reference Amel_4.5 Primary Assembly	-	-	LOC409927	7460	Apis mellifera	0	live	LOC409927	GB16898	pyridoxal-dependent decarboxylase domain-containing protein 1-like			LG1	NC_007070.3	10604673	10608429	plus	10	NA
	100576288	XM_006568108.1	XLOC_000316	XLOC_000316	Group1:10618093-10659997	7460	MODEL	571503183	NW_003378106.1	319968144	516681	523656	+	Reference Amel_4.5 Primary Assembly	-	-	LOC100576288	7460	Apis mellifera	0	live	LOC100576288		uncharacterized LOC100576288			LG1	NC_007070.3	10623355	10630330	plus	7	NA
	102656763	XR_411100.1	XLOC_000317	XLOC_000317	Group1:10618093-10659997	7460	MODEL	571503180	NC_007070.3	323388987	10635342	10638595	+	Reference Amel_4.5 Primary Assembly	-	-	LOC102656763	7460	Apis mellifera	0	live	LOC102656763		uncharacterized LOC102656763			LG1	NC_007070.3	10635343	10638596	plus	2	NA
	551581	XM_003251137.2,XM_006568109.1,XM_006568110.1,XM_006568111.1,XM_006568112.1	XLOC_000318	XLOC_000318	Group1:10675644-10688876	7460	MODEL	571503251	NW_003378106.1	319968144	568971	582202	+	Reference Amel_4.5 Primary Assembly	-	-	LOC551581	7460	Apis mellifera	0	live	LOC551581	GB12997	galactokinase 2			LG1	NC_007070.3	10675645	10688876	plus	13	NA
	409078	XM_006568113.1,XM_006568114.1,XM_006568115.1,XM_006568116.1,XM_006568117.1,XM_006568118.1,XM_392603.5	XLOC_000319	XLOC_000319	Group1:10692657-10715743	7460	MODEL	571503272	NW_003378106.1	319968144	585984	609069	+	Reference Amel_4.5 Primary Assembly	-	-	LOC409078	7460	Apis mellifera	0	live	LOC409078	GB12682	uncharacterized LOC409078			LG1	NC_007070.3	10692658	10715743	plus	8	NA
	726541	XM_006568144.1	XLOC_000320	XLOC_000320	Group1:10727833-10742435	7460	MODEL	571503422	NC_007070.3	323388987	10727833	10742434	+	Reference Amel_4.5 Primary Assembly	-	-	Mbs	7460	Apis mellifera	0	live	Mbs	GB19581	myosin binding subunit			LG1	NC_007070.3	10727834	10742435	plus	21	NA
	727186	XM_001122896.3	XLOC_000321	XLOC_000321	Group1:10746648-10747432	7460	MODEL	571503320	NW_003378106.1	319968144	639975	640758	+	Reference Amel_4.5 Primary Assembly	-	-	LOC727186	7460	Apis mellifera	0	live	LOC727186	GB12898	uncharacterized LOC727186			LG1	NC_007070.3	10746649	10747432	plus	3	NA
	102655608	XM_006568145.1	XLOC_000322	XLOC_000322	Group1:10752776-10760826	7460	MODEL	571503426	NW_003378106.1	319968144	649846	650544	+	Reference Amel_4.5 Primary Assembly	-	-	LOC102655608	7460	Apis mellifera	0	live	LOC102655608		uncharacterized LOC102655608			LG1	NC_007070.3	10756520	10757218	plus	3	NA
	409113	XM_006568128.1,XM_006568129.1	XLOC_000323	XLOC_000323	Group1:10761586-10763748	7460	MODEL	571503345	NW_003378106.1	319968144	654913	657074	+	Reference Amel_4.5 Primary Assembly	-	-	Gbeta5	7460	Apis mellifera	0	live	Gbeta5	GB16329	Gbeta5 protein			LG1	NC_007070.3	10761587	10763748	plus	5	NA
	411572	XM_395043.5	XLOC_000324	XLOC_000324	Group1:10763890-10766434	7460	MODEL	571503353	NW_003378106.1	319968144	657217	659760	+	Reference Amel_4.5 Primary Assembly	-	-	LOC411572	7460	Apis mellifera	0	live	LOC411572	GB10127	ubiquitin carboxyl-terminal hydrolase 14-like			LG1	NC_007070.3	10763891	10766434	plus	6	NA
	412588	XM_006568130.1,XM_006568131.1,XM_006568132.1,XM_006568133.1,XM_006568134.1,XM_006568135.1,XM_006568136.1,XM_396043.5	XLOC_000325	XLOC_000325	Group1:10766878-10775928	7460	MODEL	571503358	NW_003378106.1	319968144	660205	669254	+	Reference Amel_4.5 Primary Assembly	-	-	LOC412588	7460	Apis mellifera	0	live	LOC412588	GB11578	tyrosine-protein kinase Src42A-like			LG1	NC_007070.3	10766879	10775928	plus	9	NA
	410157	XM_003251140.2,XM_006568137.1,XM_006568138.1,XM_393641.5	XLOC_000326	XLOC_000326	Group1:10778527-10789823	7460	MODEL	571503384	NC_007070.3	323388987	10778527	10789822	+	Reference Amel_4.5 Primary Assembly	-	-	Rab23	7460	Apis mellifera	0	live	Rab23	GB16875	Rab23 protein			LG1	NC_007070.3	10778528	10789823	plus	8	NA
	725383	XM_001120263.3	XLOC_000327	XLOC_000327	Group1:10793568-10794429	7460	MODEL	571503396	NW_003378106.1	319968144	686895	687755	+	Reference Amel_4.5 Primary Assembly	-	-	RpL38	7460	Apis mellifera	0	live	RpL38	GB14397	ribosomal protein L38			LG1	NC_007070.3	10793569	10794429	plus	4	NA
	727267	XM_001122977.3,XM_006568141.1,XM_006568142.1	XLOC_000328	XLOC_000328	Group1:10801358-10806520	7460	MODEL	571503409	NW_003378106.1	319968144	694685	697013	+	Reference Amel_4.5 Primary Assembly	-	-	LOC727267	7460	Apis mellifera	0	live	LOC727267	GB10485	tektin-2-like			LG1	NC_007070.3	10801359	10803687	plus	8	NA
	413488	XM_006568477.1,XM_006568478.1,XM_006568479.1	XLOC_000329	XLOC_000329	Group1:10888201-10894618	7460	MODEL	571503453	NC_007070.3	323388987	10888201	10893173	+	Reference Amel_4.5 Primary Assembly	-	-	LOC413488	7460	Apis mellifera	0	live	LOC413488	GB13170	protein vav-like			LG1	NC_007070.3	10888202	10893174	plus	10	NA
	413486	XM_006568480.1,XM_396930.5	XLOC_000330	XLOC_000330	Group1:10895011-10896433	7460	MODEL	571503468	NC_007070.3	323388987	10895011	10896432	+	Reference Amel_4.5 Primary Assembly	-	-	LOC413486	7460	Apis mellifera	0	live	LOC413486	GB16550	cytochrome b5-like			LG1	NC_007070.3	10895012	10896433	plus	5	NA
	409932	XM_006568482.1,XM_006568483.1	XLOC_000331	XLOC_000331	Group1:10897799-10906576	7460	MODEL	571503478	NW_003378116.1	319968134	24530	32309	+	Reference Amel_4.5 Primary Assembly	-	-	LOC409932	7460	Apis mellifera	0	live	LOC409932	GB11335	B(0,+)-type amino acid transporter 1-like			LG1	NC_007070.3	10897800	10905579	plus	7	NA
	413484	XM_006568485.1	XLOC_000332	XLOC_000332	Group1:10906605-10907773	7460	MODEL	571503490	NC_007070.3	323388987	10906605	10907772	+	Reference Amel_4.5 Primary Assembly	-	-	LOC413484	7460	Apis mellifera	0	live	LOC413484	GB10918	uncharacterized LOC413484			LG1	NC_007070.3	10906606	10907773	plus	3	NA
	102656684	XM_006568484.1	XLOC_000333	XLOC_000333	Group1:10908140-10909622	7460	MODEL	571503486	NC_007070.3	323388987	10908140	10909621	+	Reference Amel_4.5 Primary Assembly	-	-	LOC102656684	7460	Apis mellifera	0	live	LOC102656684		nicotinamidase-like			LG1	NC_007070.3	10908141	10909622	plus	3	NA
	552599	XM_624973.3	XLOC_000334	XLOC_000334	Group1:10911525-10912773	7460	MODEL	571503493	NW_003378116.1	319968134	38256	39503	+	Reference Amel_4.5 Primary Assembly	-	-	LOC552599	7460	Apis mellifera	0	live	LOC552599	GB19341	DNA-directed RNA polymerase II subunit RPB7-like			LG1	NC_007070.3	10911526	10912773	plus	8	NA
	409701	XM_006568489.1,XM_006568490.1,XM_006568491.1,XM_006568492.1,XM_006568493.1,XM_006568494.1,XM_393199.4	XLOC_000335	XLOC_000335	Group1:10945150-11028506	7460	MODEL	571503512	NW_003378116.1	319968134	71881	155236	+	Reference Amel_4.5 Primary Assembly	-	-	LOC409701	7460	Apis mellifera	0	live	LOC409701	GB19421	uncharacterized LOC409701			LG1	NC_007070.3	10945151	11028506	plus	10	NA
	102653825	XR_411230.1,XR_411231.1	XLOC_000336	XLOC_000336	Group1:11031671-11036415	7460	MODEL	571503539	NC_007070.3	323388987	11031671	11036414	+	Reference Amel_4.5 Primary Assembly	-	-	LOC102653825	7460	Apis mellifera	0	live	LOC102653825		uncharacterized LOC102653825			LG1	NC_007070.3	11031672	11036415	plus	4	NA
	102653872	XR_411232.1	XLOC_000337	XLOC_000337	Group1:11039101-11040085	7460	MODEL	571503544	NW_003378116.1	319968134	165832	166815	+	Reference Amel_4.5 Primary Assembly	-	-	LOC102653872	7460	Apis mellifera	0	live	LOC102653872		uncharacterized LOC102653872			LG1	NC_007070.3	11039102	11040085	plus	3	NA
	102654114	XM_006568498.1,XM_006568499.1,XM_006568500.1	XLOC_000338	XLOC_000338	Group1:11104415-11117633	7460	MODEL	571503562	NW_003378117.1	319968133	350517	355092	-	Reference Amel_4.5 Primary Assembly	-	-	LOC102654114	7460	Apis mellifera	0	live	LOC102654114		histone H1, gonadal-like			LG1	NC_007070.3	11106090	11110665	plus	5	NA
	725189	XM_001121063.3	XLOC_000339	XLOC_000339	Group1:11535080-11548720	7460	MODEL	571503578	NC_007070.3	323388987	11535080	11548719	+	Reference Amel_4.5 Primary Assembly	-	-	LOC725189	7460	Apis mellifera	0	live	LOC725189	GB13762	uncharacterized LOC725189			LG1	NC_007070.3	11535081	11548720	plus	5	NA
	102656540	XR_411248.1,XR_411249.1	XLOC_000340	XLOC_000340	Group1:11700031-11700663	7460	MODEL	571503589	NC_007070.3	323388987	11700031	11700662	+	Reference Amel_4.5 Primary Assembly	-	-	LOC102656540	7460	Apis mellifera	0	live	LOC102656540		uncharacterized LOC102656540			LG1	NC_007070.3	11700032	11700663	plus	2	NA
	408598	XM_006568547.1,XM_006568548.1,XM_006568549.1	XLOC_000341	XLOC_000341	Group1:11701152-11706929	7460	MODEL	571503607	NC_007070.3	323388987	11701152	11706928	+	Reference Amel_4.5 Primary Assembly	-	-	skf	7460	Apis mellifera	0	live	skf	GB15407	skiff			LG1	NC_007070.3	11701153	11706929	plus	11	NA
	102656618	XM_006568545.1,XM_006568546.1	XLOC_000342	XLOC_000342	Group1:11707986-11719567	7460	MODEL	571503600	NW_003378122.1	319968128	97932	106870	+	Reference Amel_4.5 Primary Assembly	-	-	LOC102656618	7460	Apis mellifera	0	live	LOC102656618		uncharacterized LOC102656618			LG1	NC_007070.3	11707987	11716925	plus	11	NA
	408597	XM_006568551.1,XM_392139.5	XLOC_000343	XLOC_000343	Group1:11720445-11723119	7460	MODEL	571503628	NC_007070.3	323388987	11720445	11723118	+	Reference Amel_4.5 Primary Assembly	-	-	LOC408597	7460	Apis mellifera	0	live	LOC408597	GB11464	u2 small nuclear ribonucleoprotein auxiliary factor 35 kDa subunit-related protein 1-like			LG1	NC_007070.3	11720446	11723119	plus	6	NA
	410729	XM_623673.4	XLOC_000344	XLOC_000344	Group1:11723203-11729582	7460	MODEL	571503623	NW_003378122.1	319968128	113149	115735	+	Reference Amel_4.5 Primary Assembly	-	-	LOC410729	7460	Apis mellifera	0	live	LOC410729	GB17481	putative serine protease K12H4.7-like			LG1	NC_007070.3	11723204	11725790	plus	9	NA
	725576	XM_001121399.3,XM_006568552.1,XM_006568553.1,XM_006568554.1	XLOC_000345	XLOC_000345	Group1:11734045-11741356	7460	MODEL	571503639	NC_007070.3	323388987	11734045	11741355	+	Reference Amel_4.5 Primary Assembly	-	-	LOC725576	7460	Apis mellifera	0	live	LOC725576	GB17313	protein GPR107-like			LG1	NC_007070.3	11734046	11741356	plus	10	NA
	100578465	XR_411250.1	XLOC_000346	XLOC_000346	Group1:11746515-11754046	7460	MODEL	571503648	NC_007070.3	323388987	11746515	11754045	+	Reference Amel_4.5 Primary Assembly	-	-	LOC100578465	7460	Apis mellifera	0	live	LOC100578465		uncharacterized LOC100578465			LG1	NC_007070.3	11746516	11754046	plus	5	NA
	551385	XM_006568556.1,XM_006568557.1,XM_623780.3	XLOC_000347	XLOC_000347	Group1:11784599-11819755	7460	MODEL	571503654	NW_003378122.1	319968128	174545	209700	+	Reference Amel_4.5 Primary Assembly	-	-	LOC551385	7460	Apis mellifera	0	live	LOC551385	GB17025	frequenin-1-like			LG1	NC_007070.3	11784600	11819755	plus	8	NA
	725683	XM_001121500.3,XM_006568558.1,XM_006568559.1	XLOC_000348	XLOC_000348	Group1:11864189-11880507	7460	MODEL	571503671	NC_007070.3	323388987	11864189	11880506	+	Reference Amel_4.5 Primary Assembly	-	-	LOC725683	7460	Apis mellifera	0	live	LOC725683	GB17493	uncharacterized LOC725683			LG1	NC_007070.3	11864190	11880507	plus	9	NA
	100578653	XM_003251210.2,XM_006568565.1,XM_006568566.1,XM_006568567.1	XLOC_000349	XLOC_000349	Group1:11974378-11977784	7460	MODEL	571503702	NW_003378122.1	319968128	364324	367729	+	Reference Amel_4.5 Primary Assembly	-	-	LOC100578653	7460	Apis mellifera	0	live	LOC100578653		twinkle protein, mitochondrial-like			LG1	NC_007070.3	11974379	11977784	plus	8	NA
	413713	XM_006568568.1	XLOC_000350	XLOC_000350	Group1:11978010-11981009	7460	MODEL	571503710	NW_003378122.1	319968128	367956	370954	+	Reference Amel_4.5 Primary Assembly	-	-	LOC413713	7460	Apis mellifera	0	live	LOC413713	GB17277	glycosyltransferase 25 family member			LG1	NC_007070.3	11978011	11981009	plus	9	NA
	410115	XM_393599.5	XLOC_000351	XLOC_000351	Group1:11982668-11984925	7460	MODEL	571503714	NC_007070.3	323388987	11982668	11984924	+	Reference Amel_4.5 Primary Assembly	-	-	LOC410115	7460	Apis mellifera	0	live	LOC410115	GB13344	actin-related protein 66B ortholog			LG1	NC_007070.3	11982669	11984925	plus	6	NA
	102654555	XM_006568570.1,XM_006568571.1	XLOC_000352	XLOC_000352	Group1:11989059-11994032	7460	MODEL	571503719	NW_003378122.1	319968128	379005	380852	+	Reference Amel_4.5 Primary Assembly	-	-	LOC102654555	7460	Apis mellifera	0	live	LOC102654555		leucine-rich repeat-containing protein 59-like			LG1	NC_007070.3	11989060	11990907	plus	6	NA
	551939	XM_624322.4	XLOC_000353	XLOC_000353	Group1:12011815-12013303	7460	MODEL	571503755	NC_007070.3	323388987	12011815	12013302	+	Reference Amel_4.5 Primary Assembly	-	-	mRpS35	7460	Apis mellifera	0	live	mRpS35	GB11162	mitochondrial ribosomal protein S35			LG1	NC_007070.3	12011816	12013303	plus	3	NA
	413080	XM_006568581.1,XM_006568582.1	XLOC_000354	XLOC_000354	Group1:12019307-12028677	7460	MODEL	571503777	NC_007070.3	323388987	12019307	12021996	+	Reference Amel_4.5 Primary Assembly	-	-	Pdp	7460	Apis mellifera	0	live	Pdp	GB12074	pyruvate dehydrogenase phosphatase			LG1	NC_007070.3	12019308	12021997	plus	4	NA
	413081	XM_006568577.1,XM_006568578.1,XM_006568579.1	XLOC_000355	XLOC_000355	Group1:12019307-12028677	7460	MODEL	571503759	NW_003378122.1	319968128	414382	418622	+	Reference Amel_4.5 Primary Assembly	-	-	ago	7460	Apis mellifera	0	live	ago	GB17249	archipelago	F-box/WD repeat-containing protein 7		LG1	NC_007070.3	12024437	12028677	plus	9	NA
	551818	XM_624203.4	XLOC_000356	XLOC_000356	Group1:12032005-12044358	7460	MODEL	571503786	NC_007070.3	323388987	12038647	12044357	+	Reference Amel_4.5 Primary Assembly	-	-	LOC551818	7460	Apis mellifera	0	live	LOC551818	GB15488	N-acetyltransferase 9-like protein			LG1	NC_007070.3	12038648	12044358	plus	10	NA
	412164	XM_006568591.1,XM_395627.5	XLOC_000357	XLOC_000357	Group1:12049848-12053845	7460	MODEL	571503818	NW_003378122.1	319968128	439794	443790	+	Reference Amel_4.5 Primary Assembly	-	-	LOC412164	7460	Apis mellifera	0	live	LOC412164	GB19822	protein halfway-like			LG1	NC_007070.3	12049849	12053845	plus	8	NA
	100576871	XM_003251215.2,XM_006568592.1,XM_006568593.1	XLOC_000358	XLOC_000358	Group1:12058954-12063540	7460	MODEL	571503821	NW_003378122.1	319968128	448900	453485	+	Reference Amel_4.5 Primary Assembly	-	-	LOC100576871	7460	Apis mellifera	0	live	LOC100576871		uncharacterized LOC100576871			LG1	NC_007070.3	12058955	12063540	plus	7	NA
	409564	XM_006568597.1,XM_393070.5	XLOC_000359	XLOC_000359	Group1:12063741-12070459	7460	MODEL	571503849	NC_007070.3	323388987	12063741	12068745	+	Reference Amel_4.5 Primary Assembly	-	-	LOC409564	7460	Apis mellifera	0	live	LOC409564	GB18645	ubiquitin conjugation factor E4 A-like			LG1	NC_007070.3	12063742	12068746	plus	15	NA
	724760	XM_001120657.3,XM_006568598.1	XLOC_000360	XLOC_000360	Group1:12073054-12084743	7460	MODEL	571503856	NC_007070.3	323388987	12073054	12084742	+	Reference Amel_4.5 Primary Assembly	-	-	LOC724760	7460	Apis mellifera	0	live	LOC724760	GB18913	G-protein coupled receptor Mth2-like	methuselah-like protein 10		LG1	NC_007070.3	12073055	12084743	plus	7	NA
	552549	XM_006568599.1,XM_624925.4	XLOC_000361	XLOC_000361	Group1:12085285-12101204	7460	MODEL	571503862	NW_003378122.1	319968128	487156	491149	+	Reference Amel_4.5 Primary Assembly	-	-	LOC552549	7460	Apis mellifera	0	live	LOC552549	GB12271	ribosomal protein S6 kinase beta-1-like			LG1	NC_007070.3	12097211	12101204	plus	14	NA
	412343	XM_395804.4	XLOC_000362	XLOC_000362	Group1:12106907-12117729	7460	MODEL	571503878	NC_007070.3	323388987	12106907	12108752	+	Reference Amel_4.5 Primary Assembly	-	-	LOC412343	7460	Apis mellifera	0	live	LOC412343	GB11611	sesquipedalian-1-like			LG1	NC_007070.3	12106908	12108753	plus	3	NA
	409102	XM_006568603.1,XM_006568604.1,XM_006568605.1,XM_006568606.1,XM_623796.4	XLOC_000363	XLOC_000363	Group1:12117793-12126341	7460	MODEL	571503884	NC_007070.3	323388987	12117793	12124141	+	Reference Amel_4.5 Primary Assembly	-	-	LOC409102	7460	Apis mellifera	0	live	LOC409102	GB13675	tRNA-dihydrouridine synthase 1-like			LG1	NC_007070.3	12117794	12124142	plus	10	NA
	725105	XM_001120990.3,XM_006568616.1,XM_006568617.1,XM_006568618.1,XM_006568619.1	XLOC_000364	XLOC_000364	Group1:12126877-12142311	7460	MODEL	571503937	NW_003378122.1	319968128	516823	522036	+	Reference Amel_4.5 Primary Assembly	-	-	LOC725105	7460	Apis mellifera	0	live	LOC725105	GB10170	ubiquinone biosynthesis protein COQ4 homolog, mitochondrial			LG1	NC_007070.3	12126878	12132091	plus	6	NA
	410061	XM_006568607.1,XM_006568608.1,XM_006568609.1,XM_006568610.1,XM_006568611.1,XM_006568612.1,XM_006568613.1,XM_006568614.1,XM_393548.5	XLOC_000365	XLOC_000365	Group1:12142371-12153420	7460	MODEL	571503906	NC_007070.3	323388987	12142371	12153419	+	Reference Amel_4.5 Primary Assembly	-	-	LOC410061	7460	Apis mellifera	0	live	LOC410061	GB17737	type I inositol-3,4-bisphosphate 4-phosphatase-like			LG1	NC_007070.3	12142372	12153420	plus	18	NA
	725237	XM_001121110.3	XLOC_000366	XLOC_000366	Group1:12153840-12158211	7460	MODEL	571503951	NW_003378122.1	319968128	543786	548156	+	Reference Amel_4.5 Primary Assembly	-	-	sca	7460	Apis mellifera	0	live	sca	GB11902	scabrous			LG1	NC_007070.3	12153841	12158211	plus	3	NA
	100579041	XM_003251213.2	XLOC_000367	XLOC_000367	Group1:12177316-12178237	7460	MODEL	571504089	NC_007070.3	323388987	12177316	12178236	+	Reference Amel_4.5 Primary Assembly	-	-	LOC100579041	7460	Apis mellifera	0	live	LOC100579041		DDB1- and CUL4-associated factor 11-like			LG1	NC_007070.3	12177317	12178237	plus	4	NA
Amtan	408592	XM_006568625.1,XM_006568626.1,XM_006568627.1	XLOC_000368	XLOC_000368	Group1:12181352-12186652	7460	MODEL	571503974	NW_003378122.1	319968128	571298	576597	+	Reference Amel_4.5 Primary Assembly	-	-	t	7460	Apis mellifera	0	live	t	GB13643	tan			LG1	NC_007070.3	12181353	12186652	plus	9	NA
	725494	XM_001121331.3	XLOC_000369	XLOC_000369	Group1:12189402-12216065	7460	MODEL	571504012	NW_003378122.1	319968128	579348	582984	+	Reference Amel_4.5 Primary Assembly	-	-	LOC725494	7460	Apis mellifera	0	live	LOC725494	GB10185	uncharacterized LOC725494			LG1	NC_007070.3	12189403	12193039	plus	2	NA
	102653722	XR_411253.1	XLOC_000370	XLOC_000370	Group1:12189402-12216065	7460	MODEL	571503983	NC_007070.3	323388987	12203299	12205246	+	Reference Amel_4.5 Primary Assembly	-	-	LOC102653722	7460	Apis mellifera	0	live	LOC102653722		uncharacterized LOC102653722			LG1	NC_007070.3	12203300	12205247	plus	2	NA
	410727	XM_006568639.1,XM_394204.3	XLOC_000371	XLOC_000371	Group1:12216144-12222487	7460	MODEL	571504038	NW_003378122.1	319968128	606090	608812	+	Reference Amel_4.5 Primary Assembly	-	-	mRpL38	7460	Apis mellifera	0	live	mRpL38	GB15475	mitochondrial ribosomal protein L38			LG1	NC_007070.3	12216145	12218867	plus	7	NA
	100578300	XM_006568644.1,XM_006568645.1,XM_006568646.1,XM_006568647.1,XM_006568648.1	XLOC_000372	XLOC_000372	Group1:12235289-12258108	7460	MODEL	571504062	NW_003378122.1	319968128	625235	638927	+	Reference Amel_4.5 Primary Assembly	-	-	LOC100578300	7460	Apis mellifera	0	live	LOC100578300		uncharacterized LOC100578300			LG1	NC_007070.3	12235290	12248982	plus	11	NA
	726264	XM_001122019.3,XM_006569528.1,XM_006569529.1	XLOC_000373	XLOC_000373	Group1:12351174-12353071	7460	MODEL	571504101	NW_003378135.1	319968115	17789	19685	+	Reference Amel_4.5 Primary Assembly	-	-	Mtch	7460	Apis mellifera	0	live	Mtch	GB17709	mitochondrial carrier homolog 1			LG1	NC_007070.3	12351175	12353071	plus	7	NA
	724633	XM_003251358.2	XLOC_000374	XLOC_000374	Group1:12363449-12364041	7460	MODEL	571504119	NC_007070.3	323388987	12363449	12364040	+	Reference Amel_4.5 Primary Assembly	-	-	LOC724633	7460	Apis mellifera	0	live	LOC724633	GB12922	histone H2B.3-like			LG1	NC_007070.3	12363450	12364041	plus	1	NA
	100578820	XM_006569533.1,XM_006569534.1,XM_006569535.1,XM_006569536.1,XM_006569537.1	XLOC_000375	XLOC_000375	Group1:12372198-12373804	7460	MODEL	571504125	NC_007070.3	323388987	12372198	12373803	+	Reference Amel_4.5 Primary Assembly	-	-	LOC100578820	7460	Apis mellifera	0	live	LOC100578820		hemicentin-1-like			LG1	NC_007070.3	12372199	12373804	plus	7	NA
	102654495	XM_006569532.1	XLOC_000376	XLOC_000376	Group1:12374464-12375992	7460	MODEL	571504121	NC_007070.3	323388987	12374464	12375991	+	Reference Amel_4.5 Primary Assembly	-	-	LOC102654495	7460	Apis mellifera	0	live	LOC102654495		uncharacterized LOC102654495			LG1	NC_007070.3	12374465	12375992	plus	5	NA
	550977	XM_006569541.1,XM_006569542.1,XM_623419.4	XLOC_000377	XLOC_000377	Group1:12382245-12386231	7460	MODEL	571504155	NW_003378135.1	319968115	48860	52845	+	Reference Amel_4.5 Primary Assembly	-	-	LOC550977	7460	Apis mellifera	0	live	LOC550977	GB14319	transcription factor GAGA-like			LG1	NC_007070.3	12382246	12386231	plus	5	NA
	412748	XM_006569549.1	XLOC_000378	XLOC_000378	Group1:12410538-12437784	7460	MODEL	571504194	NW_003378135.1	319968115	77153	104398	+	Reference Amel_4.5 Primary Assembly	-	-	LOC412748	7460	Apis mellifera	0	live	LOC412748		ATP-binding cassette sub-family G member 1-like			LG1	NC_007070.3	12410539	12437784	plus	9	NA
	552371	XM_006569550.1,XM_006569551.1,XM_006569552.1,XM_006569553.1,XM_624745.4	XLOC_000379	XLOC_000379	Group1:12448441-12460085	7460	MODEL	571504204	NW_003378135.1	319968115	115056	126699	+	Reference Amel_4.5 Primary Assembly	-	-	LOC552371	7460	Apis mellifera	0	live	LOC552371	GB12359	ATP-binding cassette sub-family G member 4-like			LG1	NC_007070.3	12448442	12460085	plus	13	NA
	411997	XM_006569558.1,XM_006569559.1	XLOC_000380	XLOC_000380	Group1:12461888-12470400	7460	MODEL	571504234	NC_007070.3	323388987	12461888	12470399	+	Reference Amel_4.5 Primary Assembly	-	-	LOC411997	7460	Apis mellifera	0	live	LOC411997	GB14462	ATP-binding cassette sub-family G member 4-like			LG1	NC_007070.3	12461889	12470400	plus	13	NA
	551670	XM_006569564.1,XM_006569565.1,XM_006569566.1,XM_392742.5,XM_624059.4	XLOC_000381	XLOC_000381	Group1:12515432-12527125	7460	MODEL	571504271	NC_007070.3	323388987	12524237	12527124	+	Reference Amel_4.5 Primary Assembly	-	-	LOC551670	7460	Apis mellifera	0	live	LOC551670	GB15946	argininosuccinate lyase-like			LG1	NC_007070.3	12524238	12527125	plus	11	NA
	102655714	XM_006569563.1	XLOC_000382	XLOC_000382	Group1:12527341-12528363	7460	MODEL	571504264	NC_007070.3	323388987	12527341	12528362	+	Reference Amel_4.5 Primary Assembly	-	-	LOC102655714	7460	Apis mellifera	0	live	LOC102655714		estradiol 17-beta-dehydrogenase 12-like			LG1	NC_007070.3	12527342	12528363	plus	1	NA
	551636	XM_006569567.1,XM_006569568.1,XM_006569569.1,XM_006569570.1,XM_006569571.1,XM_624027.4	XLOC_000383	XLOC_000383	Group1:12530080-12533267	7460	MODEL	571504285	NW_003378135.1	319968115	196695	199881	+	Reference Amel_4.5 Primary Assembly	-	-	LOC551636	7460	Apis mellifera	0	live	LOC551636	GB19781	lanC-like protein 2-like			LG1	NC_007070.3	12530081	12533267	plus	12	NA
	725882	XM_006569572.1,XM_006569573.1	XLOC_000384	XLOC_000384	Group1:12534879-12536887	7460	MODEL	571504308	NW_003378135.1	319968115	201494	203501	+	Reference Amel_4.5 Primary Assembly	-	-	LOC725882	7460	Apis mellifera	0	live	LOC725882	GB10734	uncharacterized LOC725882			LG1	NC_007070.3	12534880	12536887	plus	3	NA
	551573	XM_006569574.1,XM_006569575.1,XM_006569576.1	XLOC_000385	XLOC_000385	Group1:12544443-12551004	7460	MODEL	571504316	NC_007070.3	323388987	12544443	12551003	+	Reference Amel_4.5 Primary Assembly	-	-	PTPN4	7460	Apis mellifera	0	live	PTPN4	GB17616	protein tyrosine phosphatase, non-receptor type 4 (megakaryocyte)			LG1	NC_007070.3	12544444	12551004	plus	18	NA
	411965	XM_006569578.1,XM_006569579.1	XLOC_000386	XLOC_000386	Group1:12561015-12563133	7460	MODEL	571504330	NW_003378135.1	319968115	227630	229747	+	Reference Amel_4.5 Primary Assembly	-	-	TfIIB	7460	Apis mellifera	0	live	TfIIB	GB18567	transcription factor IIB			LG1	NC_007070.3	12561016	12563133	plus	5	NA
	551354	XM_623751.3	XLOC_000387	XLOC_000387	Group1:12563954-12564916	7460	MODEL	571504336	NW_003378135.1	319968115	230569	231530	+	Reference Amel_4.5 Primary Assembly	-	-	LOC551354	7460	Apis mellifera	0	live	LOC551354	GB18169	exocyst complex component 4-like			LG1	NC_007070.3	12563955	12564916	plus	4	NA
	551415	XM_006569580.1,XM_006569581.1	XLOC_000388	XLOC_000388	Group1:12565369-12569113	7460	MODEL	571504339	NC_007070.3	323388987	12567442	12569112	+	Reference Amel_4.5 Primary Assembly	-	-	LOC551415	7460	Apis mellifera	0	live	LOC551415	GB11638	NIF3-like protein 1			LG1	NC_007070.3	12567443	12569113	plus	4	NA
	102656558	XR_411557.1,XR_411558.1,XR_411559.1	XLOC_000389	XLOC_000389	Group1:12571614-12620676	7460	MODEL	571504347	NC_007070.3	323388987	12595565	12602503	+	Reference Amel_4.5 Primary Assembly	-	-	LOC102656558	7460	Apis mellifera	0	live	LOC102656558		uncharacterized LOC102656558			LG1	NC_007070.3	12595566	12602504	plus	6	NA
	412613	XM_003251368.2	XLOC_000390	XLOC_000390	Group1:12620905-12623153	7460	MODEL	571504369	NW_003378135.1	319968115	287520	289767	+	Reference Amel_4.5 Primary Assembly	-	-	LOC412613	7460	Apis mellifera	0	live	LOC412613	GB10852	CDK-activating kinase assembly factor MAT1-like			LG1	NC_007070.3	12620906	12623153	plus	3	NA
	552374	XM_006569585.1,XM_006569586.1,XM_006569587.1,XM_624748.4	XLOC_000391	XLOC_000391	Group1:12630484-12688969	7460	MODEL	571504388	NW_003378135.1	319968115	297099	355583	+	Reference Amel_4.5 Primary Assembly	-	-	Wnt4	7460	Apis mellifera	0	live	Wnt4	GB10450	Wnt4 protein			LG1	NC_007070.3	12630485	12688969	plus	11	NA
	102653612	XR_411565.1	XLOC_000392	XLOC_000392	Group1:12630484-12688969	7460	MODEL	571504400	NW_003378135.1	319968115	333632	334124	+	Reference Amel_4.5 Primary Assembly	-	-	LOC102653612	7460	Apis mellifera	0	live	LOC102653612		uncharacterized LOC102653612			LG1	NC_007070.3	12667018	12667510	plus	2	NA
	409734	XM_006569598.1,XM_393232.5	XLOC_000393	XLOC_000393	Group1:12697693-12736841	7460	MODEL	571504472	NC_007070.3	323388987	12697693	12699887	+	Reference Amel_4.5 Primary Assembly	-	-	Nup62	7460	Apis mellifera	0	live	Nup62	GB10977	nucleoporin 62kDa			LG1	NC_007070.3	12697694	12699888	plus	6	NA
	102654093	XM_006569595.1,XM_006569596.1	XLOC_000394	XLOC_000394	Group1:12697693-12736841	7460	MODEL	571504461	NC_007070.3	323388987	12700650	12707214	+	Reference Amel_4.5 Primary Assembly	-	-	LOC102654093	7460	Apis mellifera	0	live	LOC102654093		uncharacterized LOC102654093			LG1	NC_007070.3	12700651	12707215	plus	4	NA
	409733	XM_006569590.1,XM_006569591.1,XM_006569592.1,XM_006569593.1,XM_006569594.1,XM_393231.5	XLOC_000395	XLOC_000395	Group1:12697693-12736841	7460	MODEL	571504422	NC_007070.3	323388987	12701679	12736840	+	Reference Amel_4.5 Primary Assembly	-	-	Myb	7460	Apis mellifera	0	live	Myb	GB12498	myb protein			LG1	NC_007070.3	12701680	12736841	plus	14	NA
	408591	XM_006569601.1,XM_006569602.1,XM_006569603.1,XM_392133.5	XLOC_000396	XLOC_000396	Group1:12744137-12747528	7460	MODEL	571504495	NW_003378135.1	319968115	410752	414142	+	Reference Amel_4.5 Primary Assembly	-	-	LOC408591	7460	Apis mellifera	0	live	LOC408591	GB12532	PX domain-containing protein kinase-like protein-like			LG1	NC_007070.3	12744138	12747528	plus	9	NA
	410724	XM_006569605.1,XM_006569606.1,XM_006569607.1,XM_006569608.1,XM_006569609.1,XM_006569610.1,XM_006569611.1,XM_394201.4	XLOC_000397	XLOC_000397	Group1:12755482-12844931	7460	MODEL	571504516	NW_003378135.1	319968115	422097	511545	+	Reference Amel_4.5 Primary Assembly	-	-	LOC410724	7460	Apis mellifera	0	live	LOC410724	GB18513	uncharacterized LOC410724			LG1	NC_007070.3	12755483	12844931	plus	12	NA
	100578184	XR_411587.1	XLOC_000398	XLOC_000398	Group1:12755482-12844931	7460	MODEL	571504593	NW_003378135.1	319968115	446507	462429	+	Reference Amel_4.5 Primary Assembly	-	-	LOC100578184	7460	Apis mellifera	0	live	LOC100578184		uncharacterized LOC100578184			LG1	NC_007070.3	12779893	12795815	plus	6	NA
	100578057	XR_411582.1	XLOC_000399	XLOC_000399	Group1:12755482-12844931	7460	MODEL	571504574	NW_003378135.1	319968115	452623	457953	+	Reference Amel_4.5 Primary Assembly	-	-	LOC100578057	7460	Apis mellifera	0	live	LOC100578057		uncharacterized LOC100578057			LG1	NC_007070.3	12786009	12791339	plus	5	NA
	102655048	XR_411581.1	XLOC_000400	XLOC_000400	Group1:12755482-12844931	7460	MODEL	571504571	NW_003378135.1	319968115	462802	463837	+	Reference Amel_4.5 Primary Assembly	-	-	LOC102655048	7460	Apis mellifera	0	live	LOC102655048		uncharacterized LOC102655048			LG1	NC_007070.3	12796188	12797223	plus	2	NA
	100578110	XR_120498.2	XLOC_000401	XLOC_000401	Group1:12755482-12844931	7460	MODEL	571504547	NC_007070.3	323388987	12818212	12820074	+	Reference Amel_4.5 Primary Assembly	-	-	LOC100578110	7460	Apis mellifera	0	live	LOC100578110		uncharacterized LOC100578110			LG1	NC_007070.3	12818213	12820075	plus	2	NA
	100578086	XR_120497.2	XLOC_000402	XLOC_000402	Group1:12755482-12844931	7460	MODEL	571504544	NW_003378135.1	319968115	490946	493293	+	Reference Amel_4.5 Primary Assembly	-	-	LOC100578086	7460	Apis mellifera	0	live	LOC100578086		uncharacterized LOC100578086			LG1	NC_007070.3	12824332	12826679	plus	3	NA
	410725	XM_006569613.1,XM_006569614.1,XM_006569615.1,XM_006569616.1	XLOC_000403	XLOC_000403	Group1:12852700-12870946	7460	MODEL	571504600	NW_003378135.1	319968115	519315	537560	+	Reference Amel_4.5 Primary Assembly	-	-	nahoda	7460	Apis mellifera	0	live	nahoda	GB11675	nahoda protein			LG1	NC_007070.3	12852701	12870946	plus	19	NA
	102655421	XR_411590.1	XLOC_000404	XLOC_000404	Group1:12878685-12880296	7460	MODEL	571504619	NW_003378135.1	319968115	545300	546910	+	Reference Amel_4.5 Primary Assembly	-	-	LOC102655421	7460	Apis mellifera	0	live	LOC102655421		uncharacterized LOC102655421			LG1	NC_007070.3	12878686	12880296	plus	2	NA
	552039	XM_006569618.1,XM_006569619.1	XLOC_000405	XLOC_000405	Group1:12887807-12891622	7460	MODEL	571504625	NC_007070.3	323388987	12887807	12890142	+	Reference Amel_4.5 Primary Assembly	-	-	LOC552039	7460	Apis mellifera	0	live	LOC552039	GB15308	uncharacterized LOC552039			LG1	NC_007070.3	12887808	12890143	plus	5	NA
	726014	XM_006569620.1	XLOC_000406	XLOC_000406	Group1:12892307-12896679	7460	MODEL	571504633	NW_003378135.1	319968115	558922	563293	+	Reference Amel_4.5 Primary Assembly	-	-	LOC726014	7460	Apis mellifera	0	live	LOC726014		f-box only protein 33-like			LG1	NC_007070.3	12892308	12896679	plus	6	NA
	552094	XM_006569621.1,XM_006569622.1,XM_006569623.1,XM_006569624.1,XM_006569625.1,XM_006569626.1,XM_006569627.1,XM_006569628.1,XM_006569629.1,XM_006569630.1,XM_006569631.1	XLOC_000407	XLOC_000407	Group1:12906355-12914844	7460	MODEL	571504643	NW_003378135.1	319968115	572970	581458	+	Reference Amel_4.5 Primary Assembly	-	-	LOC552094	7460	Apis mellifera	0	live	LOC552094	GB11004	transcriptional repressor p66-beta-like			LG1	NC_007070.3	12906356	12914844	plus	11	NA
Amsepia-like	552118	XM_006569632.1,XM_624498.4	XLOC_000408	XLOC_000408	Group1:12916090-12925221	7460	MODEL	571504692	NW_003378135.1	319968115	587238	591835	+	Reference Amel_4.5 Primary Assembly	-	-	GstO1	7460	Apis mellifera	0	live	GstO1	GB11466	glutathione S-transferase O1			LG1	NC_007070.3	12920624	12925221	plus	7	NA
	100578631	XM_003251362.2,XM_006569634.1,XM_006569635.1,XM_006569636.1	XLOC_000409	XLOC_000409	Group1:12931393-12946787	7460	MODEL	571504703	NC_007070.3	323388987	12931393	12946786	+	Reference Amel_4.5 Primary Assembly	-	-	LOC100578631	7460	Apis mellifera	0	live	LOC100578631		uncharacterized LOC100578631			LG1	NC_007070.3	12931394	12946787	plus	4	NA
	413025	XM_006569637.1,XM_396476.4	XLOC_000410	XLOC_000410	Group1:12961262-12974893	7460	MODEL	571504720	NC_007070.3	323388987	12961262	12974892	+	Reference Amel_4.5 Primary Assembly	-	-	Pxn	7460	Apis mellifera	0	live	Pxn	GB15860	peroxidasin			LG1	NC_007070.3	12961263	12974893	plus	6	NA
	413024	XM_396475.5	XLOC_000411	XLOC_000411	Group1:12979554-13010411	7460	MODEL	571504731	NC_007070.3	323388987	12979554	13010410	+	Reference Amel_4.5 Primary Assembly	-	-	LOC413024	7460	Apis mellifera	0	live	LOC413024	GB10113	capon-like protein			LG1	NC_007070.3	12979555	13010411	plus	12	NA
	725818	XM_001121620.3,XM_006570141.1,XM_006570142.1	XLOC_000412	XLOC_000412	Group1:13066600-13081673	7460	MODEL	571505671	NC_007070.3	323388987	13066600	13081672	+	Reference Amel_4.5 Primary Assembly	-	-	LOC725818	7460	Apis mellifera	0	live	LOC725818		uncharacterized LOC725818			LG1	NC_007070.3	13066601	13081673	plus	5	NA
	102654679	XR_411778.1	XLOC_000413	XLOC_000413	Group1:13227279-13230549	7460	MODEL	571505657	NW_003378149.1	319967101	1362275	1365544	-	Reference Amel_4.5 Primary Assembly	-	-	LOC102654679	7460	Apis mellifera	0	live	LOC102654679		uncharacterized LOC102654679			LG1	NC_007070.3	13227280	13230549	plus	4	NA
	410719	XM_006570126.1,XM_394196.4	XLOC_000414	XLOC_000414	Group1:13252821-13688481	7460	MODEL	571505580	NC_007070.3	323388987	13252821	13261768	+	Reference Amel_4.5 Primary Assembly	-	-	Syx17	7460	Apis mellifera	0	live	Syx17	GB16255	syntaxin 17			LG1	NC_007070.3	13252822	13261769	plus	7	NA
	102653926	XM_006570130.1	XLOC_000415	XLOC_000415	Group1:13252821-13688481	7460	MODEL	571505596	NC_007070.3	323388987	13385414	13464178	+	Reference Amel_4.5 Primary Assembly	-	-	LOC102653926	7460	Apis mellifera	0	live	LOC102653926		uncharacterized LOC102653926			LG1	NC_007070.3	13385415	13464179	plus	2	NA
	102653997	XR_411773.1	XLOC_000416	XLOC_000416	Group1:13252821-13688481	7460	MODEL	571505600	NW_003378149.1	319967101	1114100	1117242	-	Reference Amel_4.5 Primary Assembly	-	-	LOC102653997	7460	Apis mellifera	0	live	LOC102653997		uncharacterized LOC102653997			LG1	NC_007070.3	13475582	13478724	plus	4	NA
	100576884	XM_006570131.1,XM_006570132.1,XM_006570133.1,XM_006570134.1	XLOC_000417	XLOC_000417	Group1:13252821-13688481	7460	MODEL	571505603	NC_007070.3	323388987	13512840	13518969	+	Reference Amel_4.5 Primary Assembly	-	-	LOC100576884	7460	Apis mellifera	0	live	LOC100576884		uncharacterized LOC100576884			LG1	NC_007070.3	13512841	13518970	plus	8	NA
	100577957	XM_003251451.2	XLOC_000418	XLOC_000418	Group1:13252821-13688481	7460	MODEL	571505622	NW_003378149.1	319967101	1061391	1068713	-	Reference Amel_4.5 Primary Assembly	-	-	LOC100577957	7460	Apis mellifera	0	live	LOC100577957		uncharacterized LOC100577957			LG1	NC_007070.3	13524111	13531433	plus	2	NA
	102654336	XM_006570135.1	XLOC_000419	XLOC_000419	Group1:13252821-13688481	7460	MODEL	571505625	NC_007070.3	323388987	13594957	13599680	+	Reference Amel_4.5 Primary Assembly	-	-	LOC102654336	7460	Apis mellifera	0	live	LOC102654336		uncharacterized LOC102654336			LG1	NC_007070.3	13594958	13599681	plus	3	NA
	102654418	XR_411776.1	XLOC_000420	XLOC_000420	Group1:13252821-13688481	7460	MODEL	571505632	NC_007070.3	323388987	13627934	13630654	+	Reference Amel_4.5 Primary Assembly	-	-	LOC102654418	7460	Apis mellifera	0	live	LOC102654418		uncharacterized LOC102654418			LG1	NC_007070.3	13627935	13630655	plus	2	NA
	102654446	XR_411777.1	XLOC_000421	XLOC_000421	Group1:13252821-13688481	7460	MODEL	571505635	NW_003378149.1	319967101	943474	944223	-	Reference Amel_4.5 Primary Assembly	-	-	LOC102654446	7460	Apis mellifera	0	live	LOC102654446		uncharacterized LOC102654446			LG1	NC_007070.3	13648601	13649350	plus	2	NA
	102653708	XR_411772.1	XLOC_000422	XLOC_000422	Group1:13710173-13714059	7460	MODEL	571505569	NC_007070.3	323388987	13710173	13712091	+	Reference Amel_4.5 Primary Assembly	-	-	LOC102653708	7460	Apis mellifera	0	live	LOC102653708		uncharacterized LOC102653708			LG1	NC_007070.3	13710174	13712092	plus	2	NA
	413240	XM_396686.4	XLOC_000423	XLOC_000423	Group1:13719430-13721705	7460	MODEL	571505559	NC_007070.3	323388987	13719430	13721356	+	Reference Amel_4.5 Primary Assembly	-	-	LOC413240	7460	Apis mellifera	0	live	LOC413240	GB13322	palmitoyltransferase ZDHHC3-like			LG1	NC_007070.3	13719431	13721357	plus	7	NA
	100576730	XM_003251441.2	XLOC_000424	XLOC_000424	Group1:13721772-13724282	7460	MODEL	571505541	NC_007070.3	323388987	13721772	13724281	+	Reference Amel_4.5 Primary Assembly	-	-	LOC100576730	7460	Apis mellifera	0	live	LOC100576730		uncharacterized LOC100576730			LG1	NC_007070.3	13721773	13724282	plus	3	NA
	100577918	XM_006570122.1,XM_006570123.1,XM_006570124.1	XLOC_000425	XLOC_000425	Group1:13724948-13728322	7460	MODEL	571505544	NW_003378149.1	319967101	864502	867875	-	Reference Amel_4.5 Primary Assembly	-	-	LOC100577918	7460	Apis mellifera	0	live	LOC100577918		uncharacterized LOC100577918			LG1	NC_007070.3	13724949	13728322	plus	4	NA
	100576505	XM_003251439.2	XLOC_000426	XLOC_000426	Group1:13730821-13731685	7460	MODEL	571505538	NW_003378149.1	319967101	861139	862002	-	Reference Amel_4.5 Primary Assembly	-	-	LOC100576505	7460	Apis mellifera	0	live	LOC100576505		uncharacterized LOC100576505			LG1	NC_007070.3	13730822	13731685	plus	3	NA
	102656732	XM_006570121.1	XLOC_000427	XLOC_000427	Group1:13732094-13733172	7460	MODEL	571505534	NC_007070.3	323388987	13732094	13733171	+	Reference Amel_4.5 Primary Assembly	-	-	LOC102656732	7460	Apis mellifera	0	live	LOC102656732		uncharacterized LOC102656732			LG1	NC_007070.3	13732095	13733172	plus	3	NA
	102656640	XM_006570118.1	XLOC_000428	XLOC_000428	Group1:13744535-13750231	7460	MODEL	571505522	NC_007070.3	323388987	13744535	13750230	+	Reference Amel_4.5 Primary Assembly	-	-	LOC102656640	7460	Apis mellifera	0	live	LOC102656640		uncharacterized LOC102656640			LG1	NC_007070.3	13744536	13750231	plus	4	NA
	102656611	XM_006570117.1	XLOC_000429	XLOC_000429	Group1:13758943-13763419	7460	MODEL	571505518	NW_003378149.1	319967101	829405	833880	-	Reference Amel_4.5 Primary Assembly	-	-	LOC102656611	7460	Apis mellifera	0	live	LOC102656611		glycine-rich cell wall structural protein 1.8-like			LG1	NC_007070.3	13758944	13763419	plus	6	NA
	100576473	XM_003251438.2	XLOC_000430	XLOC_000430	Group1:13771681-13773182	7460	MODEL	571505515	NW_003378149.1	319967101	819642	821142	-	Reference Amel_4.5 Primary Assembly	-	-	LOC100576473	7460	Apis mellifera	0	live	LOC100576473		uncharacterized LOC100576473			LG1	NC_007070.3	13771682	13773182	plus	4	NA
	102656329	XR_411767.1	XLOC_000431	XLOC_000431	Group1:13783728-13800041	7460	MODEL	571505487	NC_007070.3	323388987	13786239	13786744	+	Reference Amel_4.5 Primary Assembly	-	-	LOC102656329	7460	Apis mellifera	0	live	LOC102656329		uncharacterized LOC102656329			LG1	NC_007070.3	13786240	13786745	plus	2	NA
	102656359	XR_411768.1,XR_411769.1	XLOC_000432	XLOC_000432	Group1:13783728-13800041	7460	MODEL	571505490	NW_003378149.1	319967101	799596	801520	-	Reference Amel_4.5 Primary Assembly	-	-	LOC102656359	7460	Apis mellifera	0	live	LOC102656359		uncharacterized LOC102656359			LG1	NC_007070.3	13791304	13793228	plus	4	NA
	102656400	XR_411770.1	XLOC_000433	XLOC_000433	Group1:13783728-13800041	7460	MODEL	571505496	NW_003378149.1	319967101	798438	799198	-	Reference Amel_4.5 Primary Assembly	-	-	LOC102656400	7460	Apis mellifera	0	live	LOC102656400		uncharacterized LOC102656400			LG1	NC_007070.3	13793626	13794386	plus	2	NA
	102656036	XM_006570111.1	XLOC_000434	XLOC_000434	Group1:13845787-13876522	7460	MODEL	571505440	NC_007070.3	323388987	13845787	13867078	+	Reference Amel_4.5 Primary Assembly	-	-	LOC102656036	7460	Apis mellifera	0	live	LOC102656036		uncharacterized LOC102656036			LG1	NC_007070.3	13845788	13867079	plus	10	NA
	410723	XM_006570110.1	XLOC_000435	XLOC_000435	Group1:13876531-13886973	7460	MODEL	571505436	NW_003378149.1	319967101	705851	716292	-	Reference Amel_4.5 Primary Assembly	-	-	LOC410723	7460	Apis mellifera	0	live	LOC410723	GB18548	uncharacterized LOC410723			LG1	NC_007070.3	13876532	13886973	plus	4	NA
	409258	XM_006570109.1,XM_392780.5	XLOC_000436	XLOC_000436	Group1:13902747-13908697	7460	MODEL	571505415	NC_007070.3	323388987	13902747	13904506	+	Reference Amel_4.5 Primary Assembly	-	-	Trip1	7460	Apis mellifera	0	live	Trip1	GB13416	eukaryotic translation initiation factor 3 subunit I			LG1	NC_007070.3	13902748	13904507	plus	6	NA
	102655469	XM_006570099.1	XLOC_000437	XLOC_000437	Group1:13930741-13941314	7460	MODEL	571505366	NC_007070.3	323388987	13930741	13941313	+	Reference Amel_4.5 Primary Assembly	-	-	LOC102655469	7460	Apis mellifera	0	live	LOC102655469		uncharacterized LOC102655469			LG1	NC_007070.3	13930742	13941314	plus	7	NA
	413000	XM_396451.5	XLOC_000438	XLOC_000438	Group1:13943035-13954819	7460	MODEL	571505329	NW_003378149.1	319967101	638005	649788	-	Reference Amel_4.5 Primary Assembly	-	-	path	7460	Apis mellifera	0	live	path	GB11843	pathetic			LG1	NC_007070.3	13943036	13954819	plus	10	NA
	409718	XM_006570091.1	XLOC_000439	XLOC_000439	Group1:13958911-13962288	7460	MODEL	571505323	NW_003378149.1	319967101	630536	633912	-	Reference Amel_4.5 Primary Assembly	-	-	LOC409718	7460	Apis mellifera	0	live	LOC409718	GB10043	PAB-dependent poly(A)-specific ribonuclease subunit 3-like			LG1	NC_007070.3	13958912	13962288	plus	8	NA
	551031	XM_006570090.1	XLOC_000440	XLOC_000440	Group1:13964873-14001969	7460	MODEL	571505301	NC_007070.3	323388987	13964873	14001968	+	Reference Amel_4.5 Primary Assembly	-	-	LOC551031	7460	Apis mellifera	0	live	LOC551031	GB17919	uncharacterized LOC551031			LG1	NC_007070.3	13964874	14001969	plus	9	NA
	100578708	XM_006570087.1	XLOC_000441	XLOC_000441	Group1:14008081-14011572	7460	MODEL	571505285	NC_007070.3	323388987	14008081	14011571	+	Reference Amel_4.5 Primary Assembly	-	-	LOC100578708	7460	Apis mellifera	0	live	LOC100578708		uncharacterized LOC100578708			LG1	NC_007070.3	14008082	14011572	plus	8	NA
	409096	XM_397545.5	XLOC_000442	XLOC_000442	Group1:14069558-14084624	7460	MODEL	571505271	NW_003378149.1	319967101	508200	523265	-	Reference Amel_4.5 Primary Assembly	-	-	LOC409096	7460	Apis mellifera	0	live	LOC409096	GB14787	uncharacterized LOC409096			LG1	NC_007070.3	14069559	14084624	plus	8	NA
Amebony	409109	XM_006570086.1,XM_392634.5	XLOC_000443	XLOC_000443	Group1:14089826-14114689	7460	MODEL	571505276	NC_007070.3	323388987	14089826	14109819	+	Reference Amel_4.5 Primary Assembly	-	-	ebony	7460	Apis mellifera	0	live	ebony	GB19941	ebony protein			LG1	NC_007070.3	14089827	14109820	plus	15	NA
	724330	XM_001120151.3	XLOC_000444	XLOC_000444	Group1:14115192-14116782	7460	MODEL	571505241	NC_007070.3	323388987	14115192	14116781	+	Reference Amel_4.5 Primary Assembly	-	-	LOC724330	7460	Apis mellifera	0	live	LOC724330	GB13338	protein FAM45B-like			LG1	NC_007070.3	14115193	14116782	plus	4	NA
	414004	XM_397439.5	XLOC_000445	XLOC_000445	Group1:14117077-14122567	7460	MODEL	571505238	NW_003378149.1	319967101	470257	475746	-	Reference Amel_4.5 Primary Assembly	-	-	eIF3-S10	7460	Apis mellifera	0	live	eIF3-S10	GB12475	eukaryotic translation initiation factor 3 subunit A			LG1	NC_007070.3	14117078	14122567	plus	5	NA
	102653811	XR_411742.1	XLOC_000446	XLOC_000446	Group1:14123302-14142379	7460	MODEL	571505202	NW_003378149.1	319967101	463160	464246	-	Reference Amel_4.5 Primary Assembly	-	-	LOC102653811	7460	Apis mellifera	0	live	LOC102653811		uncharacterized LOC102653811			LG1	NC_007070.3	14128578	14129664	plus	2	NA
	102654072	XR_411743.1	XLOC_000447	XLOC_000447	Group1:14123302-14142379	7460	MODEL	571505234	NC_007070.3	323388987	14140468	14140777	+	Reference Amel_4.5 Primary Assembly	-	-	LOC102654072	7460	Apis mellifera	0	live	LOC102654072		uncharacterized LOC102654072			LG1	NC_007070.3	14140469	14140778	plus	2	NA
	726972	XM_001122688.3,XM_006570070.1	XLOC_000448	XLOC_000448	Group1:14145052-14241435	7460	MODEL	571505194	NC_007070.3	323388987	14145052	14241434	+	Reference Amel_4.5 Primary Assembly	-	-	LOC726972	7460	Apis mellifera	0	live	LOC726972	GB15750	uncharacterized LOC726972			LG1	NC_007070.3	14145053	14241435	plus	6	NA
	552440	XM_624813.4	XLOC_000449	XLOC_000449	Group1:14243803-14245264	7460	MODEL	571505191	NC_007070.3	323388987	14243803	14245263	+	Reference Amel_4.5 Primary Assembly	-	-	asf1	7460	Apis mellifera	0	live	asf1	GB10442	histone chaperone asf1			LG1	NC_007070.3	14243804	14245264	plus	3	NA
	100576106	XM_003251458.2	XLOC_000450	XLOC_000450	Group1:14247785-14252845	7460	MODEL	571505188	NW_003378149.1	319967101	339979	345038	-	Reference Amel_4.5 Primary Assembly	-	-	LOC100576106	7460	Apis mellifera	0	live	LOC100576106		uncharacterized LOC100576106			LG1	NC_007070.3	14247786	14252845	plus	7	NA
	724719	XM_006570069.1	XLOC_000451	XLOC_000451	Group1:14256066-14256972	7460	MODEL	571505184	NC_007070.3	323388987	14256066	14256971	+	Reference Amel_4.5 Primary Assembly	-	-	LOC724719	7460	Apis mellifera	0	live	LOC724719	GB15326	NADH dehydrogenase [ubiquinone] 1 beta subcomplex subunit 11, mitochondrial-like			LG1	NC_007070.3	14256067	14256972	plus	2	NA
	100577499	XM_003251446.2	XLOC_000452	XLOC_000452	Group1:14260487-14262641	7460	MODEL	571505177	NW_003378149.1	319967101	330183	332336	-	Reference Amel_4.5 Primary Assembly	-	-	LOC100577499	7460	Apis mellifera	0	live	LOC100577499		uncharacterized LOC100577499			LG1	NC_007070.3	14260488	14262641	plus	8	NA
	551679	XM_003251456.2,XM_006570042.1,XM_006570043.1,XM_006570044.1,XM_006570045.1	XLOC_000453	XLOC_000453	Group1:14283588-14289633	7460	MODEL	571505072	NC_007070.3	323388987	14283588	14289632	+	Reference Amel_4.5 Primary Assembly	-	-	LOC551679	7460	Apis mellifera	0	live	LOC551679	GB11476	transmembrane protein 47-like			LG1	NC_007070.3	14283589	14289633	plus	8	NA
	413678	XM_006570040.1,XM_006570041.1,XM_397119.5	XLOC_000454	XLOC_000454	Group1:14332620-14338397	7460	MODEL	571505049	NC_007070.3	323388987	14332620	14338396	+	Reference Amel_4.5 Primary Assembly	-	-	LOC413678	7460	Apis mellifera	0	live	LOC413678	GB20058	serine--pyruvate aminotransferase, mitochondrial-like			LG1	NC_007070.3	14332621	14338397	plus	10	NA
	102655216	XR_411727.1	XLOC_000455	XLOC_000455	Group1:14342716-14406276	7460	MODEL	571504943	NC_007070.3	323388987	14353368	14354702	+	Reference Amel_4.5 Primary Assembly	-	-	LOC102655216	7460	Apis mellifera	0	live	LOC102655216		uncharacterized LOC102655216			LG1	NC_007070.3	14353369	14354703	plus	2	NA
	102655242	XR_411728.1,XR_411729.1	XLOC_000456	XLOC_000456	Group1:14342716-14406276	7460	MODEL	571504948	NC_007070.3	323388987	14357854	14359400	+	Reference Amel_4.5 Primary Assembly	-	-	LOC102655242	7460	Apis mellifera	0	live	LOC102655242		uncharacterized LOC102655242			LG1	NC_007070.3	14357855	14359401	plus	2	NA
	102655275	XR_411730.1,XR_411731.1,XR_411732.1	XLOC_000457	XLOC_000457	Group1:14342716-14406276	7460	MODEL	571504956	NW_003378149.1	319967101	220990	231211	-	Reference Amel_4.5 Primary Assembly	-	-	LOC102655275	7460	Apis mellifera	0	live	LOC102655275		uncharacterized LOC102655275			LG1	NC_007070.3	14361613	14371834	plus	9	NA
	102655515	XR_411733.1,XR_411734.1,XR_411735.1	XLOC_000458	XLOC_000458	Group1:14342716-14406276	7460	MODEL	571504993	NW_003378149.1	319967101	205347	207202	-	Reference Amel_4.5 Primary Assembly	-	-	LOC102655515	7460	Apis mellifera	0	live	LOC102655515		uncharacterized LOC102655515			LG1	NC_007070.3	14385622	14387477	plus	4	NA
	102655567	XR_411736.1,XR_411737.1	XLOC_000459	XLOC_000459	Group1:14408554-14410988	7460	MODEL	571505000	NC_007070.3	323388987	14408554	14410987	+	Reference Amel_4.5 Primary Assembly	-	-	LOC102655567	7460	Apis mellifera	0	live	LOC102655567		uncharacterized LOC102655567			LG1	NC_007070.3	14408555	14410988	plus	3	NA
	102655610	XR_411738.1	XLOC_000460	XLOC_000460	Group1:14411281-14412480	7460	MODEL	571505006	NW_003378149.1	319967101	180344	181542	-	Reference Amel_4.5 Primary Assembly	-	-	LOC102655610	7460	Apis mellifera	0	live	LOC102655610		uncharacterized LOC102655610			LG1	NC_007070.3	14411282	14412480	plus	2	NA
	411526	XM_006570024.1,XM_006570025.1,XM_394997.5	XLOC_000461	XLOC_000461	Group1:14426032-14448802	7460	MODEL	571504934	NW_003378149.1	319967101	144022	162851	-	Reference Amel_4.5 Primary Assembly	-	-	Ssl1	7460	Apis mellifera	0	live	Ssl1	GB16315	Ssl1 protein			LG1	NC_007070.3	14429973	14448802	plus	10	NA
	409646	XM_006570013.1,XM_006570014.1,XM_006570015.1,XM_006570016.1,XM_006570017.1,XM_393144.5	XLOC_000462	XLOC_000462	Group1:14449282-14459819	7460	MODEL	571504876	NW_003378149.1	319967101	133005	143541	-	Reference Amel_4.5 Primary Assembly	-	-	LOC409646	7460	Apis mellifera	0	live	LOC409646	GB15921	high affinity cationic amino acid transporter 1-like			LG1	NC_007070.3	14449283	14459819	plus	12	NA
	551406	XM_623800.4	XLOC_000463	XLOC_000463	Group1:14472863-14476566	7460	MODEL	571504865	NC_007070.3	323388987	14472863	14474569	+	Reference Amel_4.5 Primary Assembly	-	-	LOC551406	7460	Apis mellifera	0	live	LOC551406	GB12926	cell growth-regulating nucleolar protein-like			LG1	NC_007070.3	14472864	14474570	plus	3	NA
	411555	XM_006570005.1,XM_006570006.1,XM_006570007.1,XM_006570008.1,XM_006570009.1,XM_006570010.1,XM_393349.5	XLOC_000464	XLOC_000464	Group1:14479512-14489903	7460	MODEL	571504839	NW_003378149.1	319967101	105905	113311	-	Reference Amel_4.5 Primary Assembly	-	-	LOC411555	7460	Apis mellifera	0	live	LOC411555	GB15379	CAS1 domain-containing protein 1-like			LG1	NC_007070.3	14479513	14486919	plus	17	NA
	726779	XM_006570004.1	XLOC_000465	XLOC_000465	Group1:14491850-14492584	7460	MODEL	571504826	NC_007070.3	323388987	14491850	14505602	+	Reference Amel_4.5 Primary Assembly	-	-	LOC726779	7460	Apis mellifera	0	live	LOC726779	GB18374	39S ribosomal protein L33, mitochondrial-like			LG1	NC_007070.3	14491851	14505603	plus	3	NA
	102653668	XR_411726.1	XLOC_000466	XLOC_000466	Group1:14520192-14543319	7460	MODEL	571504819	NC_007070.3	323388987	14521825	14525219	+	Reference Amel_4.5 Primary Assembly	-	-	LOC102653668	7460	Apis mellifera	0	live	LOC102653668		uncharacterized LOC102653668			LG1	NC_007070.3	14521826	14525220	plus	4	NA
	409860	XM_006570002.1,XM_393350.5	XLOC_000467	XLOC_000467	Group1:14550992-14555023	7460	MODEL	571504815	NC_007070.3	323388987	14550992	14555022	+	Reference Amel_4.5 Primary Assembly	-	-	LOC409860	7460	Apis mellifera	0	live	LOC409860	GB11101	GPI ethanolamine phosphate transferase 3-like			LG1	NC_007070.3	14550993	14555023	plus	5	NA
	100577197	XM_006570144.1	XLOC_000468	XLOC_000468	Group1:14558502-14561351	7460	MODEL	571505678	NW_003378149.1	319967101	31473	34321	-	Reference Amel_4.5 Primary Assembly	-	-	LOC100577197	7460	Apis mellifera	0	live	LOC100577197		uncharacterized LOC100577197			LG1	NC_007070.3	14558503	14561351	plus	6	NA
	409351	XM_006569995.1,XM_006569996.1	XLOC_000469	XLOC_000469	Group1:14569090-14578544	7460	MODEL	571504776	NC_007070.3	323388987	14569090	14572163	+	Reference Amel_4.5 Primary Assembly	-	-	LOC409351	7460	Apis mellifera	0	live	LOC409351	GB19133	islet cell autoantigen 1-like			LG1	NC_007070.3	14569091	14572164	plus	6	NA
	100578479	XM_003251434.2,XM_006569997.1,XM_006569998.1,XM_006569999.1	XLOC_000470	XLOC_000470	Group1:14569090-14578544	7460	MODEL	571504788	NW_003378149.1	319967101	14280	17277	-	Reference Amel_4.5 Primary Assembly	-	-	LOC100578479	7460	Apis mellifera	0	live	LOC100578479		DNA polymerase delta subunit 3-like			LG1	NC_007070.3	14575547	14578544	plus	5	NA
	100578966	XM_003251457.2	XLOC_000471	XLOC_000471	Group1:14579068-14581122	7460	MODEL	571504771	NW_003378149.1	319967101	11702	13755	-	Reference Amel_4.5 Primary Assembly	-	-	LOC100578966	7460	Apis mellifera	0	live	LOC100578966		uncharacterized LOC100578966			LG1	NC_007070.3	14579069	14581122	plus	3	NA
	551785	XM_624170.4	XLOC_000472	XLOC_000472	Group1:14581666-14589912	7460	MODEL	571504757	NW_003378149.1	319967101	7674	9158	-	Reference Amel_4.5 Primary Assembly	-	-	LOC551785	7460	Apis mellifera	0	live	LOC551785	GB17544	galactosamine-6-phosphate isomerase	6-phosphogluconolactonase		LG1	NC_007070.3	14583666	14585150	plus	4	NA
	102654096	XR_411911.1,XR_411912.1	XLOC_000473	XLOC_000473	Group1:14758000-14774050	7460	MODEL	571505694	NC_007070.3	323388987	14758000	14774049	+	Reference Amel_4.5 Primary Assembly	-	-	LOC102654096	7460	Apis mellifera	0	live	LOC102654096		uncharacterized LOC102654096			LG1	NC_007070.3	14758001	14774050	plus	4	NA
	102654367	XM_006570569.1	XLOC_000474	XLOC_000474	Group1:14809305-14864503	7460	MODEL	571505723	NW_003378160.1	319966090	114519	169716	+	Reference Amel_4.5 Primary Assembly	-	-	LOC102654367	7460	Apis mellifera	0	live	LOC102654367		uncharacterized LOC102654367			LG1	NC_007070.3	14809306	14864503	plus	4	NA
	100578270	XM_006570567.1,XM_006570568.1	XLOC_000475	XLOC_000475	Group1:14809305-14864503	7460	MODEL	571505713	NC_007070.3	323388987	14833152	14841972	+	Reference Amel_4.5 Primary Assembly	-	-	LOC100578270	7460	Apis mellifera	0	live	LOC100578270		uncharacterized LOC100578270			LG1	NC_007070.3	14833153	14841973	plus	4	NA
	102654266	XR_411914.1	XLOC_000476	XLOC_000476	Group1:14882610-14884693	7460	MODEL	571505710	NC_007070.3	323388987	14882610	14884692	+	Reference Amel_4.5 Primary Assembly	-	-	LOC102654266	7460	Apis mellifera	0	live	LOC102654266		uncharacterized LOC102654266			LG1	NC_007070.3	14882611	14884693	plus	3	NA
	725885	XM_001121679.3	XLOC_000477	XLOC_000477	Group1:14917642-15081084	7460	MODEL	571505703	NW_003378160.1	319966090	222856	386297	+	Reference Amel_4.5 Primary Assembly	-	-	LOC725885	7460	Apis mellifera	0	live	LOC725885	GB15857	zinc finger protein 426-like			LG1	NC_007070.3	14917643	15081084	plus	6	NA
	100578389	XM_006570571.1,XM_006570572.1,XM_006570573.1,XM_006570574.1	XLOC_000478	XLOC_000478	Group1:15196723-15267102	7460	MODEL	571505731	NC_007070.3	323388987	15196723	15267101	+	Reference Amel_4.5 Primary Assembly	-	-	LOC100578389	7460	Apis mellifera	0	live	LOC100578389		uncharacterized LOC100578389			LG1	NC_007070.3	15196724	15267102	plus	6	NA
	102654405	XM_006570570.1	XLOC_000479	XLOC_000479	Group1:15270147-15271437	7460	MODEL	571505727	NC_007070.3	323388987	15270147	15271436	+	Reference Amel_4.5 Primary Assembly	-	-	LOC102654405	7460	Apis mellifera	0	live	LOC102654405		protein G12-like			LG1	NC_007070.3	15270148	15271437	plus	2	NA
	100578347	XM_003251541.2	XLOC_000480	XLOC_000480	Group1:15274796-15276514	7460	MODEL	571505747	NW_003378161.1	319966089	80738	82455	+	Reference Amel_4.5 Primary Assembly	-	-	LOC100578347	7460	Apis mellifera	0	live	LOC100578347		protein G12-like			LG1	NC_007070.3	15274797	15276514	plus	2	NA
	724618	XM_001120512.3	XLOC_000481	XLOC_000481	Group1:15438040-15447361	7460	MODEL	571506115	NC_007070.3	323388987	15438040	15447360	+	Reference Amel_4.5 Primary Assembly	-	-	LOC724618	7460	Apis mellifera	0	live	LOC724618	GB10070	cysteine-rich motor neuron 1 protein-like			LG1	NC_007070.3	15438041	15447361	plus	6	NA
	408589	XM_006570582.1,XM_006570583.1,XM_623178.4	XLOC_000482	XLOC_000482	Group1:15483241-15484849	7460	MODEL	571505790	NW_003378162.1	319966088	148223	149830	+	Reference Amel_4.5 Primary Assembly	-	-	LOC408589	7460	Apis mellifera	0	live	LOC408589	GB11117	MACRO domain-containing protein 2-like			LG1	NC_007070.3	15483242	15484849	plus	7	NA
	410717	XM_006570584.1,XM_006570585.1,XM_006570586.1,XM_006570587.1,XM_006570588.1,XM_006570589.1,XM_006570590.1,XM_006570591.1,XM_006570592.1,XM_006570593.1,XM_006570594.1,XM_006570595.1,XM_006570596.1,XM_006570597.1,XM_006570598.1,XM_006570599.1,XM_006570600.1,XM_006570601.1,XM_006570602.1	XLOC_000483	XLOC_000483	Group1:15484937-15537937	7460	MODEL	571505798	NC_007070.3	323388987	15484937	15537936	+	Reference Amel_4.5 Primary Assembly	-	-	par-1	7460	Apis mellifera	0	live	par-1	GB15281	par-1 protein kinase			LG1	NC_007070.3	15484938	15537937	plus	24	NA
	724681	XM_001120572.3,XM_006570604.1,XM_006570605.1,XM_006570606.1,XM_006570607.1,XM_006570608.1	XLOC_000484	XLOC_000484	Group1:15541016-15552112	7460	MODEL	571505885	NW_003378162.1	319966088	206014	212951	+	Reference Amel_4.5 Primary Assembly	-	-	Apf	7460	Apis mellifera	0	live	Apf	GB12593	diadenosine tetraphosphate hydrolase			LG1	NC_007070.3	15541033	15547970	plus	4	NA
	726220	XM_001121977.3	XLOC_000485	XLOC_000485	Group1:15552358-15553188	7460	MODEL	571505898	NW_003378162.1	319966088	217340	218169	+	Reference Amel_4.5 Primary Assembly	-	-	LOC726220	7460	Apis mellifera	0	live	LOC726220	GB11230	pyroglutamyl-peptidase 1-like			LG1	NC_007070.3	15552359	15553188	plus	2	NA
	552091	XM_006570610.1,XM_624469.4	XLOC_000486	XLOC_000486	Group1:15556530-15558750	7460	MODEL	571505907	NW_003378162.1	319966088	221512	223731	+	Reference Amel_4.5 Primary Assembly	-	-	LOC552091	7460	Apis mellifera	0	live	LOC552091	GB16886	group XV phospholipase A2-like			LG1	NC_007070.3	15556531	15558750	plus	8	NA
	100578782	XM_003251545.2,XM_006570612.1	XLOC_000487	XLOC_000487	Group1:15563214-15564396	7460	MODEL	571505917	NW_003378162.1	319966088	228196	229377	+	Reference Amel_4.5 Primary Assembly	-	-	LOC100578782	7460	Apis mellifera	0	live	LOC100578782		cytochrome b-c1 complex subunit 9-like			LG1	NC_007070.3	15563215	15564396	plus	3	NA
	726405	XM_006570614.1,XM_006570615.1,XM_006570616.1,XM_006570617.1	XLOC_000488	XLOC_000488	Group1:15579986-15591141	7460	MODEL	571505930	NW_003378162.1	319966088	245599	256122	+	Reference Amel_4.5 Primary Assembly	-	-	mbt	7460	Apis mellifera	0	live	mbt	GB13018	serine/threonine-protein kinase PAK mbt			LG1	NC_007070.3	15580618	15591141	plus	9	NA
	551643	NM_001113739.1,XM_006570576.1,XM_006570577.1,XM_006570578.1,XM_006570579.1,XM_006570580.1,XM_006570581.1	XLOC_000489	XLOC_000489	Group1:15595725-15621048	7460	PROVISIONAL	166064009	NC_007070.3	323388987	15601127	15620270	+	Reference Amel_4.5 Primary Assembly	-	-	Tret1	7460	Apis mellifera	0	live	Tret1	Amtret1, GB13688	trehalose transporter 1	trehalose transporter AmTRET1		LG1	NC_007070.3	15601128	15620271	plus	11	NA
	551676	XM_006570620.1,XM_006570621.1,XM_006570622.1,XM_624065.4	XLOC_000490	XLOC_000490	Group1:15621108-15625410	7460	MODEL	571505957	NW_003378162.1	319966088	286090	287819	+	Reference Amel_4.5 Primary Assembly	-	-	LOC551676	7460	Apis mellifera	0	live	LOC551676	GB15541	methylmalonic aciduria and homocystinuria type D homolog, mitochondrial-like			LG1	NC_007070.3	15621109	15622838	plus	6	NA
	100578952	XM_003251546.2,XM_006570628.1,XM_006570629.1	XLOC_000491	XLOC_000491	Group1:15626418-15635331	7460	MODEL	571506000	NC_007070.3	323388987	15628878	15632141	+	Reference Amel_4.5 Primary Assembly	-	-	LOC100578952	7460	Apis mellifera	0	live	LOC100578952		leucine-rich repeat-containing protein 6-like			LG1	NC_007070.3	15628879	15632142	plus	5	NA
	100576230	XR_411917.1,XR_411918.1,XR_411919.1,XR_411920.1	XLOC_000492	XLOC_000492	Group1:15637806-15657506	7460	MODEL	571505975	NC_007070.3	323388987	15646926	15656344	+	Reference Amel_4.5 Primary Assembly	-	-	LOC100576230	7460	Apis mellifera	0	live	LOC100576230		uncharacterized LOC100576230			LG1	NC_007070.3	15646927	15656345	plus	5	NA
	724636	XM_006570644.1	XLOC_000493	XLOC_000493	Group1:15668032-15677953	7460	MODEL	571506072	NC_007070.3	323388987	15668032	15677952	+	Reference Amel_4.5 Primary Assembly	-	-	nau	7460	Apis mellifera	0	live	nau	GB13572	myogenic-determination protein nautilus			LG1	NC_007070.3	15668033	15677953	plus	5	NA
	412436	XM_006570636.1,XM_006570637.1,XM_006570638.1,XM_006570639.1,XM_006570640.1,XM_006570641.1,XM_395893.5	XLOC_000494	XLOC_000494	Group1:15697034-15730967	7460	MODEL	571506035	NW_003378162.1	319966088	362016	395948	+	Reference Amel_4.5 Primary Assembly	-	-	LOC412436	7460	Apis mellifera	0	live	LOC412436	GB13046	cancer susceptibility candidate protein 1 homolog			LG1	NC_007070.3	15697035	15730967	plus	20	NA
	410706	XM_006570860.1,XM_006570861.1	XLOC_000495	XLOC_000495	Group1:16035388-16345510	7460	MODEL	571506972	NC_007070.3	323388987	16035388	16345509	+	Reference Amel_4.5 Primary Assembly	-	-	StARD13	7460	Apis mellifera	0	live	StARD13	GB16181	StAR-related lipid transfer protein 13			LG1	NC_007070.3	16035389	16345510	plus	16	NA
	100577313	XM_006570859.1	XLOC_000496	XLOC_000496	Group1:16035388-16345510	7460	MODEL	571506968	NC_007070.3	323388987	16168319	16243240	+	Reference Amel_4.5 Primary Assembly	-	-	LOC100577313	7460	Apis mellifera	0	live	LOC100577313		uncharacterized LOC100577313			LG1	NC_007070.3	16168320	16243241	plus	3	NA
	102655074	XR_411973.1	XLOC_000497	XLOC_000497	Group1:16390212-16391240	7460	MODEL	571506958	NC_007070.3	323388987	16390212	16391239	+	Reference Amel_4.5 Primary Assembly	-	-	LOC102655074	7460	Apis mellifera	0	live	LOC102655074		uncharacterized LOC102655074			LG1	NC_007070.3	16390213	16391240	plus	2	NA
	550899	XM_006570857.1,XM_006570858.1	XLOC_000498	XLOC_000498	Group1:16401408-16434759	7460	MODEL	571506960	NC_007070.3	323388987	16401408	16434758	+	Reference Amel_4.5 Primary Assembly	-	-	LOC550899	7460	Apis mellifera	0	live	LOC550899	GB16023	uncharacterized protein C21orf59 homolog			LG1	NC_007070.3	16401409	16434759	plus	6	NA
	102654655	XR_411959.1	XLOC_000499	XLOC_000499	Group1:16475744-16590228	7460	MODEL	571506909	NW_003378169.1	319966081	1403534	1459226	-	Reference Amel_4.5 Primary Assembly	-	-	LOC102654655	7460	Apis mellifera	0	live	LOC102654655		uncharacterized LOC102654655			LG1	NC_007070.3	16505041	16560733	plus	4	NA
	102654680	XR_411960.1,XR_411961.1,XR_411962.1,XR_411963.1,XR_411964.1,XR_411965.1,XR_411966.1,XR_411967.1,XR_411968.1,XR_411969.1,XR_411970.1,XR_411971.1,XR_411972.1	XLOC_000500	XLOC_000500	Group1:16475744-16590228	7460	MODEL	571506911	NC_007070.3	323388987	16573807	16578800	+	Reference Amel_4.5 Primary Assembly	-	-	LOC102654680	7460	Apis mellifera	0	live	LOC102654680		uncharacterized LOC102654680			LG1	NC_007070.3	16573808	16578801	plus	5	NA
	408587	XM_006570840.1,XM_006570841.1,XM_006570842.1,XM_392129.4	XLOC_000501	XLOC_000501	Group1:16600293-16611525	7460	MODEL	571506851	NW_003378169.1	319966081	1352742	1363973	-	Reference Amel_4.5 Primary Assembly	-	-	Hdc	7460	Apis mellifera	0	live	Hdc	GB10303	histidine decarboxylase			LG1	NC_007070.3	16600294	16611525	plus	18	NA
	725414	XM_006570836.1	XLOC_000502	XLOC_000502	Group1:16629339-16631675	7460	MODEL	571506836	NW_003378169.1	319966081	1332592	1334927	-	Reference Amel_4.5 Primary Assembly	-	-	LOC725414	7460	Apis mellifera	0	live	LOC725414	GB11223	histone H3-like			LG1	NC_007070.3	16629340	16631675	plus	2	NA
	725308	XM_001120186.3	XLOC_000503	XLOC_000503	Group1:16638668-16639326	7460	MODEL	571506830	NC_007070.3	323388987	16638668	16639325	+	Reference Amel_4.5 Primary Assembly	-	-	LOC725308	7460	Apis mellifera	0	live	LOC725308	GB18806	histone H2A-like			LG1	NC_007070.3	16638669	16639326	plus	1	NA
	725230	XM_003251576.2	XLOC_000504	XLOC_000504	Group1:16641356-16641951	7460	MODEL	571506825	NW_003378169.1	319966081	1322316	1322910	-	Reference Amel_4.5 Primary Assembly	-	-	LOC725230	7460	Apis mellifera	0	live	LOC725230	GB20104	histone H4-like			LG1	NC_007070.3	16641357	16641951	plus	1	NA
	409689	XM_393186.5	XLOC_000505	XLOC_000505	Group1:16643177-16645449	7460	MODEL	571506822	NW_003378169.1	319966081	1318818	1321089	-	Reference Amel_4.5 Primary Assembly	-	-	PRPF4	7460	Apis mellifera	0	live	PRPF4	GB19235	PRP4 pre-mRNA processing factor 4	U4/U6 small nuclear ribonucleoprotein Prp4		LG1	NC_007070.3	16643178	16645449	plus	5	NA
	102656912	XR_411955.1	XLOC_000506	XLOC_000506	Group1:16660313-16661626	7460	MODEL	571506807	NC_007070.3	323388987	16660313	16661625	+	Reference Amel_4.5 Primary Assembly	-	-	LOC102656912	7460	Apis mellifera	0	live	LOC102656912		uncharacterized LOC102656912			LG1	NC_007070.3	16660314	16661626	plus	2	NA
	100049572	NR_003567.1	XLOC_000507	XLOC_000507	Group1:16670354-16687752	7460	PROVISIONAL	148540122	NC_007070.3	323388987	16670354	16687751	+	Reference Amel_4.5 Primary Assembly	-	-	Ks-1	7460	Apis mellifera	0	live	Ks-1		Ks-1 non-coding nuclear RNA			LG1	NC_007070.3	16670355	16687752	plus	1	NA
	406110	NM_001011594.1	XLOC_000508	XLOC_000508	Group1:16707679-16745212	7460	PROVISIONAL	58585135	NC_007070.3	323388987	16707679	16745211	+	Reference Amel_4.5 Primary Assembly	-	-	TyrR	7460	Apis mellifera	0	live	TyrR	GB17991, Tyr1	tyramine receptor	G-protein coupled receptor		LG1	NC_007070.3	16707680	16745212	plus	2	NA
	412949	XM_006570833.1	XLOC_000509	XLOC_000509	Group1:16755512-16775641	7460	MODEL	571506803	NC_007070.3	323388987	16755512	16775640	+	Reference Amel_4.5 Primary Assembly	-	-	LOC412949	7460	Apis mellifera	0	live	LOC412949	GB19120	glutamate receptor, ionotropic kainate 1-like			LG1	NC_007070.3	16755513	16775641	plus	7	NA
	551843	XM_624228.4	XLOC_000510	XLOC_000510	Group1:16783196-16787124	7460	MODEL	571506791	NW_003378169.1	319966081	1177143	1181070	-	Reference Amel_4.5 Primary Assembly	-	-	LOC551843	7460	Apis mellifera	0	live	LOC551843	GB10946	LETM1 and EF-hand domain-containing protein anon-60Da, mitochondrial			LG1	NC_007070.3	16783197	16787124	plus	7	NA
	412626	XM_006570830.1	XLOC_000511	XLOC_000511	Group1:16788326-16790424	7460	MODEL	571506787	NC_007070.3	323388987	16788326	16790423	+	Reference Amel_4.5 Primary Assembly	-	-	Mob3	7460	Apis mellifera	0	live	Mob3	GB14885	Mps one binder kinase activator-like 3			LG1	NC_007070.3	16788327	16790424	plus	6	NA
	413675	XM_397116.5	XLOC_000512	XLOC_000512	Group1:16793710-16826494	7460	MODEL	571506764	NC_007070.3	323388987	16793710	16800730	+	Reference Amel_4.5 Primary Assembly	-	-	Nup107	7460	Apis mellifera	0	live	Nup107	GB13383	nucleoporin 107			LG1	NC_007070.3	16793711	16800731	plus	8	NA
	413674	XM_003251575.2	XLOC_000513	XLOC_000513	Group1:16863744-16865522	7460	MODEL	571506761	NW_003378169.1	319966081	1098745	1100522	-	Reference Amel_4.5 Primary Assembly	-	-	LOC413674	7460	Apis mellifera	0	live	LOC413674	GB15320	protein BCCIP homolog			LG1	NC_007070.3	16863745	16865522	plus	3	NA
	413672	XM_397113.5	XLOC_000514	XLOC_000514	Group1:16874449-16876637	7460	MODEL	571506741	NC_007070.3	323388987	16874449	16876636	+	Reference Amel_4.5 Primary Assembly	-	-	LOC413672	7460	Apis mellifera	0	live	LOC413672	GB10904	hexosaminidase D-like			LG1	NC_007070.3	16874450	16876637	plus	1	NA
	410710	XM_006570810.1	XLOC_000515	XLOC_000515	Group1:16888447-16909738	7460	MODEL	571506694	NW_003378169.1	319966081	1062023	1075819	-	Reference Amel_4.5 Primary Assembly	-	-	LOC410710	7460	Apis mellifera	0	live	LOC410710	GB16335	uncharacterized protein CG7816-like			LG1	NC_007070.3	16888448	16902244	plus	5	NA
	102655896	XM_006570811.1,XM_006570812.1,XM_006570813.1,XM_006570814.1	XLOC_000516	XLOC_000516	Group1:16888447-16909738	7460	MODEL	571506699	NW_003378169.1	319966081	1054529	1059984	-	Reference Amel_4.5 Primary Assembly	-	-	LOC102655896	7460	Apis mellifera	0	live	LOC102655896		nucleoplasmin-like protein-like			LG1	NC_007070.3	16904283	16909738	plus	7	NA
	724539	XM_001120428.2,XM_006570815.1,XM_006570816.1,XM_006570817.1,XM_006570818.1	XLOC_000517	XLOC_000517	Group1:16909958-16912337	7460	MODEL	571506727	NC_007070.3	323388987	16909958	16912336	+	Reference Amel_4.5 Primary Assembly	-	-	LOC724539	7460	Apis mellifera	0	live	LOC724539	GB15616	uncharacterized LOC724539			LG1	NC_007070.3	16909959	16912337	plus	5	NA
	724412	XM_001120268.3,XM_006570809.1	XLOC_000518	XLOC_000518	Group1:17024446-17037390	7460	MODEL	571506685	NW_003378169.1	319966081	926877	939820	-	Reference Amel_4.5 Primary Assembly	-	-	LOC724412	7460	Apis mellifera	0	live	LOC724412	GB13830	muscle segmentation homeobox-like protein			LG1	NC_007070.3	17024447	17037390	plus	4	NA
	724373	XM_001120208.3	XLOC_000519	XLOC_000519	Group1:17125331-17128918	7460	MODEL	571506679	NC_007070.3	323388987	17125331	17128917	+	Reference Amel_4.5 Primary Assembly	-	-	LOC724373	7460	Apis mellifera	0	live	LOC724373	GB15586	homeobox protein Nkx-2.5-like			LG1	NC_007070.3	17125332	17128918	plus	4	NA
	100577942	XM_003251590.2	XLOC_000520	XLOC_000520	Group1:17136762-17145376	7460	MODEL	571506677	NC_007070.3	323388987	17136762	17145375	+	Reference Amel_4.5 Primary Assembly	-	-	LOC100577942	7460	Apis mellifera	0	live	LOC100577942		thyroid transcription factor 1-like			LG1	NC_007070.3	17136763	17145376	plus	3	NA
	724236	XM_001120029.3,XM_006570807.1	XLOC_000521	XLOC_000521	Group1:17186459-17260627	7460	MODEL	571506666	NC_007070.3	323388987	17221166	17222413	+	Reference Amel_4.5 Primary Assembly	-	-	SP31	7460	Apis mellifera	0	live	SP31	GB11297	serine protease 31			LG1	NC_007070.3	17221167	17222414	plus	4	NA
	551205	XM_623600.4	XLOC_000522	XLOC_000522	Group1:17306425-17310841	7460	MODEL	571506646	NC_007070.3	323388987	17306425	17310840	+	Reference Amel_4.5 Primary Assembly	-	-	LOC551205	7460	Apis mellifera	0	live	LOC551205	GB11040	neutral alpha-glucosidase AB-like			LG1	NC_007070.3	17306426	17310841	plus	5	NA
	102655073	XM_006570800.1	XLOC_000523	XLOC_000523	Group1:17326268-17326708	7460	MODEL	571506615	NW_003378169.1	319966081	637559	637998	-	Reference Amel_4.5 Primary Assembly	-	-	LOC102655073	7460	Apis mellifera	0	live	LOC102655073		histone H4-like			LG1	NC_007070.3	17326269	17326708	plus	1	NA
	406132	XM_006570799.1	XLOC_000524	XLOC_000524	Group1:17331225-17332517	7460	MODEL	571506609	NW_003378169.1	319966081	631750	632313	-	Reference Amel_4.5 Primary Assembly	-	-	LOC406132	7460	Apis mellifera	0	live	LOC406132	GB17789	histone H4			LG1	NC_007070.3	17331954	17332517	plus	1	NA
	726447	XM_001120889.3	XLOC_000525	XLOC_000525	Group1:17335378-17335859	7460	MODEL	571506600	NC_007070.3	323388987	17335378	17335858	+	Reference Amel_4.5 Primary Assembly	-	-	LOC726447	7460	Apis mellifera	0	live	LOC726447	GB13012	histone H2B.3-like			LG1	NC_007070.3	17335379	17335859	plus	1	NA
	551699	XM_006570797.1	XLOC_000526	XLOC_000526	Group1:17342489-17346547	7460	MODEL	571506590	NC_007070.3	323388987	17342489	17346546	+	Reference Amel_4.5 Primary Assembly	-	-	LOC551699	7460	Apis mellifera	0	live	LOC551699	GB11096	transmembrane protein 145-like			LG1	NC_007070.3	17342490	17346547	plus	6	NA
	409261	XM_006570789.1,XM_006570790.1,XM_006570791.1,XM_006570792.1,XM_006570793.1,XM_006570794.1,XM_006570795.1,XM_392782.5	XLOC_000527	XLOC_000527	Group1:17347940-17362280	7460	MODEL	571506556	NC_007070.3	323388987	17347940	17362279	+	Reference Amel_4.5 Primary Assembly	-	-	LOC409261	7460	Apis mellifera	0	live	LOC409261	GB18572	glycerol kinase			LG1	NC_007070.3	17347941	17362280	plus	14	NA
	411982	XM_006570788.1,XM_395448.5	XLOC_000528	XLOC_000528	Group1:17362396-17378698	7460	MODEL	571506549	NC_007070.3	323388987	17362396	17378697	+	Reference Amel_4.5 Primary Assembly	-	-	LOC411982	7460	Apis mellifera	0	live	LOC411982	GB16551	e3 ubiquitin-protein ligase CBL-B-like			LG1	NC_007070.3	17362397	17378698	plus	9	NA
	726325	XR_411945.1	XLOC_000529	XLOC_000529	Group1:17383506-17390197	7460	MODEL	571506553	NW_003378169.1	319966081	574070	580760	-	Reference Amel_4.5 Primary Assembly	-	-	LOC726325	7460	Apis mellifera	0	live	LOC726325	GB13899	uncharacterized LOC726325			LG1	NC_007070.3	17383507	17390197	plus	15	NA
	412196	XM_395658.5	XLOC_000530	XLOC_000530	Group1:17399380-17404080	7460	MODEL	571506518	NW_003378169.1	319966081	561939	564886	-	Reference Amel_4.5 Primary Assembly	-	-	LOC412196	7460	Apis mellifera	0	live	LOC412196	GB13852	uncharacterized LOC412196			LG1	NC_007070.3	17399381	17402328	plus	6	NA
	412117	XM_006570785.1,XM_006570786.1	XLOC_000531	XLOC_000531	Group1:17410945-17418768	7460	MODEL	571506511	NW_003378169.1	319966081	545499	553321	-	Reference Amel_4.5 Primary Assembly	-	-	LOC412117	7460	Apis mellifera	0	live	LOC412117	GB12142	polyhomeotic-like protein			LG1	NC_007070.3	17410946	17418768	plus	13	NA
	409282	XM_006570781.1	XLOC_000532	XLOC_000532	Group1:17426471-17432415	7460	MODEL	571506487	NW_003378169.1	319966081	531852	537795	-	Reference Amel_4.5 Primary Assembly	-	-	LOC409282	7460	Apis mellifera	0	live	LOC409282	GB12746	uncharacterized LOC409282			LG1	NC_007070.3	17426472	17432415	plus	8	NA
	552032	XM_003251564.2,XM_006570782.1,XM_624412.4	XLOC_000533	XLOC_000533	Group1:17434515-17436142	7460	MODEL	571506494	NW_003378169.1	319966081	528125	529751	-	Reference Amel_4.5 Primary Assembly	-	-	LOC552032	7460	Apis mellifera	0	live	LOC552032	GB16150	uncharacterized LOC552032			LG1	NC_007070.3	17434516	17436142	plus	3	NA
	413650	XM_397092.4	XLOC_000534	XLOC_000534	Group1:17525377-17538897	7460	MODEL	571506465	NC_007070.3	323388987	17525377	17531732	+	Reference Amel_4.5 Primary Assembly	-	-	LOC413650	7460	Apis mellifera	0	live	LOC413650	GB19026	nuclear RNA export factor 1-like			LG1	NC_007070.3	17525378	17531733	plus	10	NA
	409193	XM_006570764.1,XM_006570765.1,XM_006570766.1,XM_006570767.1,XM_006570768.1,XM_006570769.1,XM_006570770.1,XM_006570771.1,XM_006570772.1,XM_006570773.1,XM_006570774.1,XM_006570775.1	XLOC_000535	XLOC_000535	Group1:17540051-17550497	7460	MODEL	571506424	NW_003378169.1	319966081	413770	424215	-	Reference Amel_4.5 Primary Assembly	-	-	MAST2	7460	Apis mellifera	0	live	MAST2	GB18880	microtubule associated serine/threonine kinase 2			LG1	NC_007070.3	17540052	17550497	plus	22	NA
	725819	XM_006570866.1	XLOC_000536	XLOC_000536	Group1:17554572-17560923	7460	MODEL	571506995	NW_003378169.1	319966081	403344	409694	-	Reference Amel_4.5 Primary Assembly	-	-	LOC725819	7460	Apis mellifera	0	live	LOC725819	GB11108	prolyl 3-hydroxylase 2-like			LG1	NC_007070.3	17554573	17560923	plus	12	NA
	552243	XM_006570731.1,XM_006570732.1,XM_006570733.1,XM_006570734.1,XM_006570735.1,XM_006570736.1,XM_006570737.1,XM_006570738.1,XM_006570739.1,XM_006570740.1,XM_006570741.1,XM_006570742.1,XM_006570743.1,XM_006570744.1,XM_006570745.1,XM_006570746.1,XM_006570747.1,XM_006570748.1,XM_006570749.1,XM_006570750.1,XM_006570751.1	XLOC_000537	XLOC_000537	Group1:17576505-17617261	7460	MODEL	571506304	NC_007070.3	323388987	17576505	17617260	+	Reference Amel_4.5 Primary Assembly	-	-	LOC552243	7460	Apis mellifera	0	live	LOC552243	GB15350	uncharacterized LOC552243			LG1	NC_007070.3	17576506	17617261	plus	20	NA
	552264	XM_624640.4	XLOC_000538	XLOC_000538	Group1:17625518-17628102	7460	MODEL	571506294	NC_007070.3	323388987	17625518	17628101	+	Reference Amel_4.5 Primary Assembly	-	-	LOC552264	7460	Apis mellifera	0	live	LOC552264	GB18973	protein ariadne-2-like			LG1	NC_007070.3	17625519	17628102	plus	7	NA
	411705	XM_395173.5	XLOC_000539	XLOC_000539	Group1:17630537-17635751	7460	MODEL	571506291	NW_003378169.1	319966081	328516	333729	-	Reference Amel_4.5 Primary Assembly	-	-	synj	7460	Apis mellifera	0	live	synj	GB11219	synaptojanin			LG1	NC_007070.3	17630538	17635751	plus	7	NA
	102655482	XM_006570728.1	XLOC_000540	XLOC_000540	Group1:17642070-17643663	7460	MODEL	571506286	NC_007070.3	323388987	17642070	17643662	+	Reference Amel_4.5 Primary Assembly	-	-	LOC102655482	7460	Apis mellifera	0	live	LOC102655482		uncharacterized LOC102655482			LG1	NC_007070.3	17642071	17643663	plus	6	NA
	100577521	XM_006570865.1	XLOC_000541	XLOC_000541	Group1:17643982-17649430	7460	MODEL	571506991	NC_007070.3	323388987	17643982	17649429	+	Reference Amel_4.5 Primary Assembly	-	-	LOC100577521	7460	Apis mellifera	0	live	LOC100577521		uncharacterized LOC100577521			LG1	NC_007070.3	17643983	17649430	plus	13	NA
	409909	XM_006570726.1,XM_006570727.1	XLOC_000542	XLOC_000542	Group1:17649498-17652184	7460	MODEL	571506279	NC_007070.3	323388987	17649498	17652183	+	Reference Amel_4.5 Primary Assembly	-	-	Sgt	7460	Apis mellifera	0	live	Sgt	GB10757	small glutamine-rich tetratricopeptide containing protein			LG1	NC_007070.3	17649499	17652184	plus	4	NA
	409910	XM_006570719.1,XM_006570720.1,XM_006570721.1,XM_006570722.1,XM_006570723.1,XM_006570724.1,XM_006570725.1,XM_393401.5	XLOC_000543	XLOC_000543	Group1:17653918-17658344	7460	MODEL	571506256	NW_003378169.1	319966081	305923	310348	-	Reference Amel_4.5 Primary Assembly	-	-	Rho1	7460	Apis mellifera	0	live	Rho1	GB13135	Ras-like GTP-binding protein Rho1			LG1	NC_007070.3	17653919	17658344	plus	8	NA
AmALAS	413228	XM_624472.4	XLOC_000544	XLOC_000544	Group1:17671123-17673874	7460	MODEL	571506246	NW_003378169.1	319966081	290796	293143	-	Reference Amel_4.5 Primary Assembly	-	-	LOC413228	7460	Apis mellifera	0	live	LOC413228	GB19215	5-aminolevulinate synthase, erythroid-specific, mitochondrial-like			LG1	NC_007070.3	17671124	17673471	plus	3	NA
	409832	XM_393322.5	XLOC_000545	XLOC_000545	Group1:17674577-17675872	7460	MODEL	571506243	NW_003378169.1	319966081	288395	289689	-	Reference Amel_4.5 Primary Assembly	-	-	RpL18A	7460	Apis mellifera	0	live	RpL18A	GB12795	ribosomal protein L18A			LG1	NC_007070.3	17674578	17675872	plus	3	NA
	725028	XM_001120930.3	XLOC_000546	XLOC_000546	Group1:17676375-17681790	7460	MODEL	571506226	NC_007070.3	323388987	17676375	17678297	+	Reference Amel_4.5 Primary Assembly	-	-	LOC725028	7460	Apis mellifera	0	live	LOC725028	GB13415	f-box only protein 6-like			LG1	NC_007070.3	17676376	17678298	plus	3	NA
	102654969	XR_411938.1,XR_411939.1	XLOC_000547	XLOC_000547	Group1:17681913-17684713	7460	MODEL	571506231	NW_003378169.1	319966081	281577	282353	-	Reference Amel_4.5 Primary Assembly	-	-	LOC102654969	7460	Apis mellifera	0	live	LOC102654969		uncharacterized LOC102654969			LG1	NC_007070.3	17681914	17682690	plus	4	NA
	411995	XM_006570715.1,XM_006570716.1,XM_006570717.1	XLOC_000548	XLOC_000548	Group1:17691589-17695465	7460	MODEL	571506217	NC_007070.3	323388987	17691589	17695464	+	Reference Amel_4.5 Primary Assembly	-	-	cdc14	7460	Apis mellifera	0	live	cdc14	GB10224	tyrosine-protein phosphatase CDC14			LG1	NC_007070.3	17691590	17695465	plus	9	NA
	726218	XM_006570706.1,XM_006570707.1,XM_006570708.1,XM_006570709.1,XM_006570710.1,XM_006570711.1,XM_006570712.1,XM_006570713.1	XLOC_000549	XLOC_000549	Group1:17716834-17747531	7460	MODEL	571506179	NC_007070.3	323388987	17716834	17721113	+	Reference Amel_4.5 Primary Assembly	-	-	LOC726218	7460	Apis mellifera	0	live	LOC726218	GB18952	acetyl-coA-C-acetyltransferase 1			LG1	NC_007070.3	17716835	17721114	plus	9	NA
	411472	XM_006570705.1	XLOC_000550	XLOC_000550	Group1:17768968-17772489	7460	MODEL	571506172	NC_007070.3	323388987	17768968	17772488	+	Reference Amel_4.5 Primary Assembly	-	-	Drp1	7460	Apis mellifera	0	live	Drp1	GB10032	dynamin related protein 1			LG1	NC_007070.3	17768969	17772489	plus	7	NA
	409074	XM_392599.5	XLOC_000551	XLOC_000551	Group1:17772794-17780392	7460	MODEL	571506167	NW_003378169.1	319966081	185919	187985	-	Reference Amel_4.5 Primary Assembly	-	-	LOC409074	7460	Apis mellifera	0	live	LOC409074	GB17836	v-type proton ATPase 21 kDa proteolipid subunit-like			LG1	NC_007070.3	17776282	17778348	plus	5	NA
	409075	XM_006570698.1,XM_006570699.1,XM_006570700.1,XM_006570701.1,XM_006570702.1,XM_006570703.1,XM_006570704.1	XLOC_000552	XLOC_000552	Group1:17780863-17793120	7460	MODEL	571506136	NW_003378169.1	319966081	177865	183403	-	Reference Amel_4.5 Primary Assembly	-	-	LOC409075	7460	Apis mellifera	0	live	LOC409075	GB16534	uncharacterized LOC409075			LG1	NC_007070.3	17780864	17786402	plus	7	NA
	725280	XM_006570697.1	XLOC_000553	XLOC_000553	Group1:17793889-17830335	7460	MODEL	571506132	NC_007070.3	323388987	17793889	17830334	+	Reference Amel_4.5 Primary Assembly	-	-	LOC725280	7460	Apis mellifera	0	live	LOC725280	GB16517	cysteine-rich motor neuron 1 protein-like			LG1	NC_007070.3	17793890	17830335	plus	5	NA
	100578870	XR_120585.2,XR_120586.2	XLOC_000554	XLOC_000554	Group1:17891873-17910393	7460	MODEL	571506129	NW_003378169.1	319966081	53874	72393	-	Reference Amel_4.5 Primary Assembly	-	-	LOC100578870	7460	Apis mellifera	0	live	LOC100578870		uncharacterized LOC100578870			LG1	NC_007070.3	17891874	17910393	plus	2	NA
	102653651	XR_412108.1	XLOC_000555	XLOC_000555	Group1:18019079-18041920	7460	MODEL	571507100	NW_003378172.1	319966078	223673	227287	-	Reference Amel_4.5 Primary Assembly	-	-	LOC102653651	7460	Apis mellifera	0	live	LOC102653651		uncharacterized LOC102653651			LG1	NC_007070.3	18019080	18022694	plus	2	NA
	102653680	XM_006571013.1	XLOC_000556	XLOC_000556	Group1:18019079-18041920	7460	MODEL	571507102	NC_007070.3	323388987	18023505	18027933	+	Reference Amel_4.5 Primary Assembly	-	-	LOC102653680	7460	Apis mellifera	0	live	LOC102653680		centrosomal protein of 78 kDa-like			LG1	NC_007070.3	18023506	18027934	plus	1	NA
	409970	XM_006571005.1,XM_006571006.1,XM_006571007.1,XM_006571008.1,XM_006571009.1,XM_006571010.1,XM_006571011.1,XM_393459.5	XLOC_000557	XLOC_000557	Group1:18059722-18100286	7460	MODEL	571507067	NC_007070.3	323388987	18059722	18086113	+	Reference Amel_4.5 Primary Assembly	-	-	LOC409970	7460	Apis mellifera	0	live	LOC409970	GB10049	thrombospondin type-1 domain-containing protein 4-like			LG1	NC_007070.3	18059723	18086114	plus	18	NA
	724237	XM_001120030.3,XM_006570996.1,XM_006570997.1	XLOC_000558	XLOC_000558	Group1:18102501-18246308	7460	MODEL	571507012	NW_003378172.1	319966078	120502	140849	-	Reference Amel_4.5 Primary Assembly	-	-	LOC724237	7460	Apis mellifera	0	live	LOC724237	GB19123	prostaglandin E2 receptor EP4 subtype-like			LG1	NC_007070.3	18105518	18125865	plus	7	NA
	551206	XM_623601.3	XLOC_000559	XLOC_000559	Group1:18102501-18246308	7460	MODEL	571507042	NW_003378172.1	319966078	59066	60632	-	Reference Amel_4.5 Primary Assembly	-	-	LOC551206	7460	Apis mellifera	0	live	LOC551206	GB13413	uncharacterized LOC551206			LG1	NC_007070.3	18185735	18187301	plus	6	NA
	409706	XM_393204.5	XLOC_000560	XLOC_000560	Group1:18298753-18308969	7460	MODEL	571507159	NW_003378173.1	319965846	2386	4878	+	Reference Amel_4.5 Primary Assembly	-	-	LOC409706	7460	Apis mellifera	0	live	LOC409706	GB17865	short coiled-coil protein B-like			LG1	NC_007070.3	18298754	18301246	plus	4	NA
	102654059	XR_412109.1	XLOC_000561	XLOC_000561	Group1:18311854-18426591	7460	MODEL	571507161	NW_003378173.1	319965846	32913	34209	+	Reference Amel_4.5 Primary Assembly	-	-	LOC102654059	7460	Apis mellifera	0	live	LOC102654059		uncharacterized LOC102654059			LG1	NC_007070.3	18329281	18330577	plus	2	NA
		Trnam-cau_rna2493	XLOC_000562	XLOC_000562	Group1:18436130-18436202
	724763	XM_001120660.3	XLOC_000563	XLOC_000563	Group1:18521204-18528902	7460	MODEL	571507199	NC_007070.3	323388987	18521204	18528901	+	Reference Amel_4.5 Primary Assembly	-	-	Or160	7460	Apis mellifera	0	live	Or160	GB18179	odorant receptor 160			LG1	NC_007070.3	18521205	18528902	plus	6	NA
	724835	XM_001120738.3,XM_006571031.1,XM_006571032.1,XM_006571033.1	XLOC_000564	XLOC_000564	Group1:18678643-18931882	7460	MODEL	571507211	NW_003378173.1	319965846	382276	635514	+	Reference Amel_4.5 Primary Assembly	-	-	LOC724835	7460	Apis mellifera	0	live	LOC724835	GB15278	uncharacterized LOC724835			LG1	NC_007070.3	18678644	18931882	plus	12	NA
	100629067	NR_039467.1	XLOC_000565	XLOC_000565	Group1:18678643-18931882	7460	PROVISIONAL	337756521	NC_007070.3	323388987	18701742	18701810	+	Reference Amel_4.5 Primary Assembly	-	-	Mir3771	7460	Apis mellifera	0	live	Mir3771	ame-mir-3771	microRNA mir-3771			LG1	NC_007070.3	18701743	18701811	plus	1	NA
	100577522	XM_003251644.2,XM_006571100.1,XM_006571101.1,XM_006571102.1,XM_006571103.1,XM_006571104.1,XM_006571105.1	XLOC_000566	XLOC_000566	Group1:19133606-19349909	7460	MODEL	571507547	NW_003378174.1	319965845	451922	668224	-	Reference Amel_4.5 Primary Assembly	-	-	LOC100577522	7460	Apis mellifera	0	live	LOC100577522		uncharacterized LOC100577522			LG1	NC_007070.3	19133607	19349909	plus	15	NA
	102653694	XR_412125.1	XLOC_000567	XLOC_000567	Group1:19364676-19373611	7460	MODEL	571507524	NC_007070.3	323388987	19364676	19373610	+	Reference Amel_4.5 Primary Assembly	-	-	LOC102653694	7460	Apis mellifera	0	live	LOC102653694		uncharacterized LOC102653694			LG1	NC_007070.3	19364677	19373611	plus	3	NA
	100577260	XR_412126.1	XLOC_000568	XLOC_000568	Group1:19387318-19395894	7460	MODEL	571507534	NW_003378174.1	319965845	405937	414512	-	Reference Amel_4.5 Primary Assembly	-	-	LOC100577260	7460	Apis mellifera	0	live	LOC100577260		uncharacterized LOC100577260			LG1	NC_007070.3	19387319	19395894	plus	4	NA
	725281	XM_001121149.3,XM_006571093.1,XM_006571094.1	XLOC_000569	XLOC_000569	Group1:19425484-19434133	7460	MODEL	571507511	NW_003378174.1	319965845	367698	372131	-	Reference Amel_4.5 Primary Assembly	-	-	LOC725281	7460	Apis mellifera	0	live	LOC725281		probable malate dehydrogenase, mitochondrial-like			LG1	NC_007070.3	19429700	19434133	plus	5	NA
	410702	XM_394179.5	XLOC_000570	XLOC_000570	Group1:19434477-19438087	7460	MODEL	571507500	NC_007070.3	323388987	19434477	19438086	+	Reference Amel_4.5 Primary Assembly	-	-	LOC410702	7460	Apis mellifera	0	live	LOC410702	GB19383	protein lunapark-B-like			LG1	NC_007070.3	19434478	19438087	plus	9	NA
	551157	XM_006571091.1,XM_006571092.1	XLOC_000571	XLOC_000571	Group1:19438978-19441530	7460	MODEL	571507493	NC_007070.3	323388987	19438978	19441529	+	Reference Amel_4.5 Primary Assembly	-	-	LOC551157	7460	Apis mellifera	0	live	LOC551157	GB18087	nascent polypeptide-associated complex subunit alpha-like			LG1	NC_007070.3	19438979	19441530	plus	7	NA
	100576909	XM_006571087.1,XM_006571088.1,XM_006571089.1	XLOC_000572	XLOC_000572	Group1:19460120-19563813	7460	MODEL	571507470	NW_003378174.1	319965845	304521	307139	-	Reference Amel_4.5 Primary Assembly	-	-	LOC100576909	7460	Apis mellifera	0	live	LOC100576909		uncharacterized LOC100576909			LG1	NC_007070.3	19494692	19497310	plus	10	NA
	100576977	XM_006571090.1	XLOC_000573	XLOC_000573	Group1:19460120-19563813	7460	MODEL	571507483	NC_007070.3	323388987	19497674	19499776	+	Reference Amel_4.5 Primary Assembly	-	-	LOC100576977	7460	Apis mellifera	0	live	LOC100576977		uncharacterized LOC100576977			LG1	NC_007070.3	19497675	19499777	plus	4	NA
	725151	XM_001121029.3	XLOC_000574	XLOC_000574	Group1:19460120-19563813	7460	MODEL	571507487	NC_007070.3	323388987	19541192	19545121	+	Reference Amel_4.5 Primary Assembly	-	-	En	7460	Apis mellifera	0	live	En	GB15566	segmentation polarity homeobox protein engrailed	engrailed|homeobox protein E30|homeotic protein E30	LG1	LG1	NC_007070.3	19541193	19545122	plus	2	NA
	102656478	XR_412122.1	XLOC_000575	XLOC_000575	Group1:19646214-19725913	7460	MODEL	571507458	NW_003378174.1	319965845	76990	120638	-	Reference Amel_4.5 Primary Assembly	-	-	LOC102656478	7460	Apis mellifera	0	live	LOC102656478		uncharacterized LOC102656478			LG1	NC_007070.3	19681193	19724841	plus	3	NA
	100629015	NR_039468.1	XLOC_000576	XLOC_000576	Group1:19646214-19725913	7460	PROVISIONAL	337756524	NC_007070.3	323388987	19705539	19705634	+	Reference Amel_4.5 Primary Assembly	-	-	Mir3772	7460	Apis mellifera	0	live	Mir3772	ame-mir-3772	microRNA mir-3772			LG1	NC_007070.3	19705540	19705635	plus	1	NA
	724991	XM_001120893.3,XM_006571069.1,XM_006571070.1,XM_006571071.1,XM_006571072.1,XM_006571073.1,XM_006571074.1,XM_006571075.1,XM_006571076.1,XM_006571077.1,XM_006571078.1,XM_006571079.1,XM_006571080.1,XM_006571081.1,XM_006571082.1	XLOC_000577	XLOC_000577	Group1:19730535-19759604	7460	MODEL	571507389	NW_003378174.1	319965845	42227	71295	-	Reference Amel_4.5 Primary Assembly	-	-	LOC724991	7460	Apis mellifera	0	live	LOC724991	GB13779	uncharacterized LOC724991			LG1	NC_007070.3	19730536	19759604	plus	21	NA
	408583	XM_006571034.1,XM_006571035.1,XM_006571036.1,XM_006571037.1,XM_006571038.1,XM_006571039.1,XM_006571040.1,XM_006571041.1,XM_006571042.1,XM_006571043.1,XM_006571044.1,XM_006571045.1,XM_006571046.1,XM_006571047.1,XM_006571048.1,XM_006571049.1,XM_006571050.1,XM_006571051.1,XM_006571052.1,XM_006571053.1,XM_006571054.1,XM_006571055.1,XM_006571056.1,XM_006571057.1,XM_006571058.1,XM_006571059.1,XM_006571…	XLOC_000578	XLOC_000578	Group1:19763817-19796321	7460	MODEL	571507246	NC_007070.3	323388987	19763817	19796320	+	Reference Amel_4.5 Primary Assembly	-	-	LOC408583	7460	Apis mellifera	0	live	LOC408583	GB17608	uncharacterized LOC408583			LG1	NC_007070.3	19763818	19796321	plus	18	NA
	410696	XM_006571108.1	XLOC_000579	XLOC_000579	Group1:19867639-20054413	7460	MODEL	571507578	NW_003378175.1	319965844	15808	202581	+	Reference Amel_4.5 Primary Assembly	-	-	LOC410696	7460	Apis mellifera	0	live	LOC410696	GB16503	ADAMTS-like protein 1-like			LG1	NC_007070.3	19867640	20054413	plus	25	NA
	725348	XM_006571112.1	XLOC_000580	XLOC_000580	Group1:20058406-20069516	7460	MODEL	571507617	NW_003378175.1	319965844	206575	217684	+	Reference Amel_4.5 Primary Assembly	-	-	spel1	7460	Apis mellifera	0	live	spel1	GB11459	DNA mismatch repair protein spellchecker 1			LG1	NC_007070.3	20058407	20069516	plus	15	NA
	102654511	XR_412128.1	XLOC_000581	XLOC_000581	Group1:20070563-20071456	7460	MODEL	571507620	NW_003378175.1	319965844	218732	219624	+	Reference Amel_4.5 Primary Assembly	-	-	LOC102654511	7460	Apis mellifera	0	live	LOC102654511		uncharacterized LOC102654511			LG1	NC_007070.3	20070564	20071456	plus	3	NA
	100578186	XM_006571129.1	XLOC_000582	XLOC_000582	Group1:20081257-20083401	7460	MODEL	571507701	NC_007070.3	323388987	20081257	20083400	+	Reference Amel_4.5 Primary Assembly	-	-	LOC100578186	7460	Apis mellifera	0	live	LOC100578186		uncharacterized LOC100578186			LG1	NC_007070.3	20081258	20083401	plus	4	NA
	724496	XM_006571117.1	XLOC_000583	XLOC_000583	Group1:20087821-20094750	7460	MODEL	571507645	NW_003378175.1	319965844	238522	240491	+	Reference Amel_4.5 Primary Assembly	-	-	LOC724496	7460	Apis mellifera	0	live	LOC724496	GB15068	adenylyltransferase and sulfurtransferase MOCS3			LG1	NC_007070.3	20090354	20092323	plus	5	NA
	100578243	XM_006571130.1	XLOC_000584	XLOC_000584	Group1:20095303-20096304	7460	MODEL	571507708	NC_007070.3	323388987	20095303	20096303	+	Reference Amel_4.5 Primary Assembly	-	-	LOC100578243	7460	Apis mellifera	0	live	LOC100578243		proteasome subunit alpha type-6-like			LG1	NC_007070.3	20095304	20096304	plus	4	NA
	550996	XM_006571116.1	XLOC_000585	XLOC_000585	Group1:20096392-20098673	7460	MODEL	571507640	NC_007070.3	323388987	20097289	20098672	+	Reference Amel_4.5 Primary Assembly	-	-	LOC550996	7460	Apis mellifera	0	live	LOC550996	GB15020	rRNA-processing protein UTP23 homolog			LG1	NC_007070.3	20097290	20098673	plus	4	NA
	102654546	XR_412129.1	XLOC_000586	XLOC_000586	Group1:20109309-20192106	7460	MODEL	571507623	NW_003378175.1	319965844	264920	270024	+	Reference Amel_4.5 Primary Assembly	-	-	LOC102654546	7460	Apis mellifera	0	live	LOC102654546		uncharacterized LOC102654546			LG1	NC_007070.3	20116752	20121856	plus	2	NA
	100578281	XM_006571131.1	XLOC_000587	XLOC_000587	Group1:20209106-20215734	7460	MODEL	571507711	NW_003378175.1	319965844	357275	363902	+	Reference Amel_4.5 Primary Assembly	-	-	LOC100578281	7460	Apis mellifera	0	live	LOC100578281		rab3 GTPase-activating protein non-catalytic subunit-like			LG1	NC_007070.3	20209107	20215734	plus	19	NA
	102655264	XR_412131.1	XLOC_000588	XLOC_000588	Group1:20347532-20349448	7460	MODEL	571507689	NC_007070.3	323388987	20347532	20349447	+	Reference Amel_4.5 Primary Assembly	-	-	LOC102655264	7460	Apis mellifera	0	live	LOC102655264		uncharacterized LOC102655264			LG1	NC_007070.3	20347533	20349448	plus	2	NA
	408579	XM_006571229.1,XM_006571230.1,XM_392121.4	XLOC_000589	XLOC_000589	Group1:20452121-20493318	7460	MODEL	571508166	NC_007070.3	323388987	20452121	20493317	+	Reference Amel_4.5 Primary Assembly	-	-	LOC408579	7460	Apis mellifera	0	live	LOC408579	GB19539	papilin-like			LG1	NC_007070.3	20452122	20493318	plus	21	NA
	100576762	XR_412152.1,XR_412153.1,XR_412154.1	XLOC_000590	XLOC_000590	Group1:20496948-20499074	7460	MODEL	571508143	NW_003378176.1	319965843	789802	791927	-	Reference Amel_4.5 Primary Assembly	-	-	LOC100576762	7460	Apis mellifera	0	live	LOC100576762		uncharacterized LOC100576762			LG1	NC_007070.3	20496949	20499074	plus	4	NA
	408577	XM_392119.5	XLOC_000591	XLOC_000591	Group1:20508772-20528369	7460	MODEL	571508138	NC_007070.3	323388987	20508772	20528368	+	Reference Amel_4.5 Primary Assembly	-	-	LOC408577	7460	Apis mellifera	0	live	LOC408577	GB10673	phosphotidylinositol 3 kinase 21B ortholog			LG1	NC_007070.3	20508773	20528369	plus	14	NA
	551647	XM_006571221.1,XM_006571222.1,XM_006571223.1,XM_006571224.1,XM_006571225.1,XM_006571226.1,XM_006571227.1,XM_624037.4	XLOC_000592	XLOC_000592	Group1:20537080-20811117	7460	MODEL	571508111	NC_007070.3	323388987	20537080	20792230	+	Reference Amel_4.5 Primary Assembly	-	-	LOC551647	7460	Apis mellifera	0	live	LOC551647	GB19438	uncharacterized LOC551647			LG1	NC_007070.3	20537081	20792231	plus	20	NA
	100576376	XR_120632.2	XLOC_000593	XLOC_000593	Group1:20537080-20811117	7460	MODEL	571508104	NC_007070.3	323388987	20676135	20676742	+	Reference Amel_4.5 Primary Assembly	-	-	LOC100576376	7460	Apis mellifera	0	live	LOC100576376		uncharacterized LOC100576376			LG1	NC_007070.3	20676136	20676743	plus	2	NA
	551762	XM_006571207.1,XM_006571208.1,XM_624149.4	XLOC_000594	XLOC_000594	Group1:20924837-20929303	7460	MODEL	571508046	NC_007070.3	323388987	20924837	20929302	+	Reference Amel_4.5 Primary Assembly	-	-	LOC551762	7460	Apis mellifera	0	live	LOC551762	GB15919	putative adenosylhomocysteinase 3-like			LG1	NC_007070.3	20924838	20929303	plus	12	NA
	724332	XM_001120153.3	XLOC_000595	XLOC_000595	Group1:20958966-20963847	7460	MODEL	571507974	NW_003378176.1	319965843	327216	329909	-	Reference Amel_4.5 Primary Assembly	-	-	LOC724332	7460	Apis mellifera	0	live	LOC724332	GB19542	rho guanine nucleotide exchange factor 3-like			LG1	NC_007070.3	20958967	20961660	plus	5	NA
	724413	XM_006571192.1	XLOC_000596	XLOC_000596	Group1:20963911-20971223	7460	MODEL	571507980	NC_007070.3	323388987	20963911	20965000	+	Reference Amel_4.5 Primary Assembly	-	-	LOC724413	7460	Apis mellifera	0	live	LOC724413	GB17073	uncharacterized LOC724413			LG1	NC_007070.3	20963912	20965001	plus	3	NA
	100578913	XM_003251651.2,XM_006571190.1	XLOC_000597	XLOC_000597	Group1:20971465-20975852	7460	MODEL	571507962	NC_007070.3	323388987	20971465	20975851	+	Reference Amel_4.5 Primary Assembly	-	-	LOC100578913	7460	Apis mellifera	0	live	LOC100578913		uncharacterized LOC100578913			LG1	NC_007070.3	20971466	20975852	plus	3	NA
	408580	XM_006571188.1,XM_006571189.1	XLOC_000598	XLOC_000598	Group1:20982334-20985243	7460	MODEL	571507954	NC_007070.3	323388987	20982334	20985242	+	Reference Amel_4.5 Primary Assembly	-	-	LOC408580	7460	Apis mellifera	0	live	LOC408580	GB10950	eukaryotic translation initiation factor 2D-like			LG1	NC_007070.3	20982335	20985243	plus	8	NA
	552096	XM_006571186.1	XLOC_000599	XLOC_000599	Group1:21005555-21046825	7460	MODEL	571507946	NW_003378176.1	319965843	245444	255289	-	Reference Amel_4.5 Primary Assembly	-	-	LOC552096	7460	Apis mellifera	0	live	LOC552096	GB15473	cytosolic carboxypeptidase 6-like			LG1	NC_007070.3	21033587	21043432	plus	8	NA
	410688	XM_006571163.1	XLOC_000600	XLOC_000600	Group1:21047863-21057621	7460	MODEL	571507862	NW_003378176.1	319965843	233982	241012	-	Reference Amel_4.5 Primary Assembly	-	-	LOC410688	7460	Apis mellifera	0	live	LOC410688	GB16446	RNA-binding protein 10-like			LG1	NC_007070.3	21047864	21054894	plus	8	NA
	412601	XM_006571160.1,XM_006571161.1,XM_396056.5	XLOC_000601	XLOC_000601	Group1:21062668-21085895	7460	MODEL	571507844	NC_007070.3	323388987	21062668	21075069	+	Reference Amel_4.5 Primary Assembly	-	-	SMAD3	7460	Apis mellifera	0	live	SMAD3	GB19607	SMAD family member 3			LG1	NC_007070.3	21062669	21075070	plus	8	NA
	724950	XM_006571159.1	XLOC_000602	XLOC_000602	Group1:21062668-21085895	7460	MODEL	571507831	NC_007070.3	323388987	21078379	21085894	+	Reference Amel_4.5 Primary Assembly	-	-	LOC724950	7460	Apis mellifera	0	live	LOC724950	GB12005	integrin beta-PS-like			LG1	NC_007070.3	21078380	21085895	plus	16	NA
	552332	XM_624708.4	XLOC_000603	XLOC_000603	Group1:21204731-21209634	7460	MODEL	571507806	NC_007070.3	323388987	21204731	21209633	+	Reference Amel_4.5 Primary Assembly	-	-	LOC552332	7460	Apis mellifera	0	live	LOC552332	GB18999	uncharacterized LOC552332			LG1	NC_007070.3	21204732	21209634	plus	12	NA
	102655663	XM_006571135.1	XLOC_000604	XLOC_000604	Group1:21210152-21236263	7460	MODEL	571507726	NW_003378176.1	319965843	75576	78723	-	Reference Amel_4.5 Primary Assembly	-	-	LOC102655663	7460	Apis mellifera	0	live	LOC102655663		uncharacterized LOC102655663			LG1	NC_007070.3	21210153	21213300	plus	2	NA
AmDesat-GB42217	727333	XM_006571231.1	XLOC_000605	XLOC_000605	Group1:21252811-21256666	7460	MODEL	571508175	NW_003378176.1	319965843	32210	36064	-	Reference Amel_4.5 Primary Assembly	-	-	LOC727333	7460	Apis mellifera	0	live	LOC727333		acyl-CoA desaturase 1-like			LG1	NC_007070.3	21252812	21256666	plus	5	NA
	413502	XM_006571239.1,XM_396946.5	XLOC_000606	XLOC_000606	Group1:21361479-21373558	7460	MODEL	571508231	NW_003378177.1	319965842	22603	34681	+	Reference Amel_4.5 Primary Assembly	-	-	Wnt1	7460	Apis mellifera	0	live	Wnt1	GB19984, Wnt-1	Wnt1 protein	wingless		LG1	NC_007070.3	21361480	21373558	plus	4	NA
	413500	XM_396944.5	XLOC_000607	XLOC_000607	Group1:21429006-21441999	7460	MODEL	571508271	NW_003378177.1	319965842	90130	103122	+	Reference Amel_4.5 Primary Assembly	-	-	Wnt10	7460	Apis mellifera	0	live	Wnt10	GB13356	Wnt10 protein			LG1	NC_007070.3	21429007	21441999	plus	4	NA
	409937	XM_006571240.1,XM_006571241.1,XM_006571242.1,XM_006571243.1,XM_006571244.1,XM_006571245.1,XM_006571246.1,XM_006571247.1	XLOC_000608	XLOC_000608	Group1:21443687-21462232	7460	MODEL	571508234	NW_003378177.1	319965842	104811	123355	+	Reference Amel_4.5 Primary Assembly	-	-	Myo21	7460	Apis mellifera	0	live	Myo21	GB19420	myosin 21			LG1	NC_007070.3	21443688	21462232	plus	26	NA
	100578060	XM_003251665.2	XLOC_000609	XLOC_000609	Group1:21464032-21476108	7460	MODEL	571508293	NC_007070.3	323388987	21471751	21473624	+	Reference Amel_4.5 Primary Assembly	-	-	LOC100578060	7460	Apis mellifera	0	live	LOC100578060		uncharacterized LOC100578060			LG1	NC_007070.3	21471752	21473625	plus	2	NA
	725534	NM_001242577.1	XLOC_000610	XLOC_000610	Group1:21477849-21479643	7460	VALIDATED	336088621	NC_007070.3	323388987	21477849	21479642	+	Reference Amel_4.5 Primary Assembly	-	-	Sergef	7460	Apis mellifera	0	live	Sergef	GB17309	secretion regulating guanine nucleotide exchange factor			LG1	NC_007070.3	21477850	21479643	plus	5	NA
	411721	NM_001242578.1,XM_006571235.1	XLOC_000611	XLOC_000611	Group1:21479777-21482885	7460	VALIDATED	336088623	NW_003378177.1	319965842	140901	143107	+	Reference Amel_4.5 Primary Assembly	-	-	LOC411721	7460	Apis mellifera	0	live	LOC411721	GB15458	uncharacterized LOC411721	uncharacterized protein LOC411721		LG1	NC_007070.3	21479778	21481984	plus	8	NA
	411723	XM_006571250.1,XM_006571251.1,XM_006571252.1,XM_006571253.1,XM_006571254.1,XM_006571255.1,XM_006571256.1,XM_395191.5	XLOC_000612	XLOC_000612	Group1:21485427-21493900	7460	MODEL	571508301	NC_007070.3	323388987	21485427	21493899	+	Reference Amel_4.5 Primary Assembly	-	-	Nedd4	7460	Apis mellifera	0	live	Nedd4	GB16853	E3 ubiquitin-protein ligase Nedd-4			LG1	NC_007070.3	21485428	21493900	plus	19	NA
	410686	XM_006571262.1,XM_394163.4	XLOC_000613	XLOC_000613	Group1:21496367-21655864	7460	MODEL	571508351	NW_003378177.1	319965842	157491	316987	+	Reference Amel_4.5 Primary Assembly	-	-	Sema-1	7460	Apis mellifera	0	live	Sema-1	GB11468	semaphorin 1			LG1	NC_007070.3	21496368	21655864	plus	10	NA
	102654458	XR_412168.1	XLOC_000614	XLOC_000614	Group1:21496367-21655864	7460	MODEL	571508346	NW_003378177.1	319965842	265444	266334	+	Reference Amel_4.5 Primary Assembly	-	-	LOC102654458	7460	Apis mellifera	0	live	LOC102654458		uncharacterized LOC102654458			LG1	NC_007070.3	21604321	21605211	plus	2	NA
	102654419	XM_006571261.1	XLOC_000615	XLOC_000615	Group1:21496367-21655864	7460	MODEL	571508342	NC_007070.3	323388987	21620716	21622933	+	Reference Amel_4.5 Primary Assembly	-	-	LOC102654419	7460	Apis mellifera	0	live	LOC102654419		uncharacterized LOC102654419			LG1	NC_007070.3	21620717	21622934	plus	2	NA
	100577074	XR_412170.1,XR_412171.1,XR_412172.1,XR_412173.1	XLOC_000616	XLOC_000616	Group1:21809463-21819205	7460	MODEL	571508403	NC_007070.3	323388987	21809463	21819204	+	Reference Amel_4.5 Primary Assembly	-	-	LOC100577074	7460	Apis mellifera	0	live	LOC100577074		uncharacterized LOC100577074			LG1	NC_007070.3	21809464	21819205	plus	8	NA
	726061	XM_003251659.2,XM_003251660.2,XM_006571277.1,XM_006571278.1,XM_006571279.1	XLOC_000617	XLOC_000617	Group1:21836214-21837186	7460	MODEL	571508422	NC_007070.3	323388987	21836214	21837185	+	Reference Amel_4.5 Primary Assembly	-	-	Tim10	7460	Apis mellifera	0	live	Tim10	GB14937	mitochondrial import inner membrane translocase subunit Tim10			LG1	NC_007070.3	21836215	21837186	plus	3	NA
	726148	XM_003251658.2,XM_006571280.1	XLOC_000618	XLOC_000618	Group1:21837279-21961348	7460	MODEL	571508437	NC_007070.3	323388987	21841028	21961347	+	Reference Amel_4.5 Primary Assembly	-	-	LOC726148	7460	Apis mellifera	0	live	LOC726148		hemicentin-2-like			LG1	NC_007070.3	21841029	21961348	plus	13	NA
	408573	XM_392115.5	XLOC_000619	XLOC_000619	Group1:21961965-21963580	7460	MODEL	571508447	NW_003378177.1	319965842	623089	624703	+	Reference Amel_4.5 Primary Assembly	-	-	eIF6	7460	Apis mellifera	0	live	eIF6	GB11906	eukaryotic translation initiation factor 6			LG1	NC_007070.3	21961966	21963580	plus	6	NA
	551791	XM_624176.4	XLOC_000620	XLOC_000620	Group1:21968363-21969681	7460	MODEL	571508450	NW_003378177.1	319965842	629487	630804	+	Reference Amel_4.5 Primary Assembly	-	-	amx	7460	Apis mellifera	0	live	amx	GB17827	TM2 domain-containing protein almondex			LG1	NC_007070.3	21968364	21969681	plus	5	NA
	408575	XM_392117.5	XLOC_000621	XLOC_000621	Group1:21969915-21973385	7460	MODEL	571508456	NW_003378177.1	319965842	631039	634508	+	Reference Amel_4.5 Primary Assembly	-	-	DMAP1	7460	Apis mellifera	0	live	DMAP1	GB10999	DNA methyltransferase 1 associated protein 1			LG1	NC_007070.3	21969916	21973385	plus	6	NA
	412778	XM_006571285.1,XM_006571286.1,XM_396231.4	XLOC_000622	XLOC_000622	Group1:22042667-22078012	7460	MODEL	571508475	NC_007070.3	323388987	22042667	22078011	+	Reference Amel_4.5 Primary Assembly	-	-	kon	7460	Apis mellifera	0	live	kon	GB11206	kon-tiki			LG1	NC_007070.3	22042668	22078012	plus	14	NA
	726349	XM_001122092.3,XM_006571288.1,XM_006571289.1,XM_006571290.1,XM_006571291.1,XM_006571292.1,XM_006571293.1,XM_006571294.1,XM_006571295.1	XLOC_000623	XLOC_000623	Group1:22133410-22163554	7460	MODEL	571508497	NC_007070.3	323388987	22133410	22163553	+	Reference Amel_4.5 Primary Assembly	-	-	LOC726349	7460	Apis mellifera	0	live	LOC726349	GB15905	actin-binding LIM protein 1-like			LG1	NC_007070.3	22133411	22163554	plus	17	NA
	102656341	XR_412174.1,XR_412175.1	XLOC_000624	XLOC_000624	Group1:22216814-22228349	7460	MODEL	571508522	NC_007070.3	323388987	22223918	22225307	+	Reference Amel_4.5 Primary Assembly	-	-	LOC102656341	7460	Apis mellifera	0	live	LOC102656341		uncharacterized LOC102656341			LG1	NC_007070.3	22223919	22225308	plus	2	NA
	413577	XM_006571297.1,XM_006571298.1,XM_006571299.1	XLOC_000625	XLOC_000625	Group1:22229048-22252868	7460	MODEL	571508530	NC_007070.3	323388987	22233071	22252867	+	Reference Amel_4.5 Primary Assembly	-	-	LOC413577	7460	Apis mellifera	0	live	LOC413577	GB18488	serine/threonine-protein kinase 32B-like			LG1	NC_007070.3	22233072	22252868	plus	10	NA
	552128	XM_624508.4	XLOC_000626	XLOC_000626	Group1:22259554-22261974	7460	MODEL	571508545	NW_003378178.1	319965841	128034	130453	+	Reference Amel_4.5 Primary Assembly	-	-	LOC552128	7460	Apis mellifera	0	live	LOC552128	GB18960	isocitrate dehydrogenase [NAD] subunit beta, mitochondrial-like			LG1	NC_007070.3	22259555	22261974	plus	6	NA
	552153	XM_006571302.1,XM_624532.3	XLOC_000627	XLOC_000627	Group1:22262158-22273347	7460	MODEL	571508554	NW_003378178.1	319965841	130638	135372	+	Reference Amel_4.5 Primary Assembly	-	-	LOC552153	7460	Apis mellifera	0	live	LOC552153	GB19504	vesicle transport protein SEC20-like			LG1	NC_007070.3	22262159	22266893	plus	4	NA
	102656817	XR_412177.1	XLOC_000628	XLOC_000628	Group1:22273729-22278386	7460	MODEL	571508564	NW_003378178.1	319965841	142209	146865	+	Reference Amel_4.5 Primary Assembly	-	-	LOC102656817	7460	Apis mellifera	0	live	LOC102656817		uncharacterized LOC102656817			LG1	NC_007070.3	22273730	22278386	plus	2	NA
	726647	XM_006571304.1,XM_006571305.1,XM_006571306.1,XM_006571307.1,XM_006571308.1,XM_006571315.1	XLOC_000629	XLOC_000629	Group1:22288614-22296005	7460	MODEL	571508567	NC_007070.3	323388987	22288614	22293857	+	Reference Amel_4.5 Primary Assembly	-	-	LOC726647	7460	Apis mellifera	0	live	LOC726647	GB13094	uncharacterized LOC726647			LG1	NC_007070.3	22288615	22293858	plus	9	NA
	551725	XM_006571309.1,XM_006571310.1	XLOC_000630	XLOC_000630	Group1:22299732-22305240	7460	MODEL	571508594	NC_007070.3	323388987	22299732	22305239	+	Reference Amel_4.5 Primary Assembly	-	-	IPO7	7460	Apis mellifera	0	live	IPO7		importin 7			LG1	NC_007070.3	22299733	22305240	plus	19	NA
	409226	XM_006571311.1,XM_392750.5	XLOC_000631	XLOC_000631	Group1:22305563-22312216	7460	MODEL	571508602	NW_003378178.1	319965841	176342	180695	+	Reference Amel_4.5 Primary Assembly	-	-	casp	7460	Apis mellifera	0	live	casp	GB17514	caspar			LG1	NC_007070.3	22307863	22312216	plus	13	NA
	412412	XM_395869.5	XLOC_000632	XLOC_000632	Group1:22329943-22342793	7460	MODEL	571508622	NW_003378178.1	319965841	198423	201819	+	Reference Amel_4.5 Primary Assembly	-	-	Mfap1	7460	Apis mellifera	0	live	Mfap1	GB13767	microfibril-associated protein 1			LG1	NC_007070.3	22329944	22333340	plus	5	NA
	726777	NM_001190814.1	XLOC_000633	XLOC_000633	Group1:22343766-22344536	7460	VALIDATED	299890787	NW_003378178.1	319965841	212246	213015	+	Reference Amel_4.5 Primary Assembly	-	-	Uqcr11	7460	Apis mellifera	0	live	Uqcr11	GB14417	ubiquinol-cytochrome c reductase, complex III subunit XI	cytochrome b-c1 complex subunit 10		LG1	NC_007070.3	22343767	22344536	plus	3	NA
	102656402	XM_006571412.1	XLOC_000634	XLOC_000634	Group1:22432642-22505358	7460	MODEL	571509154	NC_007070.3	323388987	22432642	22505357	+	Reference Amel_4.5 Primary Assembly	-	-	LOC102656402	7460	Apis mellifera	0	live	LOC102656402		uncharacterized LOC102656402			LG1	NC_007070.3	22432643	22505358	plus	7	NA
	413118	XM_006571321.1	XLOC_000635	XLOC_000635	Group1:22550757-22557822	7460	MODEL	571508649	NC_007070.3	323388987	22550757	22557821	+	Reference Amel_4.5 Primary Assembly	-	-	NBAS	7460	Apis mellifera	0	live	NBAS	GB17371	neuroblastoma amplified sequence			LG1	NC_007070.3	22550758	22557822	plus	14	NA
	412240	XM_395702.4	XLOC_000636	XLOC_000636	Group1:22558959-22560257	7460	MODEL	571508652	NC_007070.3	323388987	22558959	22560256	+	Reference Amel_4.5 Primary Assembly	-	-	Xpac	7460	Apis mellifera	0	live	Xpac	GB14782	xeroderma pigmentosum group A-like			LG1	NC_007070.3	22558960	22560257	plus	5	NA
	551559	XM_623951.4	XLOC_000637	XLOC_000637	Group1:22574051-22575430	7460	MODEL	571508665	NW_003378179.1	319965840	178900	180278	+	Reference Amel_4.5 Primary Assembly	-	-	SsRbeta	7460	Apis mellifera	0	live	SsRbeta	GB17592	signal sequence receptor beta			LG1	NC_007070.3	22574052	22575430	plus	4	NA
	409312	XM_006571324.1,XM_392830.5	XLOC_000638	XLOC_000638	Group1:22583584-22587431	7460	MODEL	571508672	NW_003378179.1	319965840	188433	192279	+	Reference Amel_4.5 Primary Assembly	-	-	LOC409312	7460	Apis mellifera	0	live	LOC409312	GB10955	collagen type IV alpha-3-binding protein-like			LG1	NC_007070.3	22583585	22587431	plus	9	NA
	412015	XM_006571326.1	XLOC_000639	XLOC_000639	Group1:22591574-22592461	7460	MODEL	571508679	NW_003378179.1	319965840	196423	197309	+	Reference Amel_4.5 Primary Assembly	-	-	LOC412015	7460	Apis mellifera	0	live	LOC412015	GB18474	6-pyruvoyl tetrahydrobiopterin synthase-like			LG1	NC_007070.3	22591575	22592461	plus	3	NA
	102656446	XM_006571413.1	XLOC_000640	XLOC_000640	Group1:22595380-22595801	7460	MODEL	571509158	NW_003378179.1	319965840	200229	200649	+	Reference Amel_4.5 Primary Assembly	-	-	LOC102656446	7460	Apis mellifera	0	live	LOC102656446		tRNA (guanine-N(7)-)-methyltransferase non-catalytic subunit wdr4-like			LG1	NC_007070.3	22595381	22595801	plus	2	NA
	100577533	XM_003251678.2	XLOC_000641	XLOC_000641	Group1:22598376-22599947	7460	MODEL	571508700	NC_007070.3	323388987	22598376	22599946	+	Reference Amel_4.5 Primary Assembly	-	-	LOC100577533	7460	Apis mellifera	0	live	LOC100577533		RNA pseudouridylate synthase domain-containing protein 4-like			LG1	NC_007070.3	22598377	22599947	plus	5	NA
	408568	XM_006571331.1,XM_006571332.1,XM_006571333.1,XM_006571334.1,XM_397510.5	XLOC_000642	XLOC_000642	Group1:22604570-22608695	7460	MODEL	571508710	NC_007070.3	323388987	22604570	22608694	+	Reference Amel_4.5 Primary Assembly	-	-	LOC408568	7460	Apis mellifera	0	live	LOC408568	GB17423	peptidyl-alpha-hydroxyglycine alpha-amidating lyase 1-like			LG1	NC_007070.3	22604571	22608695	plus	7	NA
	724196	XM_001119966.3	XLOC_000643	XLOC_000643	Group1:22675160-22712019	7460	MODEL	571508734	NW_003378179.1	319965840	280009	316867	+	Reference Amel_4.5 Primary Assembly	-	-	Rx	7460	Apis mellifera	0	live	Rx	GB19717	retinal homeobox			LG1	NC_007070.3	22675161	22712019	plus	5	NA
	102655516	XR_412180.1	XLOC_000644	XLOC_000644	Group1:22768303-22768760	7460	MODEL	571508744	NC_007070.3	323388987	22768303	22768759	+	Reference Amel_4.5 Primary Assembly	-	-	LOC102655516	7460	Apis mellifera	0	live	LOC102655516		uncharacterized LOC102655516			LG1	NC_007070.3	22768304	22768760	plus	2	NA
	725981	XM_003251691.2	XLOC_000645	XLOC_000645	Group1:22779479-22780376	7460	MODEL	571508762	NC_007070.3	323388987	22779479	22780375	+	Reference Amel_4.5 Primary Assembly	-	-	LOC725981	7460	Apis mellifera	0	live	LOC725981	GB11516	protein TIPIN homolog			LG1	NC_007070.3	22779480	22780376	plus	1	NA
	411927	XM_006571343.1,XM_395396.5	XLOC_000646	XLOC_000646	Group1:22781845-22786755	7460	MODEL	571508770	NW_003378179.1	319965840	386694	391603	+	Reference Amel_4.5 Primary Assembly	-	-	LOC411927	7460	Apis mellifera	0	live	LOC411927	GB13708	monoacylglycerol lipase ABHD12-like			LG1	NC_007070.3	22781846	22786755	plus	10	NA
	100577689	XM_003251680.2	XLOC_000647	XLOC_000647	Group1:22787237-22793066	7460	MODEL	571508778	NC_007070.3	323388987	22787237	22790731	+	Reference Amel_4.5 Primary Assembly	-	-	LOC100577689	7460	Apis mellifera	0	live	LOC100577689		uncharacterized LOC100577689			LG1	NC_007070.3	22787238	22790732	plus	11	NA
	100578855	XR_120637.2	XLOC_000648	XLOC_000648	Group1:22808668-22809479	7460	MODEL	571508781	NC_007070.3	323388987	22808668	22809478	+	Reference Amel_4.5 Primary Assembly	-	-	LOC100578855	7460	Apis mellifera	0	live	LOC100578855		uncharacterized LOC100578855			LG1	NC_007070.3	22808669	22809479	plus	2	NA
	102655926	XM_006571344.1	XLOC_000649	XLOC_000649	Group1:22851776-22855031	7460	MODEL	571508783	NW_003378179.1	319965840	456625	459879	+	Reference Amel_4.5 Primary Assembly	-	-	LOC102655926	7460	Apis mellifera	0	live	LOC102655926		uncharacterized LOC102655926			LG1	NC_007070.3	22851777	22855031	plus	2	NA
	102655982	XR_412182.1	XLOC_000650	XLOC_000650	Group1:22865713-23175885	7460	MODEL	571508788	NC_007070.3	323388987	22865713	23017155	+	Reference Amel_4.5 Primary Assembly	-	-	LOC102655982	7460	Apis mellifera	0	live	LOC102655982		uncharacterized LOC102655982			LG1	NC_007070.3	22865714	23017156	plus	3	NA
	552142	XM_006571347.1,XM_006571348.1,XM_006571349.1,XM_006571350.1,XM_006571351.1,XM_006571352.1,XM_006571353.1,XM_006571354.1,XM_624521.4	XLOC_000651	XLOC_000651	Group1:23197030-23567025	7460	MODEL	571508798	NW_003378179.1	319965840	801879	1166040	+	Reference Amel_4.5 Primary Assembly	-	-	LOC552142	7460	Apis mellifera	0	live	LOC552142	GB19115	latrophilin Cirl-like			LG1	NC_007070.3	23197031	23561192	plus	20	NA
	408570	XM_006571357.1,XM_397511.5	XLOC_000652	XLOC_000652	Group1:23572847-23594995	7460	MODEL	571508854	NW_003378179.1	319965840	1177696	1198560	+	Reference Amel_4.5 Primary Assembly	-	-	LOC408570	7460	Apis mellifera	0	live	LOC408570	GB16260	uncharacterized LOC408570			LG1	NC_007070.3	23572848	23593712	plus	11	NA
	552014	XM_624394.3	XLOC_000653	XLOC_000653	Group1:23595055-23598540	7460	MODEL	571508836	NW_003378179.1	319965840	1199904	1201169	+	Reference Amel_4.5 Primary Assembly	-	-	LOC552014	7460	Apis mellifera	0	live	LOC552014	GB11537	probable methylthioribulose-1-phosphate dehydratase-like			LG1	NC_007070.3	23595056	23596321	plus	5	NA
	410669	XM_006571358.1,XM_006571359.1,XM_006571360.1,XM_006571361.1,XM_006571362.1,XM_394146.5	XLOC_000654	XLOC_000654	Group1:23615336-23643690	7460	MODEL	571508858	NC_007070.3	323388987	23615336	23643689	+	Reference Amel_4.5 Primary Assembly	-	-	sim	7460	Apis mellifera	0	live	sim	GB11417	single-minded			LG1	NC_007070.3	23615337	23643690	plus	11	NA
	551912	XM_006571363.1,XM_624297.4	XLOC_000655	XLOC_000655	Group1:23651847-23654758	7460	MODEL	571508882	NC_007070.3	323388987	23651847	23654757	+	Reference Amel_4.5 Primary Assembly	-	-	LOC551912	7460	Apis mellifera	0	live	LOC551912	GB13992	c-Myc-binding protein homolog			LG1	NC_007070.3	23651848	23654758	plus	4	NA
	410671	XM_006571366.1,XM_006571367.1,XM_006571368.1,XM_006571369.1	XLOC_000656	XLOC_000656	Group1:23657296-23684470	7460	MODEL	571508905	NC_007070.3	323388987	23659798	23684469	+	Reference Amel_4.5 Primary Assembly	-	-	sev	7460	Apis mellifera	0	live	sev	GB12743	sevenless			LG1	NC_007070.3	23659799	23684470	plus	22	NA
	410673	XM_394150.5	XLOC_000657	XLOC_000657	Group1:23695493-23697586	7460	MODEL	571508938	NC_007070.3	323388987	23695493	23697585	+	Reference Amel_4.5 Primary Assembly	-	-	LOC410673	7460	Apis mellifera	0	live	LOC410673	GB16655	UPF0431 protein C1orf66 homolog			LG1	NC_007070.3	23695494	23697586	plus	7	NA
	410674	XM_003251682.2,XM_006571375.1,XM_006571376.1	XLOC_000658	XLOC_000658	Group1:23697697-23832236	7460	MODEL	571508943	NW_003378179.1	319965840	1302546	1437084	+	Reference Amel_4.5 Primary Assembly	-	-	sm	7460	Apis mellifera	0	live	sm	GB17210	smooth			LG1	NC_007070.3	23697698	23832236	plus	12	NA
	410676	XM_006571381.1,XM_394153.5	XLOC_000659	XLOC_000659	Group1:23884791-23890799	7460	MODEL	571508973	NC_007070.3	323388987	23884791	23890798	+	Reference Amel_4.5 Primary Assembly	-	-	Ak6	7460	Apis mellifera	0	live	Ak6	GB16979	adenylate kinase 6			LG1	NC_007070.3	23884792	23890799	plus	4	NA
	551584	XM_623976.3	XLOC_000660	XLOC_000660	Group1:23892246-23907299	7460	MODEL	571508994	NC_007070.3	323388987	23892246	23893596	+	Reference Amel_4.5 Primary Assembly	-	-	mRpS6	7460	Apis mellifera	0	live	mRpS6	GB16964	mitochondrial ribosomal protein S6			LG1	NC_007070.3	23892247	23893597	plus	4	NA
	724638	XM_001120529.2	XLOC_000661	XLOC_000661	Group1:24324061-24324806	7460	MODEL	571509002	NW_003378179.1	319965840	1928910	1929654	+	Reference Amel_4.5 Primary Assembly	-	-	LOC724638	7460	Apis mellifera	0	live	LOC724638	GB13763	H/ACA ribonucleoprotein complex subunit 3			LG1	NC_007070.3	24324062	24324806	plus	3	NA
	551452	XM_623844.4	XLOC_000662	XLOC_000662	Group1:24332398-24333716	7460	MODEL	571509010	NW_003378179.1	319965840	1937247	1938564	+	Reference Amel_4.5 Primary Assembly	-	-	LOC551452	7460	Apis mellifera	0	live	LOC551452	GB15180	uncharacterized LOC551452			LG1	NC_007070.3	24332399	24333716	plus	4	NA
	551358	XM_006571390.1,XM_006571391.1,XM_006571392.1,XM_623755.4	XLOC_000663	XLOC_000663	Group1:24349096-24351002	7460	MODEL	571509022	NW_003378179.1	319965840	1953945	1955850	+	Reference Amel_4.5 Primary Assembly	-	-	LOC551358	7460	Apis mellifera	0	live	LOC551358	GB14405	dehydrodolichyl diphosphate synthase-like			LG1	NC_007070.3	24349097	24351002	plus	5	NA
	102655253	XR_412187.1	XLOC_000664	XLOC_000664	Group1:24354073-24355127	7460	MODEL	571509035	NW_003378179.1	319965840	1958922	1959975	+	Reference Amel_4.5 Primary Assembly	-	-	LOC102655253	7460	Apis mellifera	0	live	LOC102655253		uncharacterized LOC102655253			LG1	NC_007070.3	24354074	24355127	plus	3	NA
	551281	XM_006571396.1	XLOC_000665	XLOC_000665	Group1:24355415-24359509	7460	MODEL	571509054	NW_003378179.1	319965840	1960264	1961790	+	Reference Amel_4.5 Primary Assembly	-	-	LOC551281	7460	Apis mellifera	0	live	LOC551281	GB11998	snurportin-1-like			LG1	NC_007070.3	24355416	24356942	plus	5	NA
	551207	XM_623602.3	XLOC_000666	XLOC_000666	Group1:24359892-24363590	7460	MODEL	571509058	NW_003378179.1	319965840	1964741	1968438	+	Reference Amel_4.5 Primary Assembly	-	-	LOC551207	7460	Apis mellifera	0	live	LOC551207	GB13837	RNA polymerase II subunit A C-terminal domain phosphatase-like			LG1	NC_007070.3	24359893	24363590	plus	8	NA
	724195	XM_001119965.3,XM_006571398.1,XM_006571399.1,XM_006571400.1,XM_006571401.1,XM_006571402.1,XM_006571403.1,XM_006571404.1	XLOC_000667	XLOC_000667	Group1:24380493-24681963	7460	MODEL	571509090	NC_007070.3	323388987	24380493	24681962	+	Reference Amel_4.5 Primary Assembly	-	-	LOC724195	7460	Apis mellifera	0	live	LOC724195	GB10494	kin of IRRE-like protein 2-like			LG1	NC_007070.3	24380494	24681963	plus	11	NA
	724145	XM_006571406.1	XLOC_000668	XLOC_000668	Group1:24693291-24707606	7460	MODEL	571509109	NC_007070.3	323388987	24693291	24705951	+	Reference Amel_4.5 Primary Assembly	-	-	SP24	7460	Apis mellifera	0	live	SP24	GB14233	serine protease 24			LG1	NC_007070.3	24693292	24705952	plus	5	NA
	100578205	NM_001256038.1,XM_006571317.1,XM_006571318.1	XLOC_000669	XLOC_000669	Group1:24707905-24710988	7460	VALIDATED	365733621	NC_007070.3	323388987	24707905	24710987	+	Reference Amel_4.5 Primary Assembly	-	-	LOC100578205	7460	Apis mellifera	0	live	LOC100578205		uncharacterized LOC100578205	uncharacterized protein LOC100578205		LG1	NC_007070.3	24707906	24710988	plus	8	NA
	727229	XM_001122939.3	XLOC_000670	XLOC_000670	Group1:24711853-24720655	7460	MODEL	571509120	NC_007070.3	323388987	24711853	24715533	+	Reference Amel_4.5 Primary Assembly	-	-	LOC727229	7460	Apis mellifera	0	live	LOC727229	GB10236	protein HIRA homolog			LG1	NC_007070.3	24711854	24715534	plus	11	NA
	412362	XM_006571408.1,XM_395823.5	XLOC_000671	XLOC_000671	Group1:24720709-24723945	7460	MODEL	571509127	NC_007070.3	323388987	24720709	24723944	+	Reference Amel_4.5 Primary Assembly	-	-	Pgm2	7460	Apis mellifera	0	live	Pgm2	GB10888	phosphoglucomutase 2			LG1	NC_007070.3	24720710	24723945	plus	9	NA
	412449	XM_395906.4	XLOC_000672	XLOC_000672	Group1:24730841-24732053	7460	MODEL	571509134	NC_007070.3	323388987	24730841	24732052	+	Reference Amel_4.5 Primary Assembly	-	-	Cetn2	7460	Apis mellifera	0	live	Cetn2	GB10266	centrin 2			LG1	NC_007070.3	24730842	24732053	plus	3	NA
	725572	XM_001120479.3	XLOC_000673	XLOC_000673	Group1:24738543-24739512	7460	MODEL	571509141	NW_003378179.1	319965840	2343392	2344360	+	Reference Amel_4.5 Primary Assembly	-	-	LOC725572	7460	Apis mellifera	0	live	LOC725572	GB18605	ribonuclease kappa-like			LG1	NC_007070.3	24738544	24739512	plus	2	NA
	551665	XM_006571410.1,XM_624054.4	XLOC_000674	XLOC_000674	Group1:24740342-24742294	7460	MODEL	571509146	NC_007070.3	323388987	24740342	24742293	+	Reference Amel_4.5 Primary Assembly	-	-	LOC551665	7460	Apis mellifera	0	live	LOC551665	GB13971	uncharacterized MFS-type transporter C19orf28 homolog			LG1	NC_007070.3	24740343	24742294	plus	7	NA
	102656360	XM_006571411.1	XLOC_000675	XLOC_000675	Group1:24743503-24744965	7460	MODEL	571509150	NC_007070.3	323388987	24743503	24744964	+	Reference Amel_4.5 Primary Assembly	-	-	LOC102656360	7460	Apis mellifera	0	live	LOC102656360		uncharacterized LOC102656360			LG1	NC_007070.3	24743504	24744965	plus	2	NA
	102656559	XR_412190.1	XLOC_000676	XLOC_000676	Group1:24995291-25008303	7460	MODEL	571509168	NC_007070.3	323388987	24995291	25008302	+	Reference Amel_4.5 Primary Assembly	-	-	LOC102656559	7460	Apis mellifera	0	live	LOC102656559		uncharacterized LOC102656559			LG1	NC_007070.3	24995292	25008303	plus	2	NA
	102653800	XM_006571427.1,XM_006571428.1,XM_006571429.1,XM_006571430.1,XM_006571431.1,XM_006571432.1,XM_006571433.1,XM_006571434.1	XLOC_000677	XLOC_000677	Group1:25253047-25567980	7460	MODEL	571509219	NW_003378182.1	319965837	348005	366797	+	Reference Amel_4.5 Primary Assembly	-	-	LOC102653800	7460	Apis mellifera	0	live	LOC102653800		glutamate receptor ionotropic, kainate 2-like			LG1	NC_007070.3	25477527	25496319	plus	18	NA
	102653777	XR_412192.1	XLOC_000678	XLOC_000678	Group1:25253047-25567980	7460	MODEL	571509217	NW_003378182.1	319965837	384649	385144	+	Reference Amel_4.5 Primary Assembly	-	-	LOC102653777	7460	Apis mellifera	0	live	LOC102653777		uncharacterized LOC102653777			LG1	NC_007070.3	25514171	25514666	plus	2	NA
	725651	XM_001121473.3	XLOC_000679	XLOC_000679	Group1:25568268-25576810	7460	MODEL	571509215	NC_007070.3	323388987	25568268	25576809	+	Reference Amel_4.5 Primary Assembly	-	-	LOC725651	7460	Apis mellifera	0	live	LOC725651	GB16226	uncharacterized LOC725651			LG1	NC_007070.3	25568269	25576810	plus	3	NA
	408646	XM_006571418.1,XM_006571419.1,XM_006571420.1,XM_006571421.1,XM_006571422.1,XM_006571423.1,XM_006571424.1,XM_006571425.1	XLOC_000680	XLOC_000680	Group1:25595551-25633240	7460	MODEL	571509184	NC_007070.3	323388987	25582907	25633239	+	Reference Amel_4.5 Primary Assembly	-	-	LOC408646	7460	Apis mellifera	0	live	LOC408646	GB16011	monocarboxylate transporter 8-like			LG1	NC_007070.3	25582908	25633240	plus	11	NA
	102653669	XM_006571426.1	XLOC_000681	XLOC_000681	Group1:25595551-25633240	7460	MODEL	571509210	NW_003378182.1	319965837	478592	490653	+	Reference Amel_4.5 Primary Assembly	-	-	LOC102653669	7460	Apis mellifera	0	live	LOC102653669		another transcription unit protein-like			LG1	NC_007070.3	25608114	25620175	plus	2	NA
	100576447	NM_001278338.1,XM_006571415.1	XLOC_000682	XLOC_000682	Group1:25634113-25639483	7460	INFERRED	507472163	NC_007070.3	323388987	25634113	25639482	+	Reference Amel_4.5 Primary Assembly	-	-	LOC100576447	7460	Apis mellifera	0	live	LOC100576447		DNA damage-regulated autophagy modulator protein 2-like			LG1	NC_007070.3	25634114	25639483	plus	7	NA
	551941	XR_412195.1	XLOC_000683	XLOC_000683	Group1:25639856-25648860	7460	MODEL	571509252	NC_007070.3	323388987	25639856	25648859	+	Reference Amel_4.5 Primary Assembly	-	-	LOC551941	7460	Apis mellifera	0	live	LOC551941	GB11645	uncharacterized LOC551941			LG1	NC_007070.3	25639857	25648860	plus	7	NA
	551894	XM_624280.4	XLOC_000684	XLOC_000684	Group1:25684667-25687736	7460	MODEL	571509258	NC_007070.3	323388987	25684667	25687735	+	Reference Amel_4.5 Primary Assembly	-	-	TRPML	7460	Apis mellifera	0	live	TRPML	GB18634	transient receptor potential mucolipin			LG1	NC_007070.3	25684668	25687736	plus	4	NA
	551868	XM_624254.3	XLOC_000685	XLOC_000685	Group1:25688884-25694514	7460	MODEL	571509264	NC_007070.3	323388987	25688884	25692219	+	Reference Amel_4.5 Primary Assembly	-	-	KLHL5	7460	Apis mellifera	0	live	KLHL5	GB14989	kelch-like 5 (Drosophila)			LG1	NC_007070.3	25688885	25692220	plus	9	NA
	725283	XM_001121151.3	XLOC_000686	XLOC_000686	Group1:25700386-25704741	7460	MODEL	571509270	NC_007070.3	323388987	25700386	25703324	+	Reference Amel_4.5 Primary Assembly	-	-	LOC725283	7460	Apis mellifera	0	live	LOC725283	GB11905	uncharacterized LOC725283			LG1	NC_007070.3	25700387	25703325	plus	2	NA
	551792	XM_006571440.1,XM_006571441.1,XM_006571442.1,XM_006571443.1,XM_006571444.1,XM_006571445.1,XM_006571446.1,XM_006571447.1,XM_006571448.1,XM_006571449.1,XM_006571450.1,XM_006571451.1,XM_006571452.1	XLOC_000687	XLOC_000687	Group1:25708985-25741602	7460	MODEL	571509290	NC_007070.3	323388987	25708985	25741601	+	Reference Amel_4.5 Primary Assembly	-	-	LOC551792	7460	Apis mellifera	0	live	LOC551792	GB14208	cytosolic carboxypeptidase 1-like			LG1	NC_007070.3	25708986	25741602	plus	21	NA
	552168	XM_006571616.1	XLOC_000688	XLOC_000688	Group1:25819440-25825030	7460	MODEL	571510072	NW_003378183.1	319965836	1322758	1328347	-	Reference Amel_4.5 Primary Assembly	-	-	LOC552168	7460	Apis mellifera	0	live	LOC552168	GB11367	uncharacterized LOC552168			LG1	NC_007070.3	25819441	25825030	plus	7	NA
	101664701	NM_001278334.1,XM_006571454.1	XLOC_000689	XLOC_000689	Group1:25826067-25829392	7460	VALIDATED	507418859	NC_007070.3	323388987	25826067	25829391	+	Reference Amel_4.5 Primary Assembly	-	-	LOC101664701	7460	Apis mellifera	0	live	LOC101664701		PI-PLC X domain-containing protein 1-like		LG1	LG1	NC_007070.3	25826068	25829392	plus	7	NA
	724197	XM_001119967.3	XLOC_000690	XLOC_000690	Group1:25829478-25838093	7460	MODEL	571510022	NW_003378183.1	319965836	1316082	1318309	-	Reference Amel_4.5 Primary Assembly	-	-	LOC724197	7460	Apis mellifera	0	live	LOC724197	GB14347	uncharacterized LOC724197			LG1	NC_007070.3	25829479	25831706	plus	2	NA
	724283	XM_001120089.3,XM_006571607.1	XLOC_000691	XLOC_000691	Group1:25829478-25838093	7460	MODEL	571510032	NW_003378183.1	319965836	1309695	1315545	-	Reference Amel_4.5 Primary Assembly	-	-	LOC724283	7460	Apis mellifera	0	live	LOC724283	GB10481	niemann-Pick C1 protein-like			LG1	NC_007070.3	25832243	25838093	plus	11	NA
	100576697	XR_412204.1	XLOC_000692	XLOC_000692	Group1:25839179-26105135	7460	MODEL	571510034	NW_003378183.1	319965836	1160724	1168851	-	Reference Amel_4.5 Primary Assembly	-	-	LOC100576697	7460	Apis mellifera	0	live	LOC100576697		uncharacterized LOC100576697			LG1	NC_007070.3	25978937	25987064	plus	2	NA
	724415	XM_006571612.1,XM_006571613.1,XM_006571614.1,XM_006571615.1	XLOC_000693	XLOC_000693	Group1:26105589-26115799	7460	MODEL	571510053	NW_003378183.1	319965836	1031989	1042198	-	Reference Amel_4.5 Primary Assembly	-	-	LOC724415	7460	Apis mellifera	0	live	LOC724415	GB13871	dynamin-binding protein-like			LG1	NC_007070.3	26105590	26115799	plus	10	NA
	102655181	XR_412202.1	XLOC_000694	XLOC_000694	Group1:26118348-26141050	7460	MODEL	571510002	NC_007070.3	323388987	26120856	26121777	+	Reference Amel_4.5 Primary Assembly	-	-	LOC102655181	7460	Apis mellifera	0	live	LOC102655181		uncharacterized LOC102655181			LG1	NC_007070.3	26120857	26121778	plus	2	NA
	409127	XM_006571598.1,XM_006571599.1,XM_006571600.1,XM_006571601.1,XM_006571602.1,XM_392652.5	XLOC_000695	XLOC_000695	Group1:26145937-26153896	7460	MODEL	571509980	NC_007070.3	323388987	26145937	26153895	+	Reference Amel_4.5 Primary Assembly	-	-	LOC409127	7460	Apis mellifera	0	live	LOC409127	GB11301	tyrosine-protein kinase Abl-like			LG1	NC_007070.3	26145938	26153896	plus	16	NA
	413377	XM_006571622.1	XLOC_000696	XLOC_000696	Group1:26156902-26172129	7460	MODEL	571510115	NW_003378183.1	319965836	975659	988797	-	Reference Amel_4.5 Primary Assembly	-	-	rno	7460	Apis mellifera	0	live	rno		PHD finger protein rhinoceros		LG1	LG1	NC_007070.3	26158991	26172129	plus	11	NA
	724639	XM_001120530.3	XLOC_000697	XLOC_000697	Group1:26176453-26177109	7460	MODEL	571509957	NC_007070.3	323388987	26176453	26177108	+	Reference Amel_4.5 Primary Assembly	-	-	LOC724639	7460	Apis mellifera	0	live	LOC724639		myeloma-overexpressed gene 2 protein homolog			LG1	NC_007070.3	26176454	26177109	plus	3	NA
	409886	XM_006571589.1,XM_006571590.1,XM_006571591.1,XM_006571592.1,XM_393376.5	XLOC_000698	XLOC_000698	Group1:26182568-26185598	7460	MODEL	571509938	NC_007070.3	323388987	26182568	26185597	+	Reference Amel_4.5 Primary Assembly	-	-	LOC409886	7460	Apis mellifera	0	live	LOC409886	GB10608	calcium binding protein 39			LG1	NC_007070.3	26182569	26185598	plus	10	NA
	552426	XM_006571585.1,XM_006571586.1,XM_006571587.1,XM_006571588.1,XM_624800.4	XLOC_000699	XLOC_000699	Group1:26187061-26189401	7460	MODEL	571509923	NC_007070.3	323388987	26187061	26189400	+	Reference Amel_4.5 Primary Assembly	-	-	LOC552426	7460	Apis mellifera	0	live	LOC552426	GB15047	palmitoyltransferase ZDHHC3-like			LG1	NC_007070.3	26187062	26189401	plus	4	NA
	406071	NM_001134934.1,XM_006571455.1,XM_006571456.1,XM_006571457.1	XLOC_000700	XLOC_000700	Group1:26193846-26198951	7460	VALIDATED	201023328	NW_003378183.1	319965836	948837	953941	-	Reference Amel_4.5 Primary Assembly	-	-	Gat-a	7460	Apis mellifera	0	live	Gat-a	GB19372, NT-1	GABA neurotransmitter transporter-1A	neurotransmitter transporter 1		LG1	NC_007070.3	26193847	26198951	plus	10	NA
	100577450	XM_006571584.1	XLOC_000701	XLOC_000701	Group1:26199563-26201178	7460	MODEL	571509914	NW_003378183.1	319965836	946610	948224	-	Reference Amel_4.5 Primary Assembly	-	-	LOC100577450	7460	Apis mellifera	0	live	LOC100577450		uncharacterized LOC100577450			LG1	NC_007070.3	26199564	26201178	plus	2	NA
	551889	XM_006571581.1,XM_006571582.1,XM_624275.3	XLOC_000702	XLOC_000702	Group1:26219284-26226777	7460	MODEL	571509895	NC_007070.3	323388987	26219284	26226776	+	Reference Amel_4.5 Primary Assembly	-	-	LOC551889	7460	Apis mellifera	0	live	LOC551889	GB18877	uncharacterized protein CG10915-like			LG1	NC_007070.3	26219285	26226777	plus	9	NA
	412088	XM_006571579.1,XM_006571580.1,XM_395554.3	XLOC_000703	XLOC_000703	Group1:26227022-26244523	7460	MODEL	571509884	NC_007070.3	323388987	26227022	26244522	+	Reference Amel_4.5 Primary Assembly	-	-	LOC412088	7460	Apis mellifera	0	live	LOC412088	GB17622	uncharacterized LOC412088			LG1	NC_007070.3	26227023	26244523	plus	7	NA
		Trnaf-gaa_rna3233	XLOC_000704	XLOC_000704	Group1:26227022-26244523
	100576132	XM_003251709.2,XM_006571577.1,XM_006571578.1	XLOC_000705	XLOC_000705	Group1:26250544-26261191	7460	MODEL	571509875	NC_007070.3	323388987	26250544	26257490	+	Reference Amel_4.5 Primary Assembly	-	-	LOC100576132	7460	Apis mellifera	0	live	LOC100576132		uncharacterized LOC100576132			LG1	NC_007070.3	26250545	26257491	plus	14	NA
	100579021	XM_003251707.2,XM_006571572.1	XLOC_000706	XLOC_000706	Group1:26265761-26281721	7460	MODEL	571509851	NC_007070.3	323388987	26278288	26280098	+	Reference Amel_4.5 Primary Assembly	-	-	LOC100579021	7460	Apis mellifera	0	live	LOC100579021		transmembrane protein 42-like			LG1	NC_007070.3	26278289	26280099	plus	4	NA
	100578953	XM_006571573.1	XLOC_000707	XLOC_000707	Group1:26281970-26289497	7460	MODEL	571509856	NW_003378183.1	319965836	858291	865817	-	Reference Amel_4.5 Primary Assembly	-	-	LOC100578953	7460	Apis mellifera	0	live	LOC100578953		dual specificity protein phosphatase 15-like			LG1	NC_007070.3	26281971	26289497	plus	8	NA
	409251	XM_006571564.1,XM_392774.5	XLOC_000708	XLOC_000708	Group1:26290673-26293762	7460	MODEL	571509823	NC_007070.3	323388987	26290673	26293761	+	Reference Amel_4.5 Primary Assembly	-	-	LOC409251	7460	Apis mellifera	0	live	LOC409251	GB14072	BRCA1-associated protein-like			LG1	NC_007070.3	26290674	26293762	plus	6	NA
	724798	XM_006571559.1	XLOC_000709	XLOC_000709	Group1:26303001-26311085	7460	MODEL	571509799	NC_007070.3	323388987	26303001	26305515	+	Reference Amel_4.5 Primary Assembly	-	-	LOC724798	7460	Apis mellifera	0	live	LOC724798	GB18423	tRNA guanosine-2'-O-methyltransferase TRM11 homolog			LG1	NC_007070.3	26303002	26305516	plus	8	NA
	727452	XM_006571563.1	XLOC_000710	XLOC_000710	Group1:26303001-26311085	7460	MODEL	571509815	NW_003378183.1	319965836	836703	840254	-	Reference Amel_4.5 Primary Assembly	-	-	LOC727452	7460	Apis mellifera	0	live	LOC727452	GB13777	sorting nexin-6-like			LG1	NC_007070.3	26307534	26311085	plus	11	NA
	551208	XM_006571537.1,XM_006571538.1,XM_006571539.1,XM_006571540.1,XM_006571541.1	XLOC_000711	XLOC_000711	Group1:26564404-26571884	7460	MODEL	571509719	NW_003378183.1	319965836	575904	580555	-	Reference Amel_4.5 Primary Assembly	-	-	LOC551208	7460	Apis mellifera	0	live	LOC551208	GB17533	3-hydroxyisobutyrate dehydrogenase-like protein			LG1	NC_007070.3	26567233	26571884	plus	9	NA
	725777	XM_001121584.3	XLOC_000712	XLOC_000712	Group1:26572979-26596604	7460	MODEL	571509700	NC_007070.3	323388987	26572979	26596603	+	Reference Amel_4.5 Primary Assembly	-	-	LOC725777	7460	Apis mellifera	0	live	LOC725777	GB20094	LIM and SH3 domain protein Lasp-like			LG1	NC_007070.3	26572980	26596604	plus	6	NA
	551320	XM_006571530.1,XM_006571531.1,XM_006571532.1	XLOC_000713	XLOC_000713	Group1:26600819-26629654	7460	MODEL	571509682	NC_007070.3	323388987	26600819	26629653	+	Reference Amel_4.5 Primary Assembly	-	-	LOC551320	7460	Apis mellifera	0	live	LOC551320	GB14608	uncharacterized LOC551320			LG1	NC_007070.3	26600820	26629654	plus	13	NA
	408635	XM_392175.5	XLOC_000714	XLOC_000714	Group1:26646601-26648663	7460	MODEL	571509681	NW_003378183.1	319965836	499125	501186	-	Reference Amel_4.5 Primary Assembly	-	-	LOC408635	7460	Apis mellifera	0	live	LOC408635	GB17866	BTB/POZ domain-containing protein 2-like			LG1	NC_007070.3	26646602	26648663	plus	5	NA
	409392	XM_006571525.1,XM_006571526.1,XM_006571527.1,XM_006571528.1,XM_006571529.1,XM_392908.5	XLOC_000715	XLOC_000715	Group1:26649384-26655950	7460	MODEL	571509661	NW_003378183.1	319965836	491838	494637	-	Reference Amel_4.5 Primary Assembly	-	-	LOC409392	7460	Apis mellifera	0	live	LOC409392	GB13810	ATPase WRNIP1-like			LG1	NC_007070.3	26653151	26655950	plus	7	NA
	412288	XM_006571510.1,XM_006571511.1,XM_006571512.1,XM_006571513.1,XM_006571514.1,XM_006571515.1,XM_006571516.1,XM_006571517.1,XM_006571518.1,XM_006571519.1,XM_006571520.1,XM_006571521.1,XM_006571522.1,XM_006571523.1,XM_006571524.1	XLOC_000716	XLOC_000716	Group1:26656026-26674526	7460	MODEL	571509609	NC_007070.3	323388987	26660336	26674525	+	Reference Amel_4.5 Primary Assembly	-	-	Rbcn-3B	7460	Apis mellifera	0	live	Rbcn-3B	GB11315	rabconnectin-3B			LG1	NC_007070.3	26660337	26674526	plus	27	NA
	409189	XM_006571497.1,XM_006571498.1,XM_006571499.1,XM_623238.4	XLOC_000717	XLOC_000717	Group1:26691553-26694011	7460	MODEL	571509557	NW_003378183.1	319965836	453777	456234	-	Reference Amel_4.5 Primary Assembly	-	-	LOC409189	7460	Apis mellifera	0	live	LOC409189	GB11560	growth hormone-inducible transmembrane protein-like			LG1	NC_007070.3	26691554	26694011	plus	6	NA
	100577142	XM_006571495.1	XLOC_000718	XLOC_000718	Group1:26726792-26742734	7460	MODEL	571509546	NW_003378183.1	319965836	405054	420995	-	Reference Amel_4.5 Primary Assembly	-	-	LOC100577142	7460	Apis mellifera	0	live	LOC100577142		uncharacterized LOC100577142			LG1	NC_007070.3	26726793	26742734	plus	5	NA
	100577108	XM_003251717.2	XLOC_000719	XLOC_000719	Group1:26743715-26749365	7460	MODEL	571509544	NW_003378183.1	319965836	398423	404072	-	Reference Amel_4.5 Primary Assembly	-	-	LOC100577108	7460	Apis mellifera	0	live	LOC100577108		G-protein coupled receptor Mth2-like			LG1	NC_007070.3	26743716	26749365	plus	4	NA
	409288	XM_006571490.1,XM_392808.5	XLOC_000720	XLOC_000720	Group1:26997610-27049582	7460	MODEL	571509519	NC_007070.3	323388987	26998904	27049581	+	Reference Amel_4.5 Primary Assembly	-	-	trbl	7460	Apis mellifera	0	live	trbl	GB10565	tribbles			LG1	NC_007070.3	26998905	27049582	plus	5	NA
	726431	XM_006571478.1,XM_006571479.1	XLOC_000721	XLOC_000721	Group1:27053181-27056134	7460	MODEL	571509472	NW_003378183.1	319965836	91654	94606	-	Reference Amel_4.5 Primary Assembly	-	-	LOC726431	7460	Apis mellifera	0	live	LOC726431	GB16768	uncharacterized LOC726431			LG1	NC_007070.3	27053182	27056134	plus	7	NA
	552660	XM_006571475.1,XM_625036.4	XLOC_000722	XLOC_000722	Group1:27068095-27070620	7460	MODEL	571509458	NC_007070.3	323388987	27068095	27070619	+	Reference Amel_4.5 Primary Assembly	-	-	LOC552660	7460	Apis mellifera	0	live	LOC552660	GB17494	ubiquitin carboxyl-terminal hydrolase 46-like			LG1	NC_007070.3	27068096	27070620	plus	8	NA
	552654	XM_006571473.1	XLOC_000723	XLOC_000723	Group1:27072095-27076038	7460	MODEL	571509445	NC_007070.3	323388987	27072095	27074327	+	Reference Amel_4.5 Primary Assembly	-	-	LOC552654	7460	Apis mellifera	0	live	LOC552654	GB11284	proteasome subunit alpha type-1-like			LG1	NC_007070.3	27072096	27074328	plus	6	NA
	413422	XM_006571472.1	XLOC_000724	XLOC_000724	Group1:27076954-27080783	7460	MODEL	571509442	NW_003378183.1	319965836	67005	70833	-	Reference Amel_4.5 Primary Assembly	-	-	LOC413422	7460	Apis mellifera	0	live	LOC413422	GB14206	sterol regulatory element-binding protein 2-like			LG1	NC_007070.3	27076955	27080783	plus	7	NA
	100315667	NR_034293.1	XLOC_000725	XLOC_000725	Group1:27076954-27080783	7460	PROVISIONAL	301172026	NW_003378183.1	319965836	67875	67974	-	Reference Amel_4.5 Primary Assembly	-	-	Mir33	7460	Apis mellifera	0	live	Mir33	ame-mir-33	microRNA mir-33			LG1	NC_007070.3	27079814	27079913	plus	1	NA
	100576918	XM_006571470.1	XLOC_000726	XLOC_000726	Group1:27086386-27088951	7460	MODEL	571509429	NW_003378183.1	319965836	60121	61401	-	Reference Amel_4.5 Primary Assembly	-	-	LOC100576918	7460	Apis mellifera	0	live	LOC100576918		uncharacterized LOC100576918			LG1	NC_007070.3	27086387	27087667	plus	6	NA
	552315	XM_624690.4	XLOC_000727	XLOC_000727	Group1:27092595-27095410	7460	MODEL	571509418	NW_003378183.1	319965836	52378	55192	-	Reference Amel_4.5 Primary Assembly	-	-	Aut1	7460	Apis mellifera	0	live	Aut1	Atg3, GB12186	autophagy 1			LG1	NC_007070.3	27092596	27095410	plus	6	NA
	412712	XM_006571467.1,XM_396165.5	XLOC_000728	XLOC_000728	Group1:27096305-27099512	7460	MODEL	571509415	NW_003378183.1	319965836	48276	51482	-	Reference Amel_4.5 Primary Assembly	-	-	APC7	7460	Apis mellifera	0	live	APC7	GB13555	anaphase promoting complex 7			LG1	NC_007070.3	27096306	27099512	plus	7	NA
	409462	XM_392973.5	XLOC_000729	XLOC_000729	Group1:27115255-27117682	7460	MODEL	571509390	NW_003378183.1	319965836	30106	32532	-	Reference Amel_4.5 Primary Assembly	-	-	cdc2rk	7460	Apis mellifera	0	live	cdc2rk	GB16146	cdc2-related-kinase			LG1	NC_007070.3	27115256	27117682	plus	6	NA
	552185	XM_006571464.1	XLOC_000730	XLOC_000730	Group1:27124447-27129927	7460	MODEL	571509384	NC_007070.3	323388987	27124447	27129926	+	Reference Amel_4.5 Primary Assembly	-	-	LOC552185	7460	Apis mellifera	0	live	LOC552185	GB13286	uncharacterized LOC552185			LG1	NC_007070.3	27124448	27129927	plus	12	NA
	725736	XM_001121548.3,XM_003251699.2,XM_006571462.1,XM_006571463.1	XLOC_000731	XLOC_000731	Group1:27134196-27137190	7460	MODEL	571510082	NW_003378183.1	319965836	12559	13591	-	Reference Amel_4.5 Primary Assembly	-	-	LOC725736	7460	Apis mellifera	0	live	LOC725736		probable oligoribonuclease-like			LG1	NC_007070.3	27134197	27135229	plus	5	NA
	102656524	XM_006571696.1	XLOC_000732	XLOC_000732	Group1:27236813-27254107	7460	MODEL	571510532	NW_003378184.1	319965835	1073436	1074988	-	Reference Amel_4.5 Primary Assembly	-	-	LOC102656524	7460	Apis mellifera	0	live	LOC102656524		uncharacterized LOC102656524			LG1	NC_007070.3	27243778	27245330	plus	4	NA
	100576425	XM_006571697.1	XLOC_000733	XLOC_000733	Group1:27236813-27254107	7460	MODEL	571510535	NW_003378184.1	319965835	1065589	1068192	-	Reference Amel_4.5 Primary Assembly	-	-	LOC100576425	7460	Apis mellifera	0	live	LOC100576425		uncharacterized LOC100576425			LG1	NC_007070.3	27250574	27253177	plus	5	NA
	551530	XM_623925.4	XLOC_000734	XLOC_000734	Group1:27258530-27265237	7460	MODEL	571510527	NC_007070.3	323388987	27258530	27265236	+	Reference Amel_4.5 Primary Assembly	-	-	LOC551530	7460	Apis mellifera	0	live	LOC551530	GB15157	putative U5 small nuclear ribonucleoprotein 200 kDa helicase-like			LG1	NC_007070.3	27258531	27265237	plus	2	NA
	724240	XM_001120033.3	XLOC_000735	XLOC_000735	Group1:27266421-27269924	7460	MODEL	571510524	NC_007070.3	323388987	27266421	27269923	+	Reference Amel_4.5 Primary Assembly	-	-	LOC724240	7460	Apis mellifera	0	live	LOC724240	GB18425	flap endonuclease GEN-like			LG1	NC_007070.3	27266422	27269924	plus	7	NA
	725725	XM_003251731.2	XLOC_000736	XLOC_000736	Group1:27271065-27272837	7460	MODEL	571510519	NW_003378184.1	319965835	1045929	1047700	-	Reference Amel_4.5 Primary Assembly	-	-	LOC725725	7460	Apis mellifera	0	live	LOC725725	GB18334	uncharacterized LOC725725			LG1	NC_007070.3	27271066	27272837	plus	3	NA
	410755	NM_001037318.2,XM_006571623.1	XLOC_000737	XLOC_000737	Group1:27275223-27356271	7460	VALIDATED	339717172	NW_003378184.1	319965835	962495	1043542	-	Reference Amel_4.5 Primary Assembly	-	-	LOC410755	7460	Apis mellifera	0	live	LOC410755	GB18047	tyramine receptor-like	putative tyramine receptor	LG1	LG1	NC_007070.3	27275224	27356271	plus	9	NA
	102656054	XR_412218.1	XLOC_000738	XLOC_000738	Group1:27367154-27507276	7460	MODEL	571510481	NW_003378184.1	319965835	851208	852301	-	Reference Amel_4.5 Primary Assembly	-	-	LOC102656054	7460	Apis mellifera	0	live	LOC102656054		uncharacterized LOC102656054			LG1	NC_007070.3	27466465	27467558	plus	2	NA
	102656083	XR_412219.1,XR_412220.1	XLOC_000739	XLOC_000739	Group1:27367154-27507276	7460	MODEL	571510483	NC_007070.3	323388987	27477586	27478781	+	Reference Amel_4.5 Primary Assembly	-	-	LOC102656083	7460	Apis mellifera	0	live	LOC102656083		uncharacterized LOC102656083			LG1	NC_007070.3	27477587	27478782	plus	2	NA
	725496	XM_001121333.3	XLOC_000740	XLOC_000740	Group1:27509889-27512240	7460	MODEL	571510478	NC_007070.3	323388987	27509889	27512239	+	Reference Amel_4.5 Primary Assembly	-	-	mtTFB1	7460	Apis mellifera	0	live	mtTFB1	GB10769	mitochondrial transcription factor B1			LG1	NC_007070.3	27509890	27512240	plus	5	NA
	551242	XM_006571687.1,XM_623634.4	XLOC_000741	XLOC_000741	Group1:27516018-27519029	7460	MODEL	571510472	NW_003378184.1	319965835	799737	802747	-	Reference Amel_4.5 Primary Assembly	-	-	LOC551242	7460	Apis mellifera	0	live	LOC551242	GB19077	eukaryotic translation initiation factor 3 subunit E-like			LG1	NC_007070.3	27516019	27519029	plus	9	NA
	413255	XM_396701.4	XLOC_000742	XLOC_000742	Group1:27541955-27552169	7460	MODEL	571510451	NC_007070.3	323388987	27541955	27543916	+	Reference Amel_4.5 Primary Assembly	-	-	LOC413255	7460	Apis mellifera	0	live	LOC413255	GB18574	ubiquinone biosynthesis methyltransferase COQ5, mitochondrial-like			LG1	NC_007070.3	27541956	27543917	plus	5	NA
	552090	XM_006571678.1	XLOC_000743	XLOC_000743	Group1:27606173-27617401	7460	MODEL	571510431	NW_003378184.1	319965835	701365	712592	-	Reference Amel_4.5 Primary Assembly	-	-	Trl	7460	Apis mellifera	0	live	Trl	GB14696	trithorax-like			LG1	NC_007070.3	27606174	27617401	plus	7	NA
	102655243	XM_006571670.1,XM_006571671.1,XM_006571672.1	XLOC_000744	XLOC_000744	Group1:27626228-27832680	7460	MODEL	571510386	NC_007070.3	323388987	27626228	27832679	+	Reference Amel_4.5 Primary Assembly	-	-	LOC102655243	7460	Apis mellifera	0	live	LOC102655243		uncharacterized LOC102655243			LG1	NC_007070.3	27626229	27832680	plus	9	NA
	102655076	XR_412216.1	XLOC_000745	XLOC_000745	Group1:27626228-27832680	7460	MODEL	571510370	NC_007070.3	323388987	27662316	27663945	+	Reference Amel_4.5 Primary Assembly	-	-	LOC102655076	7460	Apis mellifera	0	live	LOC102655076		uncharacterized LOC102655076			LG1	NC_007070.3	27662317	27663946	plus	3	NA
	102655104	XM_006571666.1,XM_006571667.1	XLOC_000746	XLOC_000746	Group1:27626228-27832680	7460	MODEL	571510372	NW_003378184.1	319965835	573527	574920	-	Reference Amel_4.5 Primary Assembly	-	-	LOC102655104	7460	Apis mellifera	0	live	LOC102655104		uncharacterized LOC102655104			LG1	NC_007070.3	27743846	27745239	plus	2	NA
	102655172	XM_006571668.1	XLOC_000747	XLOC_000747	Group1:27626228-27832680	7460	MODEL	571510380	NW_003378184.1	319965835	543654	545385	-	Reference Amel_4.5 Primary Assembly	-	-	LOC102655172	7460	Apis mellifera	0	live	LOC102655172		uncharacterized LOC102655172			LG1	NC_007070.3	27773381	27775112	plus	2	NA
	552230	XM_006571669.1	XLOC_000748	XLOC_000748	Group1:27626228-27832680	7460	MODEL	571510383	NC_007070.3	323388987	27813599	27816035	+	Reference Amel_4.5 Primary Assembly	-	-	LOC552230	7460	Apis mellifera	0	live	LOC552230	GB19835	lipase member H-A-like			LG1	NC_007070.3	27813600	27816036	plus	1	NA
	410775	XM_006571663.1,XM_006571664.1,XM_006571665.1	XLOC_000749	XLOC_000749	Group1:27873106-27989234	7460	MODEL	571510361	NC_007070.3	323388987	27873106	27989233	+	Reference Amel_4.5 Primary Assembly	-	-	LOC410775	7460	Apis mellifera	0	live	LOC410775	GB19669	laminin subunit alpha-5-like			LG1	NC_007070.3	27873107	27989234	plus	43	NA
	100578543	XM_003251723.2	XLOC_000750	XLOC_000750	Group1:27873106-27989234	7460	MODEL	571510358	NC_007070.3	323388987	27920242	27925012	+	Reference Amel_4.5 Primary Assembly	-	-	LOC100578543	7460	Apis mellifera	0	live	LOC100578543		uncharacterized LOC100578543			LG1	NC_007070.3	27920243	27925013	plus	2	NA
	102654381	XM_006571646.1	XLOC_000751	XLOC_000751	Group1:27993867-28059268	7460	MODEL	571510285	NC_007070.3	323388987	28047369	28056382	+	Reference Amel_4.5 Primary Assembly	-	-	LOC102654381	7460	Apis mellifera	0	live	LOC102654381		uncharacterized LOC102654381			LG1	NC_007070.3	28047370	28056383	plus	6	NA
	102654279	XR_412207.1,XR_412208.1,XR_412209.1	XLOC_000752	XLOC_000752	Group1:28069065-28100095	7460	MODEL	571510267	NC_007070.3	323388987	28079138	28083897	+	Reference Amel_4.5 Primary Assembly	-	-	LOC102654279	7460	Apis mellifera	0	live	LOC102654279		uncharacterized LOC102654279			LG1	NC_007070.3	28079139	28083898	plus	2	NA
	552068	XM_006571641.1,XM_006571642.1,XM_624446.4	XLOC_000753	XLOC_000753	Group1:28123085-28126913	7460	MODEL	571510234	NC_007070.3	323388987	28123085	28126912	+	Reference Amel_4.5 Primary Assembly	-	-	LOC552068	7460	Apis mellifera	0	live	LOC552068	GB17110	protein phosphatase 1L-like			LG1	NC_007070.3	28123086	28126913	plus	8	NA
	412220	XM_006571635.1,XM_395682.5	XLOC_000754	XLOC_000754	Group1:28132039-28138950	7460	MODEL	571510193	NC_007070.3	323388987	28132039	28138949	+	Reference Amel_4.5 Primary Assembly	-	-	LOC412220	7460	Apis mellifera	0	live	LOC412220	GB17692	vesicular glutamate transporter 2-like			LG1	NC_007070.3	28132040	28138950	plus	10	NA
	413855	XM_006571634.1	XLOC_000755	XLOC_000755	Group1:28139946-28144184	7460	MODEL	571510189	NC_007070.3	323388987	28139946	28144183	+	Reference Amel_4.5 Primary Assembly	-	-	LOC413855	7460	Apis mellifera	0	live	LOC413855	GB16198	rho GTPase-activating protein 54D ortholog			LG1	NC_007070.3	28139947	28144184	plus	7	NA
	726259	XM_001122014.2	XLOC_000756	XLOC_000756	Group1:28147316-28148345	7460	MODEL	328792752	NW_003378184.1	319965835	170421	171449	-	Reference Amel_4.5 Primary Assembly	-	-	LOC726259	7460	Apis mellifera	0	live	LOC726259	GB14993	cytochrome c oxidase assembly protein COX16 homolog, mitochondrial-like			LG1	NC_007070.3	28147317	28148345	plus	3	NA
	412745	XM_006571699.1	XLOC_000757	XLOC_000757	Group1:28149119-28155259	7460	MODEL	571510549	NC_007070.3	323388987	28149119	28155258	+	Reference Amel_4.5 Primary Assembly	-	-	LOC412745	7460	Apis mellifera	0	live	LOC412745	GB14910	blastoderm-specific gene 25D ortholog			LG1	NC_007070.3	28149120	28155259	plus	13	NA
	102656938	XR_412206.1	XLOC_000758	XLOC_000758	Group1:28174796-28180215	7460	MODEL	571510177	NW_003378184.1	319965835	138731	139138	-	Reference Amel_4.5 Primary Assembly	-	-	LOC102656938	7460	Apis mellifera	0	live	LOC102656938		uncharacterized LOC102656938			LG1	NC_007070.3	28179628	28180035	plus	2	NA
	413132	XM_006571632.1	XLOC_000759	XLOC_000759	Group1:28183876-28193398	7460	MODEL	571510170	NC_007070.3	323388987	28183876	28193397	+	Reference Amel_4.5 Primary Assembly	-	-	lqfR	7460	Apis mellifera	0	live	lqfR	GB15239	liquid facets-related			LG1	NC_007070.3	28183877	28193398	plus	8	NA
	410050	XM_393536.4	XLOC_000760	XLOC_000760	Group1:28200495-28202639	7460	MODEL	571510160	NC_007070.3	323388987	28200495	28202638	+	Reference Amel_4.5 Primary Assembly	-	-	Bub3	7460	Apis mellifera	0	live	Bub3	GB15882	budding uninhibited by benzimidazoles 3 homolog			LG1	NC_007070.3	28200496	28202639	plus	5	NA
	724148	XM_001119904.2	XLOC_000761	XLOC_000761	Group1:28232909-28270662	7460	MODEL	571510546	NC_007070.3	323388987	28232909	28270661	+	Reference Amel_4.5 Primary Assembly	-	-	LOC724148	7460	Apis mellifera	0	live	LOC724148	GB18034	t-cell leukemia homeobox protein 3-like			LG1	NC_007070.3	28232910	28270662	plus	3	NA
	724794	XM_001119891.3	XLOC_000762	XLOC_000762	Group1:28296538-28297735	7460	MODEL	571510152	NW_003378184.1	319965835	21031	22227	-	Reference Amel_4.5 Primary Assembly	-	-	LOC724794	7460	Apis mellifera	0	live	LOC724794	GB13589	tRNA methyltransferase 112 homolog			LG1	NC_007070.3	28296539	28297735	plus	3	NA
	413524	XM_396967.4	XLOC_000763	XLOC_000763	Group1:28308532-28312655	7460	MODEL	571510128	NC_007070.3	323388987	28308532	28312654	+	Reference Amel_4.5 Primary Assembly	-	-	sec3	7460	Apis mellifera	0	live	sec3	GB17907	exocyst complex component 1			LG1	NC_007070.3	28308533	28312655	plus	11	NA
	727116	XM_001122830.3	XLOC_000764	XLOC_000764	Group1:28370610-28373135	7460	MODEL	571510570	NC_007070.3	323388987	28370610	28373134	+	Reference Amel_4.5 Primary Assembly	-	-	LOC727116	7460	Apis mellifera	0	live	LOC727116	GB10321	uncharacterized LOC727116			LG1	NC_007070.3	28370611	28373135	plus	2	NA
	409105	XM_392630.4	XLOC_000765	XLOC_000765	Group1:28374103-28377638	7460	MODEL	571510572	NC_007070.3	323388987	28374103	28377637	+	Reference Amel_4.5 Primary Assembly	-	-	LOC409105	7460	Apis mellifera	0	live	LOC409105	GB11580	uncharacterized LOC409105			LG1	NC_007070.3	28374104	28377638	plus	3	NA
	727134	NM_001242435.1,XM_006571703.1	XLOC_000766	XLOC_000766	Group1:28388888-28404310	7460	VALIDATED	334852198	NW_003378185.1	319965834	20122	32821	+	Reference Amel_4.5 Primary Assembly	-	-	ecd	7460	Apis mellifera	0	live	ecd	GB18989	ecdysoneless	protein SGT1 homolog ecdysoneless		LG1	NC_007070.3	28388889	28401588	plus	7	NA
	100577118	XM_003251739.2,XM_006571707.1	XLOC_000767	XLOC_000767	Group1:28408312-28426987	7460	MODEL	571510593	NW_003378185.1	319965834	39546	58220	+	Reference Amel_4.5 Primary Assembly	-	-	LOC100577118	7460	Apis mellifera	0	live	LOC100577118		trace amine-associated receptor 8b-like			LG1	NC_007070.3	28408313	28426987	plus	10	NA
	102654098	XR_412225.1	XLOC_000768	XLOC_000768	Group1:28435078-28526149	7460	MODEL	571510587	NW_003378185.1	319965834	78329	79564	+	Reference Amel_4.5 Primary Assembly	-	-	LOC102654098	7460	Apis mellifera	0	live	LOC102654098		uncharacterized LOC102654098			LG1	NC_007070.3	28447096	28448331	plus	2	NA
	552181	XM_624559.4	XLOC_000769	XLOC_000769	Group1:28435078-28526149	7460	MODEL	571510574	NW_003378185.1	319965834	155835	157382	+	Reference Amel_4.5 Primary Assembly	-	-	LOC552181	7460	Apis mellifera	0	live	LOC552181	GB18681	methyltransferase-like protein 10-like			LG1	NC_007070.3	28524602	28526149	plus	4	NA
	412263	XM_006571710.1,XM_006571711.1,XM_006571712.1,XM_395725.5	XLOC_000770	XLOC_000770	Group1:28546758-28563348	7460	MODEL	571510608	NC_007070.3	323388987	28546758	28563347	+	Reference Amel_4.5 Primary Assembly	-	-	LOC412263	7460	Apis mellifera	0	live	LOC412263	GB16506	endoplasmic reticulum aminopeptidase 2-like			LG1	NC_007070.3	28546759	28563348	plus	16	NA
	725081	XM_003251740.2,XM_006571716.1,XM_006571717.1,XM_006571718.1,XM_006571719.1	XLOC_000771	XLOC_000771	Group1:28564906-28642930	7460	MODEL	571510630	NC_007070.3	323388987	28564906	28642929	+	Reference Amel_4.5 Primary Assembly	-	-	LOC725081	7460	Apis mellifera	0	live	LOC725081		segmentation protein cap'n'collar-like			LG1	NC_007070.3	28564907	28642930	plus	17	NA
	725045	XM_001120941.3	XLOC_000772	XLOC_000772	Group1:28644670-28646097	7460	MODEL	571510646	NC_007070.3	323388987	28644670	28646096	+	Reference Amel_4.5 Primary Assembly	-	-	LOC725045	7460	Apis mellifera	0	live	LOC725045	GB11631	protein DPCD-like			LG1	NC_007070.3	28644671	28646097	plus	4	NA
	724994	XM_001120896.3	XLOC_000773	XLOC_000773	Group1:28646458-28673406	7460	MODEL	571510656	NW_003378185.1	319965834	277692	304639	+	Reference Amel_4.5 Primary Assembly	-	-	LOC724994	7460	Apis mellifera	0	live	LOC724994		uncharacterized LOC724994			LG1	NC_007070.3	28646459	28673406	plus	9	NA
	100577390	XM_003251742.2,XM_006571722.1,XM_006571723.1	XLOC_000774	XLOC_000774	Group1:28692773-28780342	7460	MODEL	571510668	NC_007070.3	323388987	28692773	28780341	+	Reference Amel_4.5 Primary Assembly	-	-	LOC100577390	7460	Apis mellifera	0	live	LOC100577390		fibroblast growth factor 18-like			LG1	NC_007070.3	28692774	28780342	plus	7	NA
		rna_LOC102655019	XLOC_000775	XLOC_000775	Group1:28692773-28780342
	102655882	XM_006571744.1	XLOC_000776	XLOC_000776	Group1:28917887-28919152	7460	MODEL	571510766	NC_007070.3	323388987	28917887	28919151	+	Reference Amel_4.5 Primary Assembly	-	-	LOC102655882	7460	Apis mellifera	0	live	LOC102655882		ES1 protein homolog, mitochondrial-like			LG1	NC_007070.3	28917888	28919152	plus	4	NA
	102655063	XR_412226.1,XR_412227.1,XR_412228.1	XLOC_000777	XLOC_000777	Group1:28919783-29161013	7460	MODEL	571510671	NC_007070.3	323388987	28965934	29161012	+	Reference Amel_4.5 Primary Assembly	-	-	LOC102655063	7460	Apis mellifera	0	live	LOC102655063		uncharacterized LOC102655063			LG1	NC_007070.3	28965935	29161013	plus	8	NA
	100577959	XM_006571745.1	XLOC_000778	XLOC_000778	Group1:29225834-29243096	7460	MODEL	571510770	NC_007070.3	323388987	29225834	29243095	+	Reference Amel_4.5 Primary Assembly	-	-	LOC100577959	7460	Apis mellifera	0	live	LOC100577959		uncharacterized LOC100577959			LG1	NC_007070.3	29225835	29243096	plus	5	NA
	726912	XM_001122629.3,XM_006557348.1,XM_006557349.1	XLOC_000779	XLOC_000779	Group1:180-211962	7460	MODEL	571499209	NW_003377856.1	319968394	180	211961	-	Reference Amel_4.5 Primary Assembly	-	-	cort	7460	Apis mellifera	0	live	cort	GB14808	cortex			LG1	NC_007070.3	181	211962	minus	10	NA
	102655442	XR_407454.1,XR_407455.1,XR_407456.1	XLOC_000780	XLOC_000780	Group1:180-211962	7460	MODEL	571499197	NC_007070.3	323388987	170087	171785	-	Reference Amel_4.5 Primary Assembly	-	-	LOC102655442	7460	Apis mellifera	0	live	LOC102655442		uncharacterized LOC102655442			LG1	NC_007070.3	170088	171786	minus	4	NA
	408626	XM_006557350.1,XM_006557351.1,XM_392167.5	XLOC_000781	XLOC_000781	Group1:212879-229735	7460	MODEL	571499227	NC_007070.3	323388987	212879	229734	-	Reference Amel_4.5 Primary Assembly	-	-	LOC408626	7460	Apis mellifera	0	live	LOC408626	GB12931	poly(A)-specific ribonuclease PARN-like			LG1	NC_007070.3	212880	229735	minus	12	NA
	102655886	XR_407467.1	XLOC_000782	XLOC_000782	Group1:263458-326135	7460	MODEL	571499252	NW_003377856.1	319968394	277121	281764	-	Reference Amel_4.5 Primary Assembly	-	-	LOC102655886	7460	Apis mellifera	0	live	LOC102655886		uncharacterized LOC102655886			LG1	NC_007070.3	277122	281765	minus	3	NA
	102655860	XR_407466.1	XLOC_000783	XLOC_000783	Group1:263458-326135	7460	MODEL	571499249	NW_003377856.1	319968394	286123	291649	-	Reference Amel_4.5 Primary Assembly	-	-	LOC102655860	7460	Apis mellifera	0	live	LOC102655860		uncharacterized LOC102655860			LG1	NC_007070.3	286124	291650	minus	2	NA
	102655832	XR_407465.1	XLOC_000784	XLOC_000784	Group1:263458-326135	7460	MODEL	571499246	NC_007070.3	323388987	293871	306746	-	Reference Amel_4.5 Primary Assembly	-	-	LOC102655832	7460	Apis mellifera	0	live	LOC102655832		uncharacterized LOC102655832			LG1	NC_007070.3	293872	306747	minus	2	NA
	100577848	XR_407459.1,XR_407460.1,XR_407461.1,XR_407462.1,XR_407463.1,XR_407464.1	XLOC_000785	XLOC_000785	Group1:263458-326135	7460	MODEL	571499233	NC_007070.3	323388987	308576	310935	-	Reference Amel_4.5 Primary Assembly	-	-	LOC100577848	7460	Apis mellifera	0	live	LOC100577848		uncharacterized LOC100577848			LG1	NC_007070.3	308577	310936	minus	3	NA
		Trnaq-cug_rna28	XLOC_000786	XLOC_000786	Group1:326360-326432
		Trnak-cuu_rna32	XLOC_000787	XLOC_000787	Group1:341431-341504
	410766	XM_006557354.1,XM_006557355.1,XM_006557356.1,XM_394242.5	XLOC_000788	XLOC_000788	Group1:347145-351815	7460	MODEL	571499273	NW_003377856.1	319968394	347145	351814	-	Reference Amel_4.5 Primary Assembly	-	-	LOC410766	7460	Apis mellifera	0	live	LOC410766	GB12175	uncharacterized LOC410766			LG1	NC_007070.3	347146	351815	minus	11	NA
	410767	NM_001204751.1	XLOC_000789	XLOC_000789	Group1:383809-501975	7460	VALIDATED	325297012	NC_007070.3	323388987	383809	501974	-	Reference Amel_4.5 Primary Assembly	-	-	Nedd9	7460	Apis mellifera	0	live	Nedd9	GB18435	neural precursor cell expressed, developmentally down-regulated gene 9	enhancer of filamentation 1		LG1	NC_007070.3	383810	501975	minus	10	NA
	726756	XM_001122476.3	XLOC_000790	XLOC_000790	Group1:508432-515068	7460	MODEL	571499305	NC_007070.3	323388987	508432	515067	-	Reference Amel_4.5 Primary Assembly	-	-	Yeti	7460	Apis mellifera	0	live	Yeti	GB10848	Yeti protein			LG1	NC_007070.3	508433	515068	minus	4	NA
	410769	XM_006557360.1,XM_006557361.1,XM_394245.5	XLOC_000791	XLOC_000791	Group1:562020-566359	7460	MODEL	571499316	NW_003377856.1	319968394	562020	566358	-	Reference Amel_4.5 Primary Assembly	-	-	Psa	7460	Apis mellifera	0	live	Psa	GB13772	puromycin sensitive aminopeptidase			LG1	NC_007070.3	562021	566359	minus	5	NA
	102656879	XR_407473.1	XLOC_000792	XLOC_000792	Group1:637865-640523	7460	MODEL	571499325	NC_007070.3	323388987	637865	640522	-	Reference Amel_4.5 Primary Assembly	-	-	LOC102656879	7460	Apis mellifera	0	live	LOC102656879		uncharacterized LOC102656879			LG1	NC_007070.3	637866	640523	minus	2	NA
	102654047	XM_006557374.1	XLOC_000793	XLOC_000793	Group1:770360-961500	7460	MODEL	571499401	NW_003377856.1	319968394	822249	823644	-	Reference Amel_4.5 Primary Assembly	-	-	LOC102654047	7460	Apis mellifera	0	live	LOC102654047		serine/arginine-rich splicing factor 11-like			LG1	NC_007070.3	822250	823645	minus	2	NA
	410771	XM_006557369.1,XM_006557370.1,XM_006557371.1,XM_006557372.1,XM_006557373.1,XM_394247.5	XLOC_000794	XLOC_000794	Group1:770360-961500	7460	MODEL	571499377	NC_007070.3	323388987	898829	961499	-	Reference Amel_4.5 Primary Assembly	-	-	LOC410771	7460	Apis mellifera	0	live	LOC410771	GB17207	WD repeat-containing protein 47-like			LG1	NC_007070.3	898830	961500	minus	16	NA
	551203	XM_006557368.1	XLOC_000795	XLOC_000795	Group1:962137-1134513	7460	MODEL	571499371	NW_003377856.1	319968394	962137	1134512	-	Reference Amel_4.5 Primary Assembly	-	-	LOC551203	7460	Apis mellifera	0	live	LOC551203		probable E3 ubiquitin-protein ligase MYCBP2-like			LG1	NC_007070.3	962138	1134513	minus	40	NA
	726446	XM_001120565.3	XLOC_000796	XLOC_000796	Group1:962137-1134513	7460	MODEL	571499363	NC_007070.3	323388987	1016201	1017676	-	Reference Amel_4.5 Primary Assembly	-	-	LOC726446	7460	Apis mellifera	0	live	LOC726446		uncharacterized LOC726446			LG1	NC_007070.3	1016202	1017677	minus	1	NA
	102655546	XM_006557409.1	XLOC_000797	XLOC_000797	Group1:1134820-1138734	7460	MODEL	571499576	NC_007070.3	323388987	1134820	1138733	-	Reference Amel_4.5 Primary Assembly	-	-	LOC102655546	7460	Apis mellifera	0	live	LOC102655546		probable E3 ubiquitin-protein ligase MYCBP2-like			LG1	NC_007070.3	1134821	1138734	minus	12	NA
	102655580	XM_006557410.1	XLOC_000798	XLOC_000798	Group1:1256648-1259085	7460	MODEL	571499580	NW_003377856.1	319968394	1256648	1259084	-	Reference Amel_4.5 Primary Assembly	-	-	LOC102655580	7460	Apis mellifera	0	live	LOC102655580		suppressor of Mek1-like			LG1	NC_007070.3	1256649	1259085	minus	4	NA
	408565	XM_006557391.1,XM_392109.4	XLOC_000799	XLOC_000799	Group1:1263477-1272630	7460	MODEL	571499484	NC_007070.3	323388987	1263477	1269092	-	Reference Amel_4.5 Primary Assembly	-	-	LOC408565	7460	Apis mellifera	0	live	LOC408565	GB13256	uncharacterized LOC408565			LG1	NC_007070.3	1263478	1269093	minus	10	NA
Amftz-f1	726450	XM_001122182.3,XM_006557392.1,XM_006557393.1,XM_006557394.1,XM_006557395.1,XM_006557396.1	XLOC_000800	XLOC_000800	Group1:1275404-1341488	7460	MODEL	571499515	NW_003377856.1	319968394	1275404	1341487	-	Reference Amel_4.5 Primary Assembly	-	-	ftz-f1	7460	Apis mellifera	0	live	ftz-f1	GB16873, NR5A3	ftz transcription factor 1			LG1	NC_007070.3	1275405	1341488	minus	7	NA
	408567	XM_392111.5	XLOC_000801	XLOC_000801	Group1:1341556-1344294	7460	MODEL	571499520	NC_007070.3	323388987	1341556	1344293	-	Reference Amel_4.5 Primary Assembly	-	-	LOC408567	7460	Apis mellifera	0	live	LOC408567	GB16579	probable medium-chain specific acyl-CoA dehydrogenase, mitochondrial-like			LG1	NC_007070.3	1341557	1344294	minus	10	NA
	551448	XM_006557398.1,XM_006557399.1,XM_006557400.1,XM_006557401.1,XM_006557402.1,XM_006557403.1	XLOC_000802	XLOC_000802	Group1:1345242-1358510	7460	MODEL	571499526	NW_003377856.1	319968394	1347037	1356627	-	Reference Amel_4.5 Primary Assembly	-	-	LOC551448	7460	Apis mellifera	0	live	LOC551448	GB16896	ribose-phosphate diphosphokinase			LG1	NC_007070.3	1347038	1356628	minus	10	NA
	409940	NM_001242554.1	XLOC_000803	XLOC_000803	Group1:1360316-1362498	7460	VALIDATED	335892807	NC_007070.3	323388987	1360316	1362497	-	Reference Amel_4.5 Primary Assembly	-	-	Rfwd3	7460	Apis mellifera	0	live	Rfwd3	GB16627	ring finger and WD repeat domain 3	E3 ubiquitin-protein ligase RFWD3		LG1	NC_007070.3	1360317	1362498	minus	3	NA
	551555	XM_006557404.1,XM_006557405.1,XM_006557406.1,XM_623949.4	XLOC_000804	XLOC_000804	Group1:1364454-1377243	7460	MODEL	571499556	NW_003377856.1	319968394	1369306	1375493	-	Reference Amel_4.5 Primary Assembly	-	-	LOC551555	7460	Apis mellifera	0	live	LOC551555	GB16125	uncharacterized LOC551555			LG1	NC_007070.3	1369307	1375494	minus	7	NA
	100578943	XR_407970.1	XLOC_000805	XLOC_000805	Group1:1441069-1449545	7460	MODEL	571500131	NC_007070.3	323388987	1445706	1447321	-	Reference Amel_4.5 Primary Assembly	-	-	LOC100578943	7460	Apis mellifera	0	live	LOC100578943		UPF0197 transmembrane protein C11orf10 homolog			LG1	NC_007070.3	1445707	1447322	minus	3	NA
	725316	XM_001120146.3	XLOC_000806	XLOC_000806	Group1:1450352-1451653	7460	MODEL	571500133	NC_007070.3	323388987	1450352	1451652	-	Reference Amel_4.5 Primary Assembly	-	-	LOC725316	7460	Apis mellifera	0	live	LOC725316	GB17750	transmembrane protein 208-like			LG1	NC_007070.3	1450353	1451653	minus	5	NA
	727290	XM_006558617.1	XLOC_000807	XLOC_000807	Group1:1457982-1459893	7460	MODEL	571500125	NC_007070.3	323388987	1457982	1459892	-	Reference Amel_4.5 Primary Assembly	-	-	CYP303A1	7460	Apis mellifera	0	live	CYP303A1	GB18872	cytochrome P450 303A1			LG1	NC_007070.3	1457983	1459893	minus	7	NA
	411675	XM_006558615.1,XM_395143.5	XLOC_000808	XLOC_000808	Group1:1488875-1494969	7460	MODEL	571500118	NC_007070.3	323388987	1488875	1494968	-	Reference Amel_4.5 Primary Assembly	-	-	LOC411675	7460	Apis mellifera	0	live	LOC411675	GB18396	UNC93-like protein-like			LG1	NC_007070.3	1488876	1494969	minus	8	NA
	100578696	XM_003249293.2,XM_006558613.1,XM_006558614.1	XLOC_000809	XLOC_000809	Group1:1508063-1523013	7460	MODEL	571500101	NC_007070.3	323388987	1508063	1523012	-	Reference Amel_4.5 Primary Assembly	-	-	LOC100578696	7460	Apis mellifera	0	live	LOC100578696		uncharacterized LOC100578696			LG1	NC_007070.3	1508064	1523013	minus	5	NA
	413609	NM_001214904.1	XLOC_000810	XLOC_000810	Group1:1533890-1539104	7460	VALIDATED	333805591	NW_003377906.1	319968344	784025	789238	+	Reference Amel_4.5 Primary Assembly	-	-	Tpcn1	7460	Apis mellifera	0	live	Tpcn1	GB15710	two pore segment channel 1	two pore calcium channel protein 1		LG1	NC_007070.3	1533891	1539104	minus	12	NA
	409479	XM_006558609.1	XLOC_000811	XLOC_000811	Group1:1539463-1540529	7460	MODEL	571500085	NW_003377906.1	319968344	782600	783665	+	Reference Amel_4.5 Primary Assembly	-	-	RpL6	7460	Apis mellifera	0	live	RpL6	GB16628	ribosomal protein L6			LG1	NC_007070.3	1539464	1540529	minus	3	NA
	552064	XM_006558608.1,XM_624443.3	XLOC_000812	XLOC_000812	Group1:1541881-1547467	7460	MODEL	571500081	NW_003377906.1	319968344	775662	781247	+	Reference Amel_4.5 Primary Assembly	-	-	LOC552064	7460	Apis mellifera	0	live	LOC552064	GB10579	AP-3 complex subunit beta-1-like			LG1	NC_007070.3	1541882	1547467	minus	10	NA
	726902	XM_001121025.3	XLOC_000813	XLOC_000813	Group1:1548357-1549829	7460	MODEL	571500074	NW_003377906.1	319968344	773300	774771	+	Reference Amel_4.5 Primary Assembly	-	-	LOC726902	7460	Apis mellifera	0	live	LOC726902	GB14484	UPF0327 protein C1orf151-like			LG1	NC_007070.3	1548358	1549829	minus	3	NA
	727331	XM_006558607.1	XLOC_000814	XLOC_000814	Group1:1558777-1563868	7460	MODEL	571500068	NW_003377906.1	319968344	759261	764351	+	Reference Amel_4.5 Primary Assembly	-	-	LOC727331	7460	Apis mellifera	0	live	LOC727331	GB19278	sorting nexin-25-like			LG1	NC_007070.3	1558778	1563868	minus	12	NA
	100578362	XM_003249290.2,XM_006558603.1,XM_006558604.1,XM_006558605.1,XM_397273.5	XLOC_000815	XLOC_000815	Group1:1573940-1589619	7460	MODEL	571500056	NW_003377906.1	319968344	733510	737135	+	Reference Amel_4.5 Primary Assembly	-	-	LOC100578362	7460	Apis mellifera	0	live	LOC100578362		protein kinase C iota type-like			LG1	NC_007070.3	1585994	1589619	minus	5	NA
	413835	XM_003249289.2,XM_006558599.1,XM_006558600.1,XM_006558601.1,XM_006558602.1,XM_397274.5	XLOC_000816	XLOC_000816	Group1:1590941-1596590	7460	MODEL	571500031	NW_003377906.1	319968344	726539	732187	+	Reference Amel_4.5 Primary Assembly	-	-	LOC413835	7460	Apis mellifera	0	live	LOC413835		serine/arginine-rich splicing factor 7-like			LG1	NC_007070.3	1590942	1596590	minus	8	NA
	102656756	XR_407969.1	XLOC_000817	XLOC_000817	Group1:1601228-1604938	7460	MODEL	571500022	NW_003377906.1	319968344	718926	720767	+	Reference Amel_4.5 Primary Assembly	-	-	LOC102656756	7460	Apis mellifera	0	live	LOC102656756		uncharacterized LOC102656756			LG1	NC_007070.3	1602362	1604203	minus	3	NA
	725041	XM_001120937.3	XLOC_000818	XLOC_000818	Group1:1643404-1648453	7460	MODEL	571499992	NC_007070.3	323388987	1643404	1648452	-	Reference Amel_4.5 Primary Assembly	-	-	LOC725041	7460	Apis mellifera	0	live	LOC725041	GB16716	slit homolog 2 protein-like			LG1	NC_007070.3	1643405	1648453	minus	2	NA
	102655484	XR_407934.1	XLOC_000819	XLOC_000819	Group1:1652782-1787673	7460	MODEL	571499871	NC_007070.3	323388987	1664059	1664666	-	Reference Amel_4.5 Primary Assembly	-	-	LOC102655484	7460	Apis mellifera	0	live	LOC102655484		uncharacterized LOC102655484			LG1	NC_007070.3	1664060	1664667	minus	2	NA
	102655572	XR_407937.1	XLOC_000820	XLOC_000820	Group1:1652782-1787673	7460	MODEL	571499881	NC_007070.3	323388987	1676660	1677465	-	Reference Amel_4.5 Primary Assembly	-	-	LOC102655572	7460	Apis mellifera	0	live	LOC102655572		uncharacterized LOC102655572			LG1	NC_007070.3	1676661	1677466	minus	2	NA
	102655775	XR_407946.1	XLOC_000821	XLOC_000821	Group1:1652782-1787673	7460	MODEL	571499901	NW_003377906.1	319968344	632478	633005	+	Reference Amel_4.5 Primary Assembly	-	-	LOC102655775	7460	Apis mellifera	0	live	LOC102655775		uncharacterized LOC102655775			LG1	NC_007070.3	1690124	1690651	minus	2	NA
	100578066	XM_006558587.1,XM_006558588.1,XM_006558589.1,XM_006558590.1,XM_006558591.1,XM_006558592.1,XM_006558593.1	XLOC_000822	XLOC_000822	Group1:1652782-1787673	7460	MODEL	571499915	NW_003377906.1	319968344	535456	623114	+	Reference Amel_4.5 Primary Assembly	-	-	LOC100578066	7460	Apis mellifera	0	live	LOC100578066		glycogen-binding subunit 76A-like			LG1	NC_007070.3	1700015	1787673	minus	17	NA
	725343	XM_003249286.2	XLOC_000823	XLOC_000823	Group1:1798955-1819101	7460	MODEL	571500153	NW_003377906.1	319968344	504028	515743	+	Reference Amel_4.5 Primary Assembly	-	-	LOC725343	7460	Apis mellifera	0	live	LOC725343		alkyldihydroxyacetonephosphate synthase		LG1	LG1	NC_007070.3	1807386	1819101	minus	6	NA
	551204	XM_623599.4	XLOC_000824	XLOC_000824	Group1:1819272-1822511	7460	MODEL	571499857	NW_003377906.1	319968344	500618	502075	+	Reference Amel_4.5 Primary Assembly	-	-	LOC551204	7460	Apis mellifera	0	live	LOC551204	GB12071	endonuclease III-like protein 1-like			LG1	NC_007070.3	1821054	1822511	minus	2	NA
	100577325	XM_003249312.2,XM_003249313.2	XLOC_000825	XLOC_000825	Group1:1824282-1827244	7460	MODEL	571499842	NC_007070.3	323388987	1824282	1827243	-	Reference Amel_4.5 Primary Assembly	-	-	LOC100577325	7460	Apis mellifera	0	live	LOC100577325		uncharacterized LOC100577325			LG1	NC_007070.3	1824283	1827244	minus	3	NA
	724537	XM_001120426.3,XM_006558578.1,XM_006558579.1,XM_006558580.1	XLOC_000826	XLOC_000826	Group1:1835165-1843278	7460	MODEL	571499838	NW_003377906.1	319968344	479851	487180	+	Reference Amel_4.5 Primary Assembly	-	-	LOC724537	7460	Apis mellifera	0	live	LOC724537	GB19625	ubiquitin carboxyl-terminal hydrolase 36-like			LG1	NC_007070.3	1835949	1843278	minus	9	NA
	409327	XM_006558576.1,XM_006558577.1,XM_397559.5	XLOC_000827	XLOC_000827	Group1:1846736-1867617	7460	MODEL	571499780	NW_003377906.1	319968344	455512	476392	+	Reference Amel_4.5 Primary Assembly	-	-	LOC409327	7460	Apis mellifera	0	live	LOC409327	GB10701	uncharacterized LOC409327			LG1	NC_007070.3	1846737	1867617	minus	7	NA
	724679	XM_003249311.2,XM_006558575.1	XLOC_000828	XLOC_000828	Group1:1874902-1936637	7460	MODEL	571499778	NC_007070.3	323388987	1881936	1936636	-	Reference Amel_4.5 Primary Assembly	-	-	LOC724679	7460	Apis mellifera	0	live	LOC724679	GB14921	uncharacterized LOC724679			LG1	NC_007070.3	1881937	1936637	minus	4	NA
	410765	XM_003249309.2	XLOC_000829	XLOC_000829	Group1:1951177-1953439	7460	MODEL	571499741	NW_003377906.1	319968344	369690	371951	+	Reference Amel_4.5 Primary Assembly	-	-	LOC410765	7460	Apis mellifera	0	live	LOC410765	GB18817	7,8-dihydro-8-oxoguanine triphosphatase-like			LG1	NC_007070.3	1951178	1953439	minus	3	NA
	100576088	XM_006558573.1	XLOC_000830	XLOC_000830	Group1:1953823-1956348	7460	MODEL	571499734	NC_007070.3	323388987	1953823	1954954	-	Reference Amel_4.5 Primary Assembly	-	-	LOC100576088	7460	Apis mellifera	0	live	LOC100576088		28S ribosomal protein S23, mitochondrial-like			LG1	NC_007070.3	1953824	1954955	minus	4	NA
	724874	XM_003249306.2,XM_006558559.1,XM_006558560.1,XM_006558561.1	XLOC_000831	XLOC_000831	Group1:1957010-1966460	7460	MODEL	571499683	NW_003377906.1	319968344	356669	364983	+	Reference Amel_4.5 Primary Assembly	-	-	LOC724874	7460	Apis mellifera	0	live	LOC724874	GB12353	facilitated trehalose transporter Tret1-like			LG1	NC_007070.3	1958146	1966460	minus	6	NA
	102654036	XM_006558562.1	XLOC_000832	XLOC_000832	Group1:1966580-1977353	7460	MODEL	571499692	NW_003377906.1	319968344	352984	353929	+	Reference Amel_4.5 Primary Assembly	-	-	LOC102654036	7460	Apis mellifera	0	live	LOC102654036		uncharacterized LOC102654036			LG1	NC_007070.3	1969200	1970145	minus	3	NA
	100576820	XM_003249304.2,XM_006558563.1	XLOC_000833	XLOC_000833	Group1:1966580-1977353	7460	MODEL	571499696	NW_003377906.1	319968344	350309	352803	+	Reference Amel_4.5 Primary Assembly	-	-	LOC100576820	7460	Apis mellifera	0	live	LOC100576820		uncharacterized LOC100576820			LG1	NC_007070.3	1970326	1972820	minus	5	NA
	100576789	XM_003249303.2,XM_006558556.1,XM_006558557.1	XLOC_000834	XLOC_000834	Group1:1978543-1981393	7460	MODEL	571499664	NW_003377906.1	319968344	341736	344585	+	Reference Amel_4.5 Primary Assembly	-	-	LOC100576789	7460	Apis mellifera	0	live	LOC100576789		leucine-rich repeat-containing protein 57-like			LG1	NC_007070.3	1978544	1981393	minus	5	NA
	724948	XM_006558620.1	XLOC_000835	XLOC_000835	Group1:1982746-1985575	7460	MODEL	571500146	NW_003377906.1	319968344	337554	340382	+	Reference Amel_4.5 Primary Assembly	-	-	LOC724948	7460	Apis mellifera	0	live	LOC724948	GB11773	protein KRI1 homolog			LG1	NC_007070.3	1982747	1985575	minus	6	NA
	100576700	XM_003249302.2,XM_006558552.1,XM_006558553.1,XM_006558554.1,XM_006558555.1	XLOC_000836	XLOC_000836	Group1:1992632-2144805	7460	MODEL	571499639	NC_007070.3	323388987	1992632	2144804	-	Reference Amel_4.5 Primary Assembly	-	-	LOC100576700	7460	Apis mellifera	0	live	LOC100576700		neurogenin-3-like			LG1	NC_007070.3	1992633	2144805	minus	9	NA
	100576602	XR_407900.1,XR_407901.1	XLOC_000837	XLOC_000837	Group1:2174127-2213786	7460	MODEL	571499588	NW_003377906.1	319968344	109343	149001	+	Reference Amel_4.5 Primary Assembly	-	-	LOC100576602	7460	Apis mellifera	0	live	LOC100576602		uncharacterized LOC100576602			LG1	NC_007070.3	2174128	2213786	minus	8	NA
	102656528	XR_407899.1	XLOC_000838	XLOC_000838	Group1:2220140-2227260	7460	MODEL	571499586	NW_003377906.1	319968344	95869	102988	+	Reference Amel_4.5 Primary Assembly	-	-	LOC102656528	7460	Apis mellifera	0	live	LOC102656528		uncharacterized LOC102656528			LG1	NC_007070.3	2220141	2227260	minus	3	NA
	725043	XM_006559886.1	XLOC_000839	XLOC_000839	Group1:2399729-2671525	7460	MODEL	571500406	NC_007070.3	323388987	2399729	2671524	-	Reference Amel_4.5 Primary Assembly	-	-	LOC725043	7460	Apis mellifera	0	live	LOC725043		protein muscleblind-like			LG1	NC_007070.3	2399730	2671525	minus	5	NA
	724992	XM_006559884.1	XLOC_000840	XLOC_000840	Group1:2697471-2698480	7460	MODEL	571500400	NC_007070.3	323388987	2697471	2698479	-	Reference Amel_4.5 Primary Assembly	-	-	LOC724992	7460	Apis mellifera	0	live	LOC724992	GB12594	RRP15-like protein			LG1	NC_007070.3	2697472	2698480	minus	2	NA
	100576147	XM_006559882.1	XLOC_000841	XLOC_000841	Group1:2744238-2748291	7460	MODEL	571500392	NW_003377946.1	319968304	422727	426779	+	Reference Amel_4.5 Primary Assembly	-	-	LOC100576147	7460	Apis mellifera	0	live	LOC100576147		uncharacterized LOC100576147			LG1	NC_007070.3	2744239	2748291	minus	1	NA
	408623	XM_006559867.1,XM_006559868.1,XM_006559869.1,XM_006559870.1,XM_006559871.1,XM_006559872.1,XM_006559873.1,XM_006559874.1,XM_006559875.1,XM_006559876.1,XM_006559877.1,XM_006559878.1,XM_006559879.1,XM_006559880.1,XM_006559881.1	XLOC_000842	XLOC_000842	Group1:2812713-2830805	7460	MODEL	571500330	NC_007070.3	323388987	2812713	2830804	-	Reference Amel_4.5 Primary Assembly	-	-	endoA	7460	Apis mellifera	0	live	endoA	GB14809	endophilin A			LG1	NC_007070.3	2812714	2830805	minus	16	NA
	412834	XM_006559865.1,XM_006559866.1,XM_396286.5	XLOC_000843	XLOC_000843	Group1:2830980-2836130	7460	MODEL	571500322	NW_003377946.1	319968304	334888	340037	+	Reference Amel_4.5 Primary Assembly	-	-	Ranbp11	7460	Apis mellifera	0	live	Ranbp11	GB16094	Ranbp11 protein			LG1	NC_007070.3	2830981	2836130	minus	18	NA
	412578	XM_006559864.1	XLOC_000844	XLOC_000844	Group1:2838723-2843184	7460	MODEL	571500314	NW_003377946.1	319968304	327834	329498	+	Reference Amel_4.5 Primary Assembly	-	-	MED21	7460	Apis mellifera	0	live	MED21	GB17156	mediator of RNA polymerase II transcription subunit 21			LG1	NC_007070.3	2841520	2843184	minus	4	NA
	411985	XM_395451.5	XLOC_000845	XLOC_000845	Group1:2844921-2852093	7460	MODEL	571500312	NW_003377946.1	319968304	318925	326096	+	Reference Amel_4.5 Primary Assembly	-	-	LOC411985	7460	Apis mellifera	0	live	LOC411985	GB15744	uncharacterized LOC411985			LG1	NC_007070.3	2844922	2852093	minus	10	NA
	726291	XM_001122042.3,XM_006559861.1,XM_006559862.1,XM_006559863.1	XLOC_000846	XLOC_000846	Group1:2852759-2862345	7460	MODEL	571500298	NW_003377946.1	319968304	308673	317267	+	Reference Amel_4.5 Primary Assembly	-	-	LOC726291	7460	Apis mellifera	0	live	LOC726291	GB19019	ankyrin repeat and FYVE domain-containing protein 1-like			LG1	NC_007070.3	2853751	2862345	minus	13	NA
		rna_LOC726235	XLOC_000847	XLOC_000847	Group1:2867465-2870827
	551450	XM_006559858.1,XM_006559859.1	XLOC_000848	XLOC_000848	Group1:2877066-2883922	7460	MODEL	571500278	NW_003377946.1	319968304	287096	290243	+	Reference Amel_4.5 Primary Assembly	-	-	LOC551450	7460	Apis mellifera	0	live	LOC551450	GB14161	uncharacterized LOC551450			LG1	NC_007070.3	2880775	2883922	minus	7	NA
	724375	XM_001120210.3	XLOC_000849	XLOC_000849	Group1:2888817-2892556	7460	MODEL	571500261	NC_007070.3	323388987	2888817	2892555	-	Reference Amel_4.5 Primary Assembly	-	-	Snoo	7460	Apis mellifera	0	live	Snoo	GB17669	Sno oncogene			LG1	NC_007070.3	2888818	2892556	minus	3	NA
	724331	XM_006559890.1	XLOC_000850	XLOC_000850	Group1:2894003-2895954	7460	MODEL	571500420	NW_003377946.1	319968304	275064	277014	+	Reference Amel_4.5 Primary Assembly	-	-	LOC724331	7460	Apis mellifera	0	live	LOC724331	GB18149	pre-mRNA-splicing factor CWC22 homolog			LG1	NC_007070.3	2894004	2895954	minus	1	NA
	102654274	XR_408540.1	XLOC_000851	XLOC_000851	Group1:2896150-2896493	7460	MODEL	571500258	NW_003377946.1	319968304	274525	274867	+	Reference Amel_4.5 Primary Assembly	-	-	LOC102654274	7460	Apis mellifera	0	live	LOC102654274		uncharacterized LOC102654274			LG1	NC_007070.3	2896151	2896493	minus	2	NA
	100576540	XM_006559852.1,XM_006559853.1	XLOC_000852	XLOC_000852	Group1:2969591-3069489	7460	MODEL	571500248	NC_007070.3	323388987	3040684	3044131	-	Reference Amel_4.5 Primary Assembly	-	-	LOC100576540	7460	Apis mellifera	0	live	LOC100576540		uncharacterized LOC100576540			LG1	NC_007070.3	3040685	3044132	minus	4	NA
	551279	XM_006559851.1	XLOC_000853	XLOC_000853	Group1:3075230-3088297	7460	MODEL	571500245	NW_003377946.1	319968304	82721	95787	+	Reference Amel_4.5 Primary Assembly	-	-	LOC551279	7460	Apis mellifera	0	live	LOC551279	GB10886	uncharacterized LOC551279			LG1	NC_007070.3	3075231	3088297	minus	6	NA
	408624	XM_006559846.1,XM_006559847.1,XM_006559848.1,XM_006559849.1,XM_006559850.1,XM_392165.5	XLOC_000854	XLOC_000854	Group1:3090451-3101529	7460	MODEL	571500226	NC_007070.3	323388987	3090451	3101528	-	Reference Amel_4.5 Primary Assembly	-	-	LOC408624	7460	Apis mellifera	0	live	LOC408624	GB17882	UHRF1-binding protein 1-like			LG1	NC_007070.3	3090452	3101529	minus	21	NA
	550716	XM_623108.4	XLOC_000855	XLOC_000855	Group1:3105718-3115201	7460	MODEL	571500219	NC_007070.3	323388987	3105718	3115200	-	Reference Amel_4.5 Primary Assembly	-	-	LOC550716	7460	Apis mellifera	0	live	LOC550716	GB19359	clathrin heavy chain-like			LG1	NC_007070.3	3105719	3115201	minus	13	NA
	725884	XM_001120364.3	XLOC_000856	XLOC_000856	Group1:3115782-3117225	7460	MODEL	571500216	NC_007070.3	323388987	3115782	3117224	-	Reference Amel_4.5 Primary Assembly	-	-	RpLP2	7460	Apis mellifera	0	live	RpLP2	GB17108	ribosomal protein P2			LG1	NC_007070.3	3115783	3117225	minus	4	NA
	412473	XM_395930.5	XLOC_000857	XLOC_000857	Group1:3134900-3136613	7460	MODEL	571500195	NW_003377946.1	319968304	34405	36117	+	Reference Amel_4.5 Primary Assembly	-	-	mRpL28	7460	Apis mellifera	0	live	mRpL28	GB14554	mitochondrial ribosomal protein L28			LG1	NC_007070.3	3134901	3136613	minus	6	NA
	413784	XM_006559887.1	XLOC_000858	XLOC_000858	Group1:3136951-3146512	7460	MODEL	571500411	NC_007070.3	323388987	3139116	3146511	-	Reference Amel_4.5 Primary Assembly	-	-	Rph	7460	Apis mellifera	0	live	Rph	GB17287	rabphilin			LG1	NC_007070.3	3139117	3146512	minus	10	NA
	412610	XM_006559840.1,XM_006559841.1	XLOC_000859	XLOC_000859	Group1:3147278-3151194	7460	MODEL	571500187	NW_003377946.1	319968304	19824	23739	+	Reference Amel_4.5 Primary Assembly	-	-	LOC412610	7460	Apis mellifera	0	live	LOC412610	GB19965	glutathione synthetase-like			LG1	NC_007070.3	3147279	3151194	minus	6	NA
	725638	XM_001121467.3	XLOC_000860	XLOC_000860	Group1:3161132-3162741	7460	MODEL	571500173	NW_003377946.1	319968304	8277	9885	+	Reference Amel_4.5 Primary Assembly	-	-	LOC725638	7460	Apis mellifera	0	live	LOC725638	GB12406	uncharacterized protein F58A4.6-like			LG1	NC_007070.3	3161133	3162741	minus	3	NA
	412017	XM_006560271.1,XM_395483.5	XLOC_000861	XLOC_000861	Group1:3232119-3234824	7460	MODEL	571500568	NC_007070.3	323388987	3232119	3234823	-	Reference Amel_4.5 Primary Assembly	-	-	LOC412017	7460	Apis mellifera	0	live	LOC412017	GB12277	etoposide-induced protein 2.4-like			LG1	NC_007070.3	3232120	3234824	minus	7	NA
	552366	XM_625282.4	XLOC_000862	XLOC_000862	Group1:3237323-3240219	7460	MODEL	571500541	NC_007070.3	323388987	3237323	3240218	-	Reference Amel_4.5 Primary Assembly	-	-	LOC552366	7460	Apis mellifera	0	live	LOC552366	GB10825	uncharacterized LOC552366			LG1	NC_007070.3	3237324	3240219	minus	5	NA
	726810	XM_006560267.1,XM_006560268.1,XM_006560269.1,XM_006560270.1	XLOC_000863	XLOC_000863	Group1:3240407-3248924	7460	MODEL	571500548	NW_003377961.1	319968289	291939	298173	+	Reference Amel_4.5 Primary Assembly	-	-	LOC726810	7460	Apis mellifera	0	live	LOC726810	GB13851	radial spoke head 10 homolog B-like			LG1	NC_007070.3	3242690	3248924	minus	9	NA
	727399	XM_001123108.3,XM_006560259.1,XM_006560260.1,XM_006560261.1	XLOC_000864	XLOC_000864	Group1:3254395-3279815	7460	MODEL	571500499	NC_007070.3	323388987	3254395	3279814	-	Reference Amel_4.5 Primary Assembly	-	-	LOC727399	7460	Apis mellifera	0	live	LOC727399		protein numb-like			LG1	NC_007070.3	3254396	3279815	minus	13	NA
	102655040	XR_408683.1	XLOC_000865	XLOC_000865	Group1:3254395-3279815	7460	MODEL	571500496	NC_007070.3	323388987	3269385	3272132	-	Reference Amel_4.5 Primary Assembly	-	-	LOC102655040	7460	Apis mellifera	0	live	LOC102655040		uncharacterized LOC102655040			LG1	NC_007070.3	3269386	3272133	minus	2	NA
	725982	XM_001121762.3,XM_006560263.1,XM_006560264.1,XM_006560265.1,XM_006560266.1	XLOC_000866	XLOC_000866	Group1:3287255-3322720	7460	MODEL	571500539	NC_007070.3	323388987	3317863	3322719	-	Reference Amel_4.5 Primary Assembly	-	-	scat	7460	Apis mellifera	0	live	scat	GB12582	vacuolar protein sorting-associated protein 54	scattered		LG1	NC_007070.3	3317864	3322720	minus	13	NA
	411968	XM_006560258.1	XLOC_000867	XLOC_000867	Group1:3324112-3330257	7460	MODEL	571500492	NW_003377961.1	319968289	210606	216750	+	Reference Amel_4.5 Primary Assembly	-	-	KLHL10	7460	Apis mellifera	0	live	KLHL10	GB12199	kelch-like 10 (Drosophila)			LG1	NC_007070.3	3324113	3330257	minus	9	NA
	725922	XM_001121709.3,XM_006560257.1	XLOC_000868	XLOC_000868	Group1:3330313-3334168	7460	MODEL	571500481	NW_003377961.1	319968289	206695	210549	+	Reference Amel_4.5 Primary Assembly	-	-	LOC725922	7460	Apis mellifera	0	live	LOC725922	GB18512	mitochondrial carnitine/acylcarnitine carrier protein CACL-like			LG1	NC_007070.3	3330314	3334168	minus	4	NA
AmClk	410757	XM_394233.5	XLOC_000869	XLOC_000869	Group1:3344296-3350160	7460	MODEL	571500470	NC_007070.3	323388987	3344296	3350159	-	Reference Amel_4.5 Primary Assembly	-	-	Clk	7460	Apis mellifera	0	live	Clk	GB17107	clock			LG1	NC_007070.3	3344297	3350160	minus	12	NA
	410758	XM_006560248.1,XM_006560249.1,XM_006560250.1,XM_006560251.1,XM_006560252.1,XM_006560253.1,XM_006560254.1,XM_006560255.1	XLOC_000870	XLOC_000870	Group1:3390997-3429982	7460	MODEL	571500436	NC_007070.3	323388987	3390997	3429981	-	Reference Amel_4.5 Primary Assembly	-	-	mbl	7460	Apis mellifera	0	live	mbl	GB13919	muscleblind			LG1	NC_007070.3	3390998	3429982	minus	8	NA
	409780	XM_006560773.1,XM_006560774.1,XM_006560775.1,XM_006560776.1,XM_006560777.1,XM_006560778.1,XM_006560779.1,XM_006560780.1,XM_006560781.1,XM_006560782.1,XM_006560783.1,XM_006560784.1,XM_006560785.1,XM_006560786.1	XLOC_000871	XLOC_000871	Group1:3593471-4052164	7460	MODEL	571500597	NW_003377980.1	319968270	2608	461300	-	Reference Amel_4.5 Primary Assembly	-	-	LOC409780	7460	Apis mellifera	0	live	LOC409780	GB18240	CUGBP Elav-like family member 2-like			LG1	NC_007070.3	3593472	4052164	minus	19	NA
	102656310	XR_408869.1	XLOC_000872	XLOC_000872	Group1:3593471-4052164	7460	MODEL	571500590	NW_003377980.1	319968270	35726	61050	-	Reference Amel_4.5 Primary Assembly	-	-	LOC102656310	7460	Apis mellifera	0	live	LOC102656310		uncharacterized LOC102656310			LG1	NC_007070.3	3626590	3651914	minus	2	NA
	102655012	XR_409142.1	XLOC_000873	XLOC_000873	Group1:4261194-4273804	7460	MODEL	571500687	NC_007070.3	323388987	4261194	4273803	-	Reference Amel_4.5 Primary Assembly	-	-	LOC102655012	7460	Apis mellifera	0	live	LOC102655012		uncharacterized LOC102655012			LG1	NC_007070.3	4261195	4273804	minus	2	NA
	100577851	XR_409143.1	XLOC_000874	XLOC_000874	Group1:4277540-4278885	7460	MODEL	571500690	NC_007070.3	323388987	4277540	4278884	-	Reference Amel_4.5 Primary Assembly	-	-	LOC100577851	7460	Apis mellifera	0	live	LOC100577851		uncharacterized LOC100577851			LG1	NC_007070.3	4277541	4278885	minus	3	NA
	102655067	XR_409144.1	XLOC_000875	XLOC_000875	Group1:4279777-4280268	7460	MODEL	571500692	NW_003377997.1	319968253	156022	156512	+	Reference Amel_4.5 Primary Assembly	-	-	LOC102655067	7460	Apis mellifera	0	live	LOC102655067		uncharacterized LOC102655067			LG1	NC_007070.3	4279778	4280268	minus	2	NA
	102654856	XR_409139.1,XR_409140.1	XLOC_000876	XLOC_000876	Group1:4299035-4332216	7460	MODEL	571500673	NW_003377997.1	319968253	121041	137254	+	Reference Amel_4.5 Primary Assembly	-	-	LOC102654856	7460	Apis mellifera	0	live	LOC102654856		uncharacterized LOC102654856			LG1	NC_007070.3	4299036	4315249	minus	8	NA
	100578042	XM_003249844.2,XM_006561494.1	XLOC_000877	XLOC_000877	Group1:4344789-4346407	7460	MODEL	571500665	NC_007070.3	323388987	4344789	4346406	-	Reference Amel_4.5 Primary Assembly	-	-	LOC100578042	7460	Apis mellifera	0	live	LOC100578042		nose resistant to fluoxetine protein 6-like			LG1	NC_007070.3	4344790	4346407	minus	6	NA
	100577933	XM_003249841.2	XLOC_000878	XLOC_000878	Group1:4372270-4373144	7460	MODEL	571500661	NW_003377997.1	319968253	63146	64019	+	Reference Amel_4.5 Primary Assembly	-	-	LOC100577933	7460	Apis mellifera	0	live	LOC100577933		uncharacterized LOC100577933			LG1	NC_007070.3	4372271	4373144	minus	2	NA
	100577895	XM_006561496.1	XLOC_000879	XLOC_000879	Group1:4406180-4408775	7460	MODEL	571500702	NW_003377997.1	319968253	27515	30109	+	Reference Amel_4.5 Primary Assembly	-	-	LOC100577895	7460	Apis mellifera	0	live	LOC100577895		uncharacterized LOC100577895			LG1	NC_007070.3	4406181	4408775	minus	3	NA
	102656395	XM_006561956.1	XLOC_000880	XLOC_000880	Group1:4489597-4491435	7460	MODEL	571501085	NC_007070.3	323388987	4489597	4491434	-	Reference Amel_4.5 Primary Assembly	-	-	LOC102656395	7460	Apis mellifera	0	live	LOC102656395		heat shock factor protein 5-like			LG1	NC_007070.3	4489598	4491435	minus	2	NA
	725720	XM_006561954.1,XM_006561955.1	XLOC_000881	XLOC_000881	Group1:4492815-4504638	7460	MODEL	571501076	NW_003378001.1	319968249	686655	698215	+	Reference Amel_4.5 Primary Assembly	-	-	LOC725720	7460	Apis mellifera	0	live	LOC725720	GB14486	high affinity nerve growth factor receptor-like			LG1	NC_007070.3	4492816	4504376	minus	9	NA
	102656260	XR_409263.1	XLOC_000882	XLOC_000882	Group1:4492815-4504638	7460	MODEL	571501073	NW_003378001.1	319968249	691944	693060	+	Reference Amel_4.5 Primary Assembly	-	-	LOC102656260	7460	Apis mellifera	0	live	LOC102656260		uncharacterized LOC102656260			LG1	NC_007070.3	4497971	4499087	minus	3	NA
	552676	XM_006561949.1	XLOC_000883	XLOC_000883	Group1:4515751-4519017	7460	MODEL	571501055	NW_003378001.1	319968249	672014	675279	+	Reference Amel_4.5 Primary Assembly	-	-	mRpL3	7460	Apis mellifera	0	live	mRpL3	GB13776	mitochondrial ribosomal protein L3			LG1	NC_007070.3	4515752	4519017	minus	7	NA
	100578131	XR_120039.2	XLOC_000884	XLOC_000884	Group1:4522826-4524002	7460	MODEL	571501053	NW_003378001.1	319968249	667029	668204	+	Reference Amel_4.5 Primary Assembly	-	-	LOC100578131	7460	Apis mellifera	0	live	LOC100578131		uncharacterized LOC100578131			LG1	NC_007070.3	4522827	4524002	minus	3	NA
	100578104	XR_409260.1,XR_409261.1,XR_409262.1	XLOC_000885	XLOC_000885	Group1:4525920-4532996	7460	MODEL	571501046	NW_003378001.1	319968249	658035	665110	+	Reference Amel_4.5 Primary Assembly	-	-	LOC100578104	7460	Apis mellifera	0	live	LOC100578104		uncharacterized LOC100578104			LG1	NC_007070.3	4525921	4532996	minus	8	NA
	102655929	XR_409258.1	XLOC_000886	XLOC_000886	Group1:4539849-4554682	7460	MODEL	571501036	NC_007070.3	323388987	4544425	4546198	-	Reference Amel_4.5 Primary Assembly	-	-	LOC102655929	7460	Apis mellifera	0	live	LOC102655929		uncharacterized LOC102655929			LG1	NC_007070.3	4544426	4546199	minus	3	NA
	102655954	XR_409259.1	XLOC_000887	XLOC_000887	Group1:4539849-4554682	7460	MODEL	571501039	NW_003378001.1	319968249	642475	643388	+	Reference Amel_4.5 Primary Assembly	-	-	LOC102655954	7460	Apis mellifera	0	live	LOC102655954		uncharacterized LOC102655954			LG1	NC_007070.3	4547643	4548556	minus	3	NA
	725532	XM_001121365.3,XM_006561946.1,XM_006561947.1	XLOC_000888	XLOC_000888	Group1:4556711-4576231	7460	MODEL	571501026	NW_003378001.1	319968249	614800	634319	+	Reference Amel_4.5 Primary Assembly	-	-	LOC725532	7460	Apis mellifera	0	live	LOC725532		LIM/homeobox protein Awh-like			LG1	NC_007070.3	4556712	4576231	minus	7	NA
	102655724	XM_006561943.1,XM_006561944.1,XM_006561945.1	XLOC_000889	XLOC_000889	Group1:4581600-4593531	7460	MODEL	571501009	NC_007070.3	323388987	4581600	4593530	-	Reference Amel_4.5 Primary Assembly	-	-	LOC102655724	7460	Apis mellifera	0	live	LOC102655724		autophagy-related protein 23-like			LG1	NC_007070.3	4581601	4593531	minus	10	NA
	413950	XM_006561941.1,XM_006561942.1	XLOC_000890	XLOC_000890	Group1:4594642-4599060	7460	MODEL	571501001	NW_003378001.1	319968249	591971	596388	+	Reference Amel_4.5 Primary Assembly	-	-	psidin	7460	Apis mellifera	0	live	psidin	GB14837	phagocyte signaling impaired			LG1	NC_007070.3	4594643	4599060	minus	10	NA
	725317	XM_001121177.3,XM_006561940.1	XLOC_000891	XLOC_000891	Group1:4601119-4605236	7460	MODEL	571500991	NW_003378001.1	319968249	585795	588872	+	Reference Amel_4.5 Primary Assembly	-	-	LOC725317	7460	Apis mellifera	0	live	LOC725317		PHD finger protein 12-like			LG1	NC_007070.3	4602159	4605236	minus	5	NA
	414037	XM_006561930.1,XM_006561931.1,XM_006561932.1,XM_006561933.1,XM_006561934.1,XM_006561935.1,XM_006561936.1,XM_397473.4	XLOC_000892	XLOC_000892	Group1:4608438-4632061	7460	MODEL	571500944	NW_003378001.1	319968249	562697	582592	+	Reference Amel_4.5 Primary Assembly	-	-	Wnt5	7460	Apis mellifera	0	live	Wnt5		Wnt5 protein		LG1	LG1	NC_007070.3	4608439	4628334	minus	13	NA
	552602	XM_006561937.1	XLOC_000893	XLOC_000893	Group1:4632962-4634237	7460	MODEL	571500975	NW_003378001.1	319968249	556794	558068	+	Reference Amel_4.5 Primary Assembly	-	-	LOC552602	7460	Apis mellifera	0	live	LOC552602	GB18124	transmembrane emp24 domain-containing protein-like			LG1	NC_007070.3	4632963	4634237	minus	3	NA
	413437	XM_396881.4	XLOC_000894	XLOC_000894	Group1:4637466-4638779	7460	MODEL	571500984	NC_007070.3	323388987	4637466	4638778	-	Reference Amel_4.5 Primary Assembly	-	-	unc-119	7460	Apis mellifera	0	live	unc-119	GB12927	protein unc-119 homolog			LG1	NC_007070.3	4637467	4638779	minus	4	NA
	409584	XM_393087.5	XLOC_000895	XLOC_000895	Group1:4642909-4647953	7460	MODEL	571500938	NC_007070.3	323388987	4642909	4647952	-	Reference Amel_4.5 Primary Assembly	-	-	Gint3	7460	Apis mellifera	0	live	Gint3	GB14356	GDI interacting protein 3			LG1	NC_007070.3	4642910	4647953	minus	7	NA
	725560	XM_006561961.1	XLOC_000896	XLOC_000896	Group1:4650770-4656692	7460	MODEL	571501103	NW_003378001.1	319968249	534339	540260	+	Reference Amel_4.5 Primary Assembly	-	-	LOC725560	7460	Apis mellifera	0	live	LOC725560	GB19229	probable phosphorylase b kinase regulatory subunit beta-like			LG1	NC_007070.3	4650771	4656692	minus	19	NA
	551892	XM_006561927.1,XM_006561928.1,XM_624278.4	XLOC_000897	XLOC_000897	Group1:4660646-4665672	7460	MODEL	571500916	NW_003378001.1	319968249	525359	530384	+	Reference Amel_4.5 Primary Assembly	-	-	dock	7460	Apis mellifera	0	live	dock	GB12942	dreadlocks			LG1	NC_007070.3	4660647	4665672	minus	5	NA
	551842	XM_624227.4	XLOC_000898	XLOC_000898	Group1:4669400-4673285	7460	MODEL	571500909	NW_003378001.1	319968249	517746	521630	+	Reference Amel_4.5 Primary Assembly	-	-	LOC551842	7460	Apis mellifera	0	live	LOC551842	GB19184	e3 ubiquitin-protein ligase RNF25-like			LG1	NC_007070.3	4669401	4673285	minus	7	NA
	100577369	XM_003249936.2	XLOC_000899	XLOC_000899	Group1:4675880-4680757	7460	MODEL	571500906	NW_003378001.1	319968249	510274	515150	+	Reference Amel_4.5 Primary Assembly	-	-	LOC100577369	7460	Apis mellifera	0	live	LOC100577369		HEAT repeat-containing protein 6-like			LG1	NC_007070.3	4675881	4680757	minus	12	NA
	100578513	XM_003249940.2	XLOC_000900	XLOC_000900	Group1:4682943-4684896	7460	MODEL	571500895	NW_003378001.1	319968249	506135	508087	+	Reference Amel_4.5 Primary Assembly	-	-	LOC100578513	7460	Apis mellifera	0	live	LOC100578513		KIF1-binding protein homolog			LG1	NC_007070.3	4682944	4684896	minus	1	NA
	551531	XM_006561925.1	XLOC_000901	XLOC_000901	Group1:4692511-4696379	7460	MODEL	571500889	NW_003378001.1	319968249	494652	498519	+	Reference Amel_4.5 Primary Assembly	-	-	LOC551531	7460	Apis mellifera	0	live	LOC551531	GB14718	ribosome biogenesis protein BOP1 homolog			LG1	NC_007070.3	4692512	4696379	minus	8	NA
	413244	XM_006561924.1,XM_396690.5	XLOC_000902	XLOC_000902	Group1:4697007-4699338	7460	MODEL	571500886	NC_007070.3	323388987	4697007	4699337	-	Reference Amel_4.5 Primary Assembly	-	-	LOC413244	7460	Apis mellifera	0	live	LOC413244	GB18091	retrograde Golgi transport protein RGP1 homolog			LG1	NC_007070.3	4697008	4699338	minus	6	NA
	102656551	XM_006561959.1	XLOC_000903	XLOC_000903	Group1:4701758-4702139	7460	MODEL	571501097	NC_007070.3	323388987	4701758	4702138	-	Reference Amel_4.5 Primary Assembly	-	-	LOC102656551	7460	Apis mellifera	0	live	LOC102656551		uncharacterized LOC102656551			LG1	NC_007070.3	4701759	4702139	minus	1	NA
	100577342	XM_006561922.1	XLOC_000904	XLOC_000904	Group1:4702400-4704220	7460	MODEL	571500876	NW_003378001.1	319968249	486811	488630	+	Reference Amel_4.5 Primary Assembly	-	-	LOC100577342	7460	Apis mellifera	0	live	LOC100577342		uncharacterized LOC100577342			LG1	NC_007070.3	4702401	4704220	minus	3	NA
	724902	XM_006561920.1,XM_006561921.1	XLOC_000905	XLOC_000905	Group1:4706804-4714559	7460	MODEL	571500870	NW_003378001.1	319968249	476472	484226	+	Reference Amel_4.5 Primary Assembly	-	-	LOC724902	7460	Apis mellifera	0	live	LOC724902		NGFI-A-binding protein homolog			LG1	NC_007070.3	4706805	4714559	minus	12	NA
	414017	XM_006561958.1	XLOC_000906	XLOC_000906	Group1:4716787-4734949	7460	MODEL	571501092	NW_003378001.1	319968249	456082	474243	+	Reference Amel_4.5 Primary Assembly	-	-	LOC414017	7460	Apis mellifera	0	live	LOC414017	GB14448	protein Daple-like			LG1	NC_007070.3	4716788	4734949	minus	17	NA
	551388	NM_001040264.1	XLOC_000907	XLOC_000907	Group1:4742081-4746262	7460	PROVISIONAL	94400904	NC_007070.3	323388987	4742081	4746261	-	Reference Amel_4.5 Primary Assembly	-	-	Akhr	7460	Apis mellifera	0	live	Akhr	GB16857	adipokinetic hormone receptor	AKH receptor		LG1	NC_007070.3	4742082	4746262	minus	8	NA
	724795	XM_001120697.3	XLOC_000908	XLOC_000908	Group1:4747266-4749850	7460	MODEL	571500865	NC_007070.3	323388987	4747266	4749849	-	Reference Amel_4.5 Primary Assembly	-	-	LOC724795	7460	Apis mellifera	0	live	LOC724795	GB19140	WAS protein family homolog 1-like			LG1	NC_007070.3	4747267	4749850	minus	4	NA
	724720	XM_001120612.3	XLOC_000909	XLOC_000909	Group1:4752546-4754046	7460	MODEL	571500859	NC_007070.3	323388987	4752546	4754045	-	Reference Amel_4.5 Primary Assembly	-	-	LOC724720	7460	Apis mellifera	0	live	LOC724720	GB19312	vacuolar protein sorting-associated protein 37B-like			LG1	NC_007070.3	4752547	4754046	minus	4	NA
	102653920	XM_006561918.1	XLOC_000910	XLOC_000910	Group1:4760962-4819842	7460	MODEL	571500848	NC_007070.3	323388987	4793022	4797209	-	Reference Amel_4.5 Primary Assembly	-	-	LOC102653920	7460	Apis mellifera	0	live	LOC102653920		uncharacterized LOC102653920			LG1	NC_007070.3	4793023	4797210	minus	3	NA
	102653954	XR_409250.1,XR_409251.1	XLOC_000911	XLOC_000911	Group1:4760962-4819842	7460	MODEL	571500852	NW_003378001.1	319968249	384069	386096	+	Reference Amel_4.5 Primary Assembly	-	-	LOC102653954	7460	Apis mellifera	0	live	LOC102653954		uncharacterized LOC102653954			LG1	NC_007070.3	4804935	4806962	minus	4	NA
	412319	XM_006561915.1,XM_006561916.1,XM_395780.5	XLOC_000912	XLOC_000912	Group1:4823491-4831220	7460	MODEL	571500836	NC_007070.3	323388987	4823491	4830146	-	Reference Amel_4.5 Primary Assembly	-	-	LOC412319	7460	Apis mellifera	0	live	LOC412319	GB16638	rhomboid-related protein 3-like			LG1	NC_007070.3	4823492	4830147	minus	7	NA
	408621	XM_392162.5	XLOC_000913	XLOC_000913	Group1:4831996-4833305	7460	MODEL	571500830	NW_003378001.1	319968249	357726	359034	+	Reference Amel_4.5 Primary Assembly	-	-	LOC408621	7460	Apis mellifera	0	live	LOC408621	GB17840	UPF0480 protein C15orf24 homolog			LG1	NC_007070.3	4831997	4833305	minus	4	NA
	102653658	XM_006561914.1	XLOC_000914	XLOC_000914	Group1:4833357-4842931	7460	MODEL	571500820	NC_007070.3	323388987	4835044	4838207	-	Reference Amel_4.5 Primary Assembly	-	-	LOC102653658	7460	Apis mellifera	0	live	LOC102653658		uncharacterized LOC102653658			LG1	NC_007070.3	4835045	4838208	minus	4	NA
	408619	XM_006561913.1,XM_392160.5	XLOC_000915	XLOC_000915	Group1:4851386-4859538	7460	MODEL	571500815	NW_003378001.1	319968249	331493	339644	+	Reference Amel_4.5 Primary Assembly	-	-	LOC408619	7460	Apis mellifera	0	live	LOC408619	GB15093	ubiquitin carboxyl-terminal hydrolase 3-like			LG1	NC_007070.3	4851387	4859538	minus	6	NA
	724233	XM_006561912.1	XLOC_000916	XLOC_000916	Group1:4860664-4861682	7460	MODEL	571500812	NC_007070.3	323388987	4860664	4861681	-	Reference Amel_4.5 Primary Assembly	-	-	RpS17	7460	Apis mellifera	0	live	RpS17	GB10913	ribosomal protein S17			LG1	NC_007070.3	4860665	4861682	minus	3	NA
	102656607	XR_409235.1	XLOC_000917	XLOC_000917	Group1:4862446-4889001	7460	MODEL	571500777	NC_007070.3	323388987	4879039	4880280	-	Reference Amel_4.5 Primary Assembly	-	-	LOC102656607	7460	Apis mellifera	0	live	LOC102656607		uncharacterized LOC102656607			LG1	NC_007070.3	4879040	4880281	minus	2	NA
	102656627	XR_409236.1,XR_409237.1,XR_409238.1	XLOC_000918	XLOC_000918	Group1:4889955-4893266	7460	MODEL	571500779	NW_003378001.1	319968249	297765	301075	+	Reference Amel_4.5 Primary Assembly	-	-	LOC102656627	7460	Apis mellifera	0	live	LOC102656627		uncharacterized LOC102656627			LG1	NC_007070.3	4889956	4893266	minus	3	NA
		rna_LOC102656438	XLOC_000919	XLOC_000919	Group1:4915139-4916096
	102656702	XR_409239.1	XLOC_000920	XLOC_000920	Group1:4919638-5154574	7460	MODEL	571500785	NW_003378001.1	319968249	208089	210837	+	Reference Amel_4.5 Primary Assembly	-	-	LOC102656702	7460	Apis mellifera	0	live	LOC102656702		uncharacterized LOC102656702			LG1	NC_007070.3	4980194	4982942	minus	2	NA
	102656742	XR_409240.1,XR_409241.1	XLOC_000921	XLOC_000921	Group1:4919638-5154574	7460	MODEL	571500787	NW_003378001.1	319968249	202339	205732	+	Reference Amel_4.5 Primary Assembly	-	-	LOC102656742	7460	Apis mellifera	0	live	LOC102656742		uncharacterized LOC102656742			LG1	NC_007070.3	4985299	4988692	minus	4	NA
	102656810	XR_409243.1	XLOC_000922	XLOC_000922	Group1:4919638-5154574	7460	MODEL	571500795	NW_003378001.1	319968249	170264	173015	+	Reference Amel_4.5 Primary Assembly	-	-	LOC102656810	7460	Apis mellifera	0	live	LOC102656810		uncharacterized LOC102656810			LG1	NC_007070.3	5018016	5020767	minus	3	NA
	102656828	XR_409244.1,XR_409245.1,XR_409246.1	XLOC_000923	XLOC_000923	Group1:4919638-5154574	7460	MODEL	571500798	NW_003378001.1	319968249	145609	153216	+	Reference Amel_4.5 Primary Assembly	-	-	LOC102656828	7460	Apis mellifera	0	live	LOC102656828		uncharacterized LOC102656828			LG1	NC_007070.3	5037815	5045422	minus	5	NA
	102656903	XR_409248.1	XLOC_000924	XLOC_000924	Group1:4919638-5154574	7460	MODEL	571500810	NW_003378001.1	319968249	52154	54686	+	Reference Amel_4.5 Primary Assembly	-	-	LOC102656903	7460	Apis mellifera	0	live	LOC102656903		uncharacterized LOC102656903			LG1	NC_007070.3	5136345	5138877	minus	3	NA
	100578481	XR_409478.1,XR_409479.1,XR_409480.1	XLOC_000925	XLOC_000925	Group1:5241817-5244369	7460	MODEL	571501370	NW_003378020.1	319968230	363970	366521	+	Reference Amel_4.5 Primary Assembly	-	-	LOC100578481	7460	Apis mellifera	0	live	LOC100578481		uncharacterized LOC100578481			LG1	NC_007070.3	5241818	5244369	minus	5	NA
	410751	XM_394227.5	XLOC_000926	XLOC_000926	Group1:5265679-5271806	7460	MODEL	571501368	NC_007070.3	323388987	5265679	5271805	-	Reference Amel_4.5 Primary Assembly	-	-	LOC410751	7460	Apis mellifera	0	live	LOC410751	GB13246	phospholipase A1 member A-like			LG1	NC_007070.3	5265680	5271806	minus	7	NA
	410752	XM_006562544.1,XM_006562545.1,XM_006562546.1,XM_006562547.1	XLOC_000927	XLOC_000927	Group1:5282315-5290359	7460	MODEL	571501355	NC_007070.3	323388987	5282315	5290358	-	Reference Amel_4.5 Primary Assembly	-	-	LOC410752	7460	Apis mellifera	0	live	LOC410752	GB19507	vesicular glutamate transporter 3-like			LG1	NC_007070.3	5282316	5290359	minus	10	NA
	100578445	XM_006562549.1	XLOC_000928	XLOC_000928	Group1:5292538-5296723	7460	MODEL	571501383	NW_003378020.1	319968230	311616	315800	+	Reference Amel_4.5 Primary Assembly	-	-	LOC100578445	7460	Apis mellifera	0	live	LOC100578445		uncharacterized LOC100578445			LG1	NC_007070.3	5292539	5296723	minus	4	NA
	410753	XM_394229.4	XLOC_000929	XLOC_000929	Group1:5305595-5307132	7460	MODEL	571501338	NC_007070.3	323388987	5305595	5307131	-	Reference Amel_4.5 Primary Assembly	-	-	LOC410753	7460	Apis mellifera	0	live	LOC410753	GB19036	TATA-box-binding protein-like			LG1	NC_007070.3	5305596	5307132	minus	5	NA
	100578000	XM_006562533.1	XLOC_000930	XLOC_000930	Group1:5312567-5314718	7460	MODEL	571501308	NC_007070.3	323388987	5311769	5314717	-	Reference Amel_4.5 Primary Assembly	-	-	LOC100578000	7460	Apis mellifera	0	live	LOC100578000		uncharacterized LOC100578000			LG1	NC_007070.3	5311770	5314718	minus	2	NA
	102655656	XM_006562548.1	XLOC_000931	XLOC_000931	Group1:5314907-5315925	7460	MODEL	571501380	NW_003378020.1	319968230	292414	293431	+	Reference Amel_4.5 Primary Assembly	-	-	LOC102655656	7460	Apis mellifera	0	live	LOC102655656		uncharacterized LOC102655656			LG1	NC_007070.3	5314908	5315925	minus	2	NA
	409517	XM_006562537.1	XLOC_000932	XLOC_000932	Group1:5316359-5340592	7460	MODEL	571501324	NC_007070.3	323388987	5333698	5337451	-	Reference Amel_4.5 Primary Assembly	-	-	LOC409517	7460	Apis mellifera	0	live	LOC409517	GB18912	counting factor associated protein D-like			LG1	NC_007070.3	5333699	5337452	minus	12	NA
	100578324	XM_006562521.1	XLOC_000933	XLOC_000933	Group1:5347750-5353136	7460	MODEL	571501210	NW_003378020.1	319968230	254447	260588	+	Reference Amel_4.5 Primary Assembly	-	-	LOC100578324	7460	Apis mellifera	0	live	LOC100578324		uncharacterized LOC100578324			LG1	NC_007070.3	5347751	5353892	minus	4	NA
	100577822	XM_006562522.1	XLOC_000934	XLOC_000934	Group1:5361095-5535554	7460	MODEL	571501213	NC_007070.3	323388987	5406491	5411905	-	Reference Amel_4.5 Primary Assembly	-	-	LOC100577822	7460	Apis mellifera	0	live	LOC100577822		uncharacterized LOC100577822			LG1	NC_007070.3	5406492	5411906	minus	6	NA
	102654358	XR_409469.1,XR_409470.1,XR_409471.1	XLOC_000935	XLOC_000935	Group1:5361095-5535554	7460	MODEL	571501237	NW_003378020.1	319968230	178710	186676	+	Reference Amel_4.5 Primary Assembly	-	-	LOC102654358	7460	Apis mellifera	0	live	LOC102654358		uncharacterized LOC102654358			LG1	NC_007070.3	5421663	5429629	minus	10	NA
	102654413	XR_409472.1,XR_409473.1	XLOC_000936	XLOC_000936	Group1:5361095-5535554	7460	MODEL	571501248	NC_007070.3	323388987	5430299	5432138	-	Reference Amel_4.5 Primary Assembly	-	-	LOC102654413	7460	Apis mellifera	0	live	LOC102654413		uncharacterized LOC102654413			LG1	NC_007070.3	5430300	5432139	minus	5	NA
	102654454	XR_409474.1	XLOC_000937	XLOC_000937	Group1:5361095-5535554	7460	MODEL	571501254	NC_007070.3	323388987	5432601	5450424	-	Reference Amel_4.5 Primary Assembly	-	-	LOC102654454	7460	Apis mellifera	0	live	LOC102654454		uncharacterized LOC102654454			LG1	NC_007070.3	5432602	5450425	minus	3	NA
	102654478	XR_409475.1	XLOC_000938	XLOC_000938	Group1:5361095-5535554	7460	MODEL	571501257	NC_007070.3	323388987	5450586	5452929	-	Reference Amel_4.5 Primary Assembly	-	-	LOC102654478	7460	Apis mellifera	0	live	LOC102654478		uncharacterized LOC102654478			LG1	NC_007070.3	5450587	5452930	minus	3	NA
	102654518	XR_409476.1	XLOC_000939	XLOC_000939	Group1:5361095-5535554	7460	MODEL	571501260	NC_007070.3	323388987	5481110	5482236	-	Reference Amel_4.5 Primary Assembly	-	-	LOC102654518	7460	Apis mellifera	0	live	LOC102654518		uncharacterized LOC102654518			LG1	NC_007070.3	5481111	5482237	minus	2	NA
	102654549	XR_409477.1	XLOC_000940	XLOC_000940	Group1:5361095-5535554	7460	MODEL	571501262	NW_003378020.1	319968230	79584	79938	+	Reference Amel_4.5 Primary Assembly	-	-	LOC102654549	7460	Apis mellifera	0	live	LOC102654549		uncharacterized LOC102654549			LG1	NC_007070.3	5528401	5528755	minus	2	NA
	725816	XM_003250068.2	XLOC_000941	XLOC_000941	Group1:5547485-5549160	7460	MODEL	571501197	NC_007070.3	323388987	5547485	5549159	-	Reference Amel_4.5 Primary Assembly	-	-	LOC725816	7460	Apis mellifera	0	live	LOC725816	GB13507	homocysteine S-methyltransferase ybgG-like			LG1	NC_007070.3	5547486	5549160	minus	1	NA
	550789	XM_623179.3	XLOC_000942	XLOC_000942	Group1:5549336-5550775	7460	MODEL	571501192	NC_007070.3	323388987	5549336	5550774	-	Reference Amel_4.5 Primary Assembly	-	-	LOC550789	7460	Apis mellifera	0	live	LOC550789	GB19746	homocysteine S-methyltransferase 2-like			LG1	NC_007070.3	5549337	5550775	minus	1	NA
	551411	XM_623804.4	XLOC_000943	XLOC_000943	Group1:5552564-5553755	7460	MODEL	571501189	NC_007070.3	323388987	5552564	5553754	-	Reference Amel_4.5 Primary Assembly	-	-	LOC551411	7460	Apis mellifera	0	live	LOC551411	GB13231	proteasome maturation protein-like			LG1	NC_007070.3	5552565	5553755	minus	5	NA
	413303	XM_006562517.1	XLOC_000944	XLOC_000944	Group1:5559236-5573543	7460	MODEL	571501174	NW_003378020.1	319968230	34796	49102	+	Reference Amel_4.5 Primary Assembly	-	-	Pvr	7460	Apis mellifera	0	live	Pvr	GB13582	PDGF-and VEGF-receptor related			LG1	NC_007070.3	5559237	5573543	minus	23	NA
	727479	XM_001123187.3,XM_006562510.1,XM_006562511.1,XM_006562512.1,XM_006562513.1,XM_006562514.1,XM_006562515.1,XM_006562516.1	XLOC_000945	XLOC_000945	Group1:5576869-5591395	7460	MODEL	571501136	NW_003378020.1	319968230	16944	31469	+	Reference Amel_4.5 Primary Assembly	-	-	LOC727479	7460	Apis mellifera	0	live	LOC727479	GB10128	zinc transporter 1-like			LG1	NC_007070.3	5576870	5591395	minus	14	NA
	412141	XM_395605.5	XLOC_000946	XLOC_000946	Group1:5597290-5599587	7460	MODEL	571501133	NC_007070.3	323388987	5597290	5599586	-	Reference Amel_4.5 Primary Assembly	-	-	LOC412141	7460	Apis mellifera	0	live	LOC412141	GB12640	magnesium transporter protein 1-like			LG1	NC_007070.3	5597291	5599587	minus	8	NA
	726088	XM_001120202.3,XM_006562757.1	XLOC_000947	XLOC_000947	Group1:5671947-5675763	7460	MODEL	571501396	NC_007070.3	323388987	5671947	5675762	-	Reference Amel_4.5 Primary Assembly	-	-	LOC726088	7460	Apis mellifera	0	live	LOC726088	GB15359	protein phosphatase 2A at 29B-like protein			LG1	NC_007070.3	5671948	5675763	minus	10	NA
	552636	XM_006562758.1,XM_006562759.1,XM_006562760.1,XM_006562761.1,XM_006562762.1	XLOC_000948	XLOC_000948	Group1:5677278-5683428	7460	MODEL	571501398	NC_007070.3	323388987	5677278	5683427	-	Reference Amel_4.5 Primary Assembly	-	-	LOC552636	7460	Apis mellifera	0	live	LOC552636	GB11278	dipeptidase 1-like			LG1	NC_007070.3	5677279	5683428	minus	13	NA
	409468	XM_006562764.1,XM_006562765.1,XM_006562766.1,XM_006562767.1,XM_006562768.1,XM_006562769.1,XM_006562770.1,XM_006562771.1,XM_006562772.1	XLOC_000949	XLOC_000949	Group1:5687002-5755592	7460	MODEL	571501444	NW_003378028.1	319968222	28663	97252	-	Reference Amel_4.5 Primary Assembly	-	-	LOC409468	7460	Apis mellifera	0	live	LOC409468	GB13576	A disintegrin and metalloproteinase with thrombospondin motifs 3-like			LG1	NC_007070.3	5687003	5755592	minus	22	NA
	410043	XM_006562775.1,XM_393529.5	XLOC_000950	XLOC_000950	Group1:5760620-5771296	7460	MODEL	571501491	NW_003378028.1	319968222	102281	108780	-	Reference Amel_4.5 Primary Assembly	-	-	LOC410043	7460	Apis mellifera	0	live	LOC410043	GB14750	ornithine decarboxylase-like			LG1	NC_007070.3	5760621	5767120	minus	10	NA
	726221	XM_001120404.3,XM_006562774.1	XLOC_000951	XLOC_000951	Group1:5760620-5771296	7460	MODEL	571501488	NW_003378028.1	319968222	109445	110416	-	Reference Amel_4.5 Primary Assembly	-	-	LOC726221	7460	Apis mellifera	0	live	LOC726221	GB13920	transmembrane protein 14C-like			LG1	NC_007070.3	5767785	5768756	minus	4	NA
	102654538	XR_409543.1,XR_409544.1	XLOC_000952	XLOC_000952	Group1:5782144-5790971	7460	MODEL	571501494	NW_003378028.1	319968222	128661	132631	-	Reference Amel_4.5 Primary Assembly	-	-	LOC102654538	7460	Apis mellifera	0	live	LOC102654538		uncharacterized LOC102654538			LG1	NC_007070.3	5787001	5790971	minus	4	NA
	102654774	XR_409551.1	XLOC_000953	XLOC_000953	Group1:5798862-5849945	7460	MODEL	571501518	NC_007070.3	323388987	5828215	5832286	-	Reference Amel_4.5 Primary Assembly	-	-	LOC102654774	7460	Apis mellifera	0	live	LOC102654774		uncharacterized LOC102654774			LG1	NC_007070.3	5828216	5832287	minus	2	NA
	102654723	XR_409549.1	XLOC_000954	XLOC_000954	Group1:5798862-5849945	7460	MODEL	571501514	NC_007070.3	323388987	5845072	5846543	-	Reference Amel_4.5 Primary Assembly	-	-	LOC102654723	7460	Apis mellifera	0	live	LOC102654723		uncharacterized LOC102654723			LG1	NC_007070.3	5845073	5846544	minus	3	NA
	412523	XM_006562782.1,XM_395978.4	XLOC_000955	XLOC_000955	Group1:5856087-5858275	7460	MODEL	571501544	NW_003378028.1	319968222	197748	199935	-	Reference Amel_4.5 Primary Assembly	-	-	LOC412523	7460	Apis mellifera	0	live	LOC412523	GB18014	out at first protein-like			LG1	NC_007070.3	5856088	5858275	minus	6	NA
	102655057	XM_006562783.1	XLOC_000956	XLOC_000956	Group1:5858499-5862971	7460	MODEL	571501553	NW_003378028.1	319968222	200160	204631	-	Reference Amel_4.5 Primary Assembly	-	-	LOC102655057	7460	Apis mellifera	0	live	LOC102655057		uncharacterized LOC102655057			LG1	NC_007070.3	5858500	5862971	minus	4	NA
	100577782	XR_409555.1	XLOC_000957	XLOC_000957	Group1:5870322-5871577	7460	MODEL	571501550	NW_003378028.1	319968222	211983	213237	-	Reference Amel_4.5 Primary Assembly	-	-	LOC100577782	7460	Apis mellifera	0	live	LOC100577782		uncharacterized LOC100577782			LG1	NC_007070.3	5870323	5871577	minus	2	NA
	724410	XM_001120266.3	XLOC_000958	XLOC_000958	Group1:5928970-5959366	7460	MODEL	571501611	NW_003378036.1	319968214	784	31179	-	Reference Amel_4.5 Primary Assembly	-	-	LOC724410	7460	Apis mellifera	0	live	LOC724410	GB18369	uncharacterized LOC724410			LG1	NC_007070.3	5928971	5959366	minus	3	NA
	100576835	XM_003250200.2	XLOC_000959	XLOC_000959	Group1:5990644-6020937	7460	MODEL	571501586	NW_003378036.1	319968214	62458	92750	-	Reference Amel_4.5 Primary Assembly	-	-	LOC100576835	7460	Apis mellifera	0	live	LOC100576835		potassium voltage-gated channel subfamily KQT member 1-like			LG1	NC_007070.3	5990645	6020937	minus	8	NA
	724328	XM_001120149.3,XM_006563206.1	XLOC_000960	XLOC_000960	Group1:6023234-6027418	7460	MODEL	571501615	NW_003378036.1	319968214	95048	99231	-	Reference Amel_4.5 Primary Assembly	-	-	ArrL3	7460	Apis mellifera	0	live	ArrL3	GB17155	arrestin-like 3			LG1	NC_007070.3	6023235	6027418	minus	8	NA
	724234	XM_006563297.1	XLOC_000961	XLOC_000961	Group1:6042290-6045326	7460	MODEL	571502308	NC_007070.3	323388987	6042290	6045325	-	Reference Amel_4.5 Primary Assembly	-	-	LOC724234	7460	Apis mellifera	0	live	LOC724234	GB15476	dolichol kinase-like			LG1	NC_007070.3	6042291	6045326	minus	8	NA
	551154	XM_623549.4	XLOC_000962	XLOC_000962	Group1:6046179-6049262	7460	MODEL	571501625	NC_007070.3	323388987	6046179	6049261	-	Reference Amel_4.5 Primary Assembly	-	-	LOC551154	7460	Apis mellifera	0	live	LOC551154	GB16429	glucose-6-phosphate isomerase			LG1	NC_007070.3	6046180	6049262	minus	11	NA
	412480	XM_395937.5	XLOC_000963	XLOC_000963	Group1:6067726-6071017	7460	MODEL	571501647	NW_003378036.1	319968214	139540	142830	-	Reference Amel_4.5 Primary Assembly	-	-	Nnp-1	7460	Apis mellifera	0	live	Nnp-1	GB15120	ribosomal RNA processing protein 1 homolog			LG1	NC_007070.3	6067727	6071017	minus	7	NA
	727079	XM_001122793.3	XLOC_000964	XLOC_000964	Group1:6085244-6088036	7460	MODEL	571501668	NW_003378036.1	319968214	157058	159849	-	Reference Amel_4.5 Primary Assembly	-	-	LOC727079	7460	Apis mellifera	0	live	LOC727079	GB15763	uncharacterized LOC727079			LG1	NC_007070.3	6085245	6088036	minus	4	NA
	552052	XM_624431.3	XLOC_000965	XLOC_000965	Group1:6090336-6092304	7460	MODEL	571501672	NC_007070.3	323388987	6090336	6092303	-	Reference Amel_4.5 Primary Assembly	-	-	Noa36	7460	Apis mellifera	0	live	Noa36	GB15470	zinc finger protein 330 homolog			LG1	NC_007070.3	6090337	6092304	minus	6	NA
	413867	XM_006563213.1	XLOC_000966	XLOC_000966	Group1:6093246-6099331	7460	MODEL	571501684	NW_003378036.1	319968214	165060	168184	-	Reference Amel_4.5 Primary Assembly	-	-	Tal	7460	Apis mellifera	0	live	Tal	GB11283	transaldolase			LG1	NC_007070.3	6093247	6096371	minus	6	NA
	552001	XM_624383.3	XLOC_000967	XLOC_000967	Group1:6093246-6099331	7460	MODEL	571501675	NW_003378036.1	319968214	169186	171144	-	Reference Amel_4.5 Primary Assembly	-	-	Csat	7460	Apis mellifera	0	live	Csat	GB11143	CMP-sialic acid/UDP-galactose transporter			LG1	NC_007070.3	6097373	6099331	minus	5	NA
	413868	XM_006563215.1	XLOC_000968	XLOC_000968	Group1:6101112-6103290	7460	MODEL	571501695	NC_007070.3	323388987	6101112	6103289	-	Reference Amel_4.5 Primary Assembly	-	-	RpL10Ab	7460	Apis mellifera	0	live	RpL10Ab	GB19558	ribosomal protein L10Ab			LG1	NC_007070.3	6101113	6103290	minus	5	NA
	412212	XM_006563220.1	XLOC_000969	XLOC_000969	Group1:6113053-6117222	7460	MODEL	571501721	NW_003378036.1	319968214	184867	189035	-	Reference Amel_4.5 Primary Assembly	-	-	AIF	7460	Apis mellifera	0	live	AIF	GB16024	apoptosis inducing factor			LG1	NC_007070.3	6113054	6117222	minus	12	NA
	412546	XM_006563221.1	XLOC_000970	XLOC_000970	Group1:6121886-6126833	7460	MODEL	571501725	NW_003378036.1	319968214	193700	198646	-	Reference Amel_4.5 Primary Assembly	-	-	LOC412546	7460	Apis mellifera	0	live	LOC412546	GB17842	regulator of telomere elongation helicase 1 homolog			LG1	NC_007070.3	6121887	6126833	minus	13	NA
	409360	XM_006563223.1,XM_006563224.1,XM_006563225.1,XM_006563226.1,XM_623093.4	XLOC_000971	XLOC_000971	Group1:6139745-6150438	7460	MODEL	571501739	NW_003378036.1	319968214	211559	222251	-	Reference Amel_4.5 Primary Assembly	-	-	LOC409360	7460	Apis mellifera	0	live	LOC409360	GB16080	uncharacterized protein C5orf4 homolog			LG1	NC_007070.3	6139746	6150438	minus	7	NA
	412829	XM_006563227.1,XM_396281.5	XLOC_000972	XLOC_000972	Group1:6166969-6177045	7460	MODEL	571501756	NC_007070.3	323388987	6166969	6177044	-	Reference Amel_4.5 Primary Assembly	-	-	LOC412829	7460	Apis mellifera	0	live	LOC412829	GB13235	glucosinolate sulphatase			LG1	NC_007070.3	6166970	6177045	minus	10	NA
	724721	XM_001120613.3,XM_006563228.1	XLOC_000973	XLOC_000973	Group1:6180187-6183378	7460	MODEL	571501763	NC_007070.3	323388987	6180187	6183377	-	Reference Amel_4.5 Primary Assembly	-	-	LOC724721	7460	Apis mellifera	0	live	LOC724721	GB15662	dehydrogenase/reductase SDR family member 11-like			LG1	NC_007070.3	6180188	6183378	minus	6	NA
	412458	XM_395915.5	XLOC_000974	XLOC_000974	Group1:6186579-6190770	7460	MODEL	571501766	NC_007070.3	323388987	6186579	6190769	-	Reference Amel_4.5 Primary Assembly	-	-	LOC412458	7460	Apis mellifera	0	live	LOC412458	GB15506	dehydrogenase/reductase SDR family member 11-like			LG1	NC_007070.3	6186580	6190770	minus	5	NA
	100577039	XM_006563229.1,XM_006563230.1,XM_006563231.1	XLOC_000975	XLOC_000975	Group1:6201964-6242887	7460	MODEL	571501768	NC_007070.3	323388987	6211801	6237719	-	Reference Amel_4.5 Primary Assembly	-	-	LOC100577039	7460	Apis mellifera	0	live	LOC100577039		uncharacterized LOC100577039			LG1	NC_007070.3	6211802	6237720	minus	7	NA
	410071	XM_393558.5	XLOC_000976	XLOC_000976	Group1:6245046-6247135	7460	MODEL	571501782	NC_007070.3	323388987	6245046	6247134	-	Reference Amel_4.5 Primary Assembly	-	-	LOC410071	7460	Apis mellifera	0	live	LOC410071	GB12982	phosphoglycolate phosphatase-like			LG1	NC_007070.3	6245047	6247135	minus	6	NA
	410070	XM_006563233.1,XM_006563234.1	XLOC_000977	XLOC_000977	Group1:6250271-6262003	7460	MODEL	571501784	NW_003378036.1	319968214	322085	333816	-	Reference Amel_4.5 Primary Assembly	-	-	LOC410070	7460	Apis mellifera	0	live	LOC410070		uncharacterized LOC410070		LG1	LG1	NC_007070.3	6250272	6262003	minus	12	NA
	414022	XM_006563235.1,XM_006563236.1,XM_006563237.1	XLOC_000978	XLOC_000978	Group1:6263942-6284944	7460	MODEL	571501790	NC_007070.3	323388987	6265373	6284943	-	Reference Amel_4.5 Primary Assembly	-	-	LOC414022	7460	Apis mellifera	0	live	LOC414022	GB11829	uncharacterized LOC414022			LG1	NC_007070.3	6265374	6284944	minus	10	NA
	414021	XM_006563239.1,XM_006563240.1,XM_006563241.1,XM_006563242.1,XM_006563243.1,XM_006563244.1,XM_006563245.1,XM_397457.5	XLOC_000979	XLOC_000979	Group1:6288172-6379138	7460	MODEL	571501854	NC_007070.3	323388987	6288172	6379137	-	Reference Amel_4.5 Primary Assembly	-	-	LOC414021	7460	Apis mellifera	0	live	LOC414021	GB18545	uncharacterized LOC414021			LG1	NC_007070.3	6288173	6379138	minus	15	NA
	102655081	XR_409623.1	XLOC_000980	XLOC_000980	Group1:6288172-6379138	7460	MODEL	571501842	NW_003378036.1	319968214	391338	407072	-	Reference Amel_4.5 Primary Assembly	-	-	LOC102655081	7460	Apis mellifera	0	live	LOC102655081		uncharacterized LOC102655081			LG1	NC_007070.3	6319525	6335259	minus	2	NA
	100576164	XR_409612.1	XLOC_000981	XLOC_000981	Group1:6381017-6384716	7460	MODEL	571501813	NW_003378036.1	319968214	452831	456529	-	Reference Amel_4.5 Primary Assembly	-	-	LOC100576164	7460	Apis mellifera	0	live	LOC100576164		uncharacterized LOC100576164			LG1	NC_007070.3	6381018	6384716	minus	3	NA
	552117	XM_624497.4	XLOC_000982	XLOC_000982	Group1:6399399-6401801	7460	MODEL	571501899	NC_007070.3	323388987	6399399	6401800	-	Reference Amel_4.5 Primary Assembly	-	-	LOC552117	7460	Apis mellifera	0	live	LOC552117	GB18673	syntaxin-5-like			LG1	NC_007070.3	6399400	6401801	minus	5	NA
	503505	NM_001012429.1,XM_006563203.1	XLOC_000983	XLOC_000983	Group1:6402725-6443818	7460	VALIDATED	60115687	NW_003378036.1	319968214	474539	515631	-	Reference Amel_4.5 Primary Assembly	-	-	LOC503505	7460	Apis mellifera	0	live	LOC503505	GB13967	venom protein 2	icarapin variant 1|icarapin variant 2|icarapin-like|venom carbohydrate-rich protein		LG1	NC_007070.3	6402726	6443818	minus	4	NA
	102655823	XR_409636.1,XR_409637.1,XR_409638.1,XR_409639.1	XLOC_000984	XLOC_000984	Group1:6450685-6507923	7460	MODEL	571501946	NW_003378036.1	319968214	553707	579736	-	Reference Amel_4.5 Primary Assembly	-	-	LOC102655823	7460	Apis mellifera	0	live	LOC102655823		uncharacterized LOC102655823			LG1	NC_007070.3	6481894	6507923	minus	7	NA
	409807	XM_006563247.1,XM_006563248.1,XM_393299.4	XLOC_000985	XLOC_000985	Group1:6528187-6543469	7460	MODEL	571501929	NC_007070.3	323388987	6528187	6543468	-	Reference Amel_4.5 Primary Assembly	-	-	LOC409807	7460	Apis mellifera	0	live	LOC409807	GB15550	arginine kinase-like			LG1	NC_007070.3	6528188	6543469	minus	6	NA
	100578639	XR_120126.2	XLOC_000986	XLOC_000986	Group1:6561034-6578501	7460	MODEL	571501923	NC_007070.3	323388987	6561034	6578500	-	Reference Amel_4.5 Primary Assembly	-	-	LOC100578639	7460	Apis mellifera	0	live	LOC100578639		uncharacterized LOC100578639			LG1	NC_007070.3	6561035	6578501	minus	3	NA
	100578285	XR_120122.2,XR_409632.1	XLOC_000987	XLOC_000987	Group1:6580864-6583239	7460	MODEL	571501916	NC_007070.3	323388987	6580864	6583238	-	Reference Amel_4.5 Primary Assembly	-	-	LOC100578285	7460	Apis mellifera	0	live	LOC100578285		uncharacterized LOC100578285			LG1	NC_007070.3	6580865	6583239	minus	3	NA
	552187	XM_006563246.1	XLOC_000988	XLOC_000988	Group1:6602959-6611091	7460	MODEL	571501904	NW_003378036.1	319968214	674773	682904	-	Reference Amel_4.5 Primary Assembly	-	-	kek1	7460	Apis mellifera	0	live	kek1	GB17490	kekkon-1			LG1	NC_007070.3	6602960	6611091	minus	1	NA
	552206	XM_624583.4	XLOC_000989	XLOC_000989	Group1:6618056-6622040	7460	MODEL	571501969	NW_003378036.1	319968214	689870	693853	-	Reference Amel_4.5 Primary Assembly	-	-	LOC552206	7460	Apis mellifera	0	live	LOC552206	GB16998	ATP-dependent RNA helicase me31b ortholog			LG1	NC_007070.3	6618057	6622040	minus	8	NA
	725945	XM_001121731.3,XM_006563250.1	XLOC_000990	XLOC_000990	Group1:6622519-6639930	7460	MODEL	571501975	NW_003378036.1	319968214	694333	703999	-	Reference Amel_4.5 Primary Assembly	-	-	LOC725945	7460	Apis mellifera	0	live	LOC725945	GB14928	zinc finger and SCAN domain-containing protein 2-like			LG1	NC_007070.3	6622520	6632186	minus	4	NA
	411372	XM_394846.4	XLOC_000991	XLOC_000991	Group1:6622519-6639930	7460	MODEL	571501972	NC_007070.3	323388987	6637224	6639929	-	Reference Amel_4.5 Primary Assembly	-	-	LOC411372	7460	Apis mellifera	0	live	LOC411372	GB11231	glutathione synthetase-like			LG1	NC_007070.3	6637225	6639930	minus	11	NA
	552316	XM_624691.4	XLOC_000992	XLOC_000992	Group1:6649864-6652690	7460	MODEL	571501990	NC_007070.3	323388987	6649864	6652689	-	Reference Amel_4.5 Primary Assembly	-	-	LOC552316	7460	Apis mellifera	0	live	LOC552316	GB10786	GMP reductase 2-like			LG1	NC_007070.3	6649865	6652690	minus	6	NA
	412287	XM_006563252.1,XM_395748.5	XLOC_000993	XLOC_000993	Group1:6653627-6656351	7460	MODEL	571501997	NW_003378036.1	319968214	725441	728164	-	Reference Amel_4.5 Primary Assembly	-	-	FKBP59	7460	Apis mellifera	0	live	FKBP59	GB13770	FK506-binding protein FKBP59			LG1	NC_007070.3	6653628	6656351	minus	6	NA
	552038	XM_624418.4	XLOC_000994	XLOC_000994	Group1:6660188-6661507	7460	MODEL	571502001	NC_007070.3	323388987	6660188	6661506	-	Reference Amel_4.5 Primary Assembly	-	-	usnp	7460	Apis mellifera	0	live	usnp	GB12934	ubisnap			LG1	NC_007070.3	6660189	6661507	minus	2	NA
	100578378	XR_120124.2	XLOC_000995	XLOC_000995	Group1:6679446-6691037	7460	MODEL	571502013	NC_007070.3	323388987	6683676	6686254	-	Reference Amel_4.5 Primary Assembly	-	-	LOC100578378	7460	Apis mellifera	0	live	LOC100578378		uncharacterized LOC100578378			LG1	NC_007070.3	6683677	6686255	minus	3	NA
	410749	XM_394225.5	XLOC_000996	XLOC_000996	Group1:6691128-6696240	7460	MODEL	571502010	NC_007070.3	323388987	6691128	6696239	-	Reference Amel_4.5 Primary Assembly	-	-	Rnp4F	7460	Apis mellifera	0	live	Rnp4F	GB12324	RNA-binding protein 4F			LG1	NC_007070.3	6691129	6696240	minus	6	NA
	102656721	XR_409644.1	XLOC_000997	XLOC_000997	Group1:6699754-6704305	7460	MODEL	571502023	NC_007070.3	323388987	6702168	6703102	-	Reference Amel_4.5 Primary Assembly	-	-	LOC102656721	7460	Apis mellifera	0	live	LOC102656721		uncharacterized LOC102656721			LG1	NC_007070.3	6702169	6703103	minus	3	NA
	411600	XM_006563258.1	XLOC_000998	XLOC_000998	Group1:6704691-6711568	7460	MODEL	571502036	NW_003378036.1	319968214	776505	783381	-	Reference Amel_4.5 Primary Assembly	-	-	LOC411600	7460	Apis mellifera	0	live	LOC411600	GB16921	uncharacterized LOC411600			LG1	NC_007070.3	6704692	6711568	minus	9	NA
	100576291	XM_006563259.1	XLOC_000999	XLOC_000999	Group1:6711774-6809796	7460	MODEL	571502056	NC_007070.3	323388987	6714631	6864605	-	Reference Amel_4.5 Primary Assembly	-	-	LOC100576291	7460	Apis mellifera	0	live	LOC100576291		uncharacterized LOC100576291			LG1	NC_007070.3	6714632	6864606	minus	8	NA
	100578313	XR_409645.1,XR_409646.1	XLOC_001000	XLOC_001000	Group1:6711774-6809796	7460	MODEL	571502039	NW_003378036.1	319968214	867827	874063	-	Reference Amel_4.5 Primary Assembly	-	-	LOC100578313	7460	Apis mellifera	0	live	LOC100578313		uncharacterized LOC100578313			LG1	NC_007070.3	6796014	6802250	minus	4	NA
	550785	XM_006563260.1,XM_623339.4	XLOC_001001	XLOC_001001	Group1:6877807-6897412	7460	MODEL	571502063	NW_003378036.1	319968214	949621	969225	-	Reference Amel_4.5 Primary Assembly	-	-	LOC550785	7460	Apis mellifera	0	live	LOC550785	GB19460	fructose-bisphosphate aldolase-like			LG1	NC_007070.3	6877808	6897412	minus	6	NA
	725455	XM_001121298.3	XLOC_001002	XLOC_001002	Group1:6898503-6902186	7460	MODEL	571502069	NW_003378036.1	319968214	970317	973999	-	Reference Amel_4.5 Primary Assembly	-	-	LOC725455	7460	Apis mellifera	0	live	LOC725455	GB15463	fructose-bisphosphate aldolase			LG1	NC_007070.3	6898504	6902186	minus	6	NA
	100188973	NM_001134942.1,XM_006563200.1	XLOC_001003	XLOC_001003	Group1:6902505-6906860	7460	VALIDATED	201023346	NC_007070.3	323388987	6904200	6906859	-	Reference Amel_4.5 Primary Assembly	-	-	Rnft2	7460	Apis mellifera	0	live	Rnft2	GB14350	ring finger protein, transmembrane 2			LG1	NC_007070.3	6904201	6906860	minus	5	NA
	406080	NM_001134940.1	XLOC_001004	XLOC_001004	Group1:6907206-6909802	7460	VALIDATED	201023344	NC_007070.3	323388987	6907206	6909801	-	Reference Amel_4.5 Primary Assembly	-	-	Pcl	7460	Apis mellifera	0	live	Pcl	GB16658	polycomblike	citrate synthase-like		LG1	NC_007070.3	6907207	6909802	minus	8	NA
	725345	XM_006563261.1,XM_006563262.1	XLOC_001005	XLOC_001005	Group1:6911522-6921069	7460	MODEL	571502073	NC_007070.3	323388987	6911522	6921068	-	Reference Amel_4.5 Primary Assembly	-	-	LOC725345	7460	Apis mellifera	0	live	LOC725345	GB16682	ras-like protein family member 10B-like			LG1	NC_007070.3	6911523	6921069	minus	5	NA
	725384	NM_001134943.1,XM_006563204.1	XLOC_001006	XLOC_001006	Group1:6931985-6950604	7460	VALIDATED	201023348	NW_003378036.1	319968214	1003799	1022417	-	Reference Amel_4.5 Primary Assembly	-	-	Or2	7460	Apis mellifera	0	live	Or2	GB19990, R2	odorant receptor 2	olfactory receptor 2|putative chemosensory receptor 2		LG1	NC_007070.3	6931986	6950604	minus	9	NA
	411406	XM_003250183.2,XM_394880.4	XLOC_001007	XLOC_001007	Group1:7015818-7019221	7460	MODEL	571502122	NC_007070.3	323388987	7015818	7019220	-	Reference Amel_4.5 Primary Assembly	-	-	LOC411406	7460	Apis mellifera	0	live	LOC411406	GB10681	zinc metalloproteinase nas-15-like			LG1	NC_007070.3	7015819	7019221	minus	4	NA
	102654828	XM_006563273.1,XM_394882.5	XLOC_001008	XLOC_001008	Group1:7024706-7039613	7460	MODEL	571502137	NW_003378036.1	319968214	1098769	1100463	-	Reference Amel_4.5 Primary Assembly	-	-	LOC102654828	7460	Apis mellifera	0	live	LOC102654828		uncharacterized LOC102654828			LG1	NC_007070.3	7026956	7028650	minus	5	NA
	102655431	XR_409667.1,XR_409668.1	XLOC_001009	XLOC_001009	Group1:7054698-7175128	7460	MODEL	571502190	NW_003378036.1	319968214	1132880	1134682	-	Reference Amel_4.5 Primary Assembly	-	-	LOC102655431	7460	Apis mellifera	0	live	LOC102655431		uncharacterized LOC102655431			LG1	NC_007070.3	7061067	7062869	minus	3	NA
	102655391	XM_006563278.1	XLOC_001010	XLOC_001010	Group1:7054698-7175128	7460	MODEL	571502186	NW_003378036.1	319968214	1136650	1139223	-	Reference Amel_4.5 Primary Assembly	-	-	LOC102655391	7460	Apis mellifera	0	live	LOC102655391		dihydrolipoyl dehydrogenase, mitochondrial-like			LG1	NC_007070.3	7064837	7067410	minus	7	NA
	102655137	XR_409659.1,XR_409660.1,XR_409661.1,XR_409662.1,XR_409663.1	XLOC_001011	XLOC_001011	Group1:7054698-7175128	7460	MODEL	571502160	NC_007070.3	323388987	7080183	7083920	-	Reference Amel_4.5 Primary Assembly	-	-	LOC102655137	7460	Apis mellifera	0	live	LOC102655137		uncharacterized LOC102655137			LG1	NC_007070.3	7080184	7083921	minus	8	NA
	102655069	XR_409656.1	XLOC_001012	XLOC_001012	Group1:7054698-7175128	7460	MODEL	571502153	NC_007070.3	323388987	7116922	7119706	-	Reference Amel_4.5 Primary Assembly	-	-	LOC102655069	7460	Apis mellifera	0	live	LOC102655069		uncharacterized LOC102655069			LG1	NC_007070.3	7116923	7119707	minus	2	NA
	102655045	XR_409655.1	XLOC_001013	XLOC_001013	Group1:7054698-7175128	7460	MODEL	571502150	NW_003378036.1	319968214	1208722	1209841	-	Reference Amel_4.5 Primary Assembly	-	-	LOC102655045	7460	Apis mellifera	0	live	LOC102655045		uncharacterized LOC102655045			LG1	NC_007070.3	7136909	7138028	minus	2	NA
	102655540	XM_006563281.1,XM_006563282.1,XM_395652.5	XLOC_001014	XLOC_001014	Group1:7175286-7177426	7460	MODEL	571502205	NC_007070.3	323388987	7176816	7177425	-	Reference Amel_4.5 Primary Assembly	-	-	LOC102655540	7460	Apis mellifera	0	live	LOC102655540		cytochrome c oxidase assembly protein COX19-like			LG1	NC_007070.3	7176817	7177426	minus	1	NA
	411794	XM_006563283.1,XM_395261.4	XLOC_001015	XLOC_001015	Group1:7182782-7187453	7460	MODEL	571502218	NC_007070.3	323388987	7182782	7187452	-	Reference Amel_4.5 Primary Assembly	-	-	LOC411794	7460	Apis mellifera	0	live	LOC411794	GB13637	uncharacterized LOC411794			LG1	NC_007070.3	7182783	7187453	minus	10	NA
	413693	XM_397134.5	XLOC_001016	XLOC_001016	Group1:7197562-7207071	7460	MODEL	571502334	NC_007070.3	323388987	7197562	7205719	-	Reference Amel_4.5 Primary Assembly	-	-	LOC413693	7460	Apis mellifera	0	live	LOC413693	GB20106	WD repeat-containing protein 66-like			LG1	NC_007070.3	7197563	7205720	minus	21	NA
	410032	NM_001178025.1,NM_001178026.1,XM_006563201.1	XLOC_001017	XLOC_001017	Group1:7207390-7215034	7460	VALIDATED	295842221	NC_007070.3	323388987	7207390	7213413	-	Reference Amel_4.5 Primary Assembly	-	-	Trxr-1	7460	Apis mellifera	0	live	Trxr-1	GB14972	thioredoxin reductase 1			LG1	NC_007070.3	7207391	7213414	minus	11	NA
	410033	XM_006563288.1,XM_393518.5	XLOC_001018	XLOC_001018	Group1:7215702-7217547	7460	MODEL	571502241	NC_007070.3	323388987	7215702	7217546	-	Reference Amel_4.5 Primary Assembly	-	-	LOC410033	7460	Apis mellifera	0	live	LOC410033	GB17186	b-cell CLL/lymphoma 7 protein family member B-like			LG1	NC_007070.3	7215703	7217547	minus	5	NA
	410034	XM_006563295.1	XLOC_001019	XLOC_001019	Group1:7220706-7292012	7460	MODEL	571502281	NW_003378036.1	319968214	1292974	1299488	-	Reference Amel_4.5 Primary Assembly	-	-	LOC410034	7460	Apis mellifera	0	live	LOC410034	GB14244	fatty acid-binding protein, adipocyte-like			LG1	NC_007070.3	7221161	7227675	minus	5	NA
	102656262	XM_006563294.1	XLOC_001020	XLOC_001020	Group1:7220706-7292012	7460	MODEL	571502277	NC_007070.3	323388987	7225948	7226726	-	Reference Amel_4.5 Primary Assembly	-	-	LOC102656262	7460	Apis mellifera	0	live	LOC102656262		uncharacterized LOC102656262			LG1	NC_007070.3	7225949	7226727	minus	1	NA
	102656214	XR_409671.1	XLOC_001021	XLOC_001021	Group1:7220706-7292012	7460	MODEL	571502274	NW_003378036.1	319968214	1306073	1307041	-	Reference Amel_4.5 Primary Assembly	-	-	LOC102656214	7460	Apis mellifera	0	live	LOC102656214		uncharacterized LOC102656214			LG1	NC_007070.3	7234260	7235228	minus	3	NA
	100577977	XM_003250191.2,XM_006563291.1,XM_006563292.1,XM_006563293.1	XLOC_001022	XLOC_001022	Group1:7220706-7292012	7460	MODEL	571502257	NW_003378036.1	319968214	1310569	1346912	-	Reference Amel_4.5 Primary Assembly	-	-	LOC100577977	7460	Apis mellifera	0	live	LOC100577977		uncharacterized LOC100577977			LG1	NC_007070.3	7238756	7275099	minus	6	NA
	409798	NM_001011636.1	XLOC_001023	XLOC_001023	Group1:7294161-7295680	7460	PROVISIONAL	58585213	NW_003378036.1	319968214	1365975	1367493	-	Reference Amel_4.5 Primary Assembly	-	-	Fabp	7460	Apis mellifera	0	live	Fabp	GB15990	FABP-like protein			LG1	NC_007070.3	7294162	7295680	minus	3	NA
	727596	XM_006563296.1	XLOC_001024	XLOC_001024	Group1:7303009-7304510	7460	MODEL	571502291	NW_003378036.1	319968214	1374823	1376323	-	Reference Amel_4.5 Primary Assembly	-	-	LOC727596	7460	Apis mellifera	0	live	LOC727596	GB12162	malectin-like			LG1	NC_007070.3	7303010	7304510	minus	5	NA
	409417	XM_392932.5	XLOC_001025	XLOC_001025	Group1:7312299-7316537	7460	MODEL	571502295	NC_007070.3	323388987	7312299	7316536	-	Reference Amel_4.5 Primary Assembly	-	-	LOC409417	7460	Apis mellifera	0	live	LOC409417	GB15831	RING finger protein 10-like			LG1	NC_007070.3	7312300	7316537	minus	12	NA
	100578115	XR_409676.1	XLOC_001026	XLOC_001026	Group1:7317562-7333378	7460	MODEL	571502305	NC_007070.3	323388987	7321844	7323825	-	Reference Amel_4.5 Primary Assembly	-	-	LOC100578115	7460	Apis mellifera	0	live	LOC100578115		uncharacterized LOC100578115			LG1	NC_007070.3	7321845	7323826	minus	3	NA
	102656535	XR_409673.1,XR_409674.1,XR_409675.1	XLOC_001027	XLOC_001027	Group1:7317562-7333378	7460	MODEL	571502298	NC_007070.3	323388987	7326518	7328855	-	Reference Amel_4.5 Primary Assembly	-	-	LOC102656535	7460	Apis mellifera	0	live	LOC102656535		uncharacterized LOC102656535			LG1	NC_007070.3	7326519	7328856	minus	5	NA
	100578458	XR_120202.2,XR_410040.1	XLOC_001028	XLOC_001028	Group1:7383674-7385972	7460	MODEL	571502340	NW_003378057.1	319968193	13	2310	+	Reference Amel_4.5 Primary Assembly	-	-	LOC100578458	7460	Apis mellifera	0	live	LOC100578458		uncharacterized LOC100578458			LG1	NC_007070.3	7383675	7385972	minus	4	NA
	102656295	XR_410064.1	XLOC_001029	XLOC_001029	Group1:7491060-7492669	7460	MODEL	571502343	NC_007070.3	323388987	7491060	7492668	-	Reference Amel_4.5 Primary Assembly	-	-	LOC102656295	7460	Apis mellifera	0	live	LOC102656295		uncharacterized LOC102656295			LG1	NC_007070.3	7491061	7492669	minus	2	NA
	413813	XM_397252.5	XLOC_001030	XLOC_001030	Group1:7547295-7551672	7460	MODEL	571502637	NW_003378064.1	319968186	446295	448049	+	Reference Amel_4.5 Primary Assembly	-	-	Uch-L3	7460	Apis mellifera	0	live	Uch-L3	GB10461	ubiquitin C-terminal hydrolase			LG1	NC_007070.3	7549918	7551672	minus	6	NA
	551384	XM_006564995.1,XM_623779.3	XLOC_001031	XLOC_001031	Group1:7551944-7555178	7460	MODEL	571502630	NC_007070.3	323388987	7551944	7555177	-	Reference Amel_4.5 Primary Assembly	-	-	Atg13	7460	Apis mellifera	0	live	Atg13	GB15867	autophagy-specific gene 13			LG1	NC_007070.3	7551945	7555178	minus	5	NA
	100578082	XR_120221.2,XR_410107.1,XR_410108.1	XLOC_001032	XLOC_001032	Group1:7568312-7601962	7460	MODEL	571502607	NW_003378064.1	319968186	414223	417931	+	Reference Amel_4.5 Primary Assembly	-	-	LOC100578082	7460	Apis mellifera	0	live	LOC100578082		uncharacterized LOC100578082			LG1	NC_007070.3	7580036	7583744	minus	3	NA
	102656788	XR_410109.1	XLOC_001033	XLOC_001033	Group1:7568312-7601962	7460	MODEL	571502614	NC_007070.3	323388987	7590620	7592531	-	Reference Amel_4.5 Primary Assembly	-	-	LOC102656788	7460	Apis mellifera	0	live	LOC102656788		uncharacterized LOC102656788			LG1	NC_007070.3	7590621	7592532	minus	2	NA
	102656814	XR_410110.1,XR_410111.1	XLOC_001034	XLOC_001034	Group1:7568312-7601962	7460	MODEL	571502616	NC_007070.3	323388987	7598825	7600080	-	Reference Amel_4.5 Primary Assembly	-	-	LOC102656814	7460	Apis mellifera	0	live	LOC102656814		uncharacterized LOC102656814			LG1	NC_007070.3	7598826	7600081	minus	2	NA
	102656636	XR_410105.1	XLOC_001035	XLOC_001035	Group1:7604749-7646515	7460	MODEL	571502602	NW_003378064.1	319968186	355983	358478	+	Reference Amel_4.5 Primary Assembly	-	-	LOC102656636	7460	Apis mellifera	0	live	LOC102656636		uncharacterized LOC102656636			LG1	NC_007070.3	7639489	7641984	minus	2	NA
	726243	XM_006564986.1,XM_006564987.1,XM_006564988.1	XLOC_001036	XLOC_001036	Group1:7658132-7756201	7460	MODEL	571502567	NC_007070.3	323388987	7659505	7756200	-	Reference Amel_4.5 Primary Assembly	-	-	Flo2	7460	Apis mellifera	0	live	Flo2	GB15521	flotillin 2			LG1	NC_007070.3	7659506	7756201	minus	9	NA
	102655433	XR_410092.1	XLOC_001037	XLOC_001037	Group1:7762376-7765129	7460	MODEL	571502480	NW_003378064.1	319968186	232838	235590	+	Reference Amel_4.5 Primary Assembly	-	-	LOC102655433	7460	Apis mellifera	0	live	LOC102655433		uncharacterized LOC102655433			LG1	NC_007070.3	7762377	7765129	minus	4	NA
	100577384	XR_120218.2,XR_410098.1,XR_410099.1	XLOC_001038	XLOC_001038	Group1:7770142-7814250	7460	MODEL	571502495	NW_003378064.1	319968186	215372	220369	+	Reference Amel_4.5 Primary Assembly	-	-	LOC100577384	7460	Apis mellifera	0	live	LOC100577384		uncharacterized LOC100577384			LG1	NC_007070.3	7777598	7782595	minus	7	NA
	102655686	XR_410100.1	XLOC_001039	XLOC_001039	Group1:7770142-7814250	7460	MODEL	571502503	NW_003378064.1	319968186	187106	188324	+	Reference Amel_4.5 Primary Assembly	-	-	LOC102655686	7460	Apis mellifera	0	live	LOC102655686		uncharacterized LOC102655686			LG1	NC_007070.3	7809643	7810861	minus	2	NA
	100577254	XM_006564967.1,XM_006564968.1,XM_006564969.1,XM_006564970.1,XM_006564971.1,XM_006564972.1,XM_006564973.1,XM_006564974.1,XM_006564975.1	XLOC_001040	XLOC_001040	Group1:7834307-7865606	7460	MODEL	571502452	NC_007070.3	323388987	7834307	7865605	-	Reference Amel_4.5 Primary Assembly	-	-	LOC100577254	7460	Apis mellifera	0	live	LOC100577254		potassium voltage-gated channel subfamily KQT member 1-like			LG1	NC_007070.3	7834308	7865606	minus	13	NA
	100576618	XM_006564966.1	XLOC_001041	XLOC_001041	Group1:7867007-7868908	7460	MODEL	571502442	NW_003378064.1	319968186	129059	130959	+	Reference Amel_4.5 Primary Assembly	-	-	LOC100576618	7460	Apis mellifera	0	live	LOC100576618		RING finger protein unkempt-like			LG1	NC_007070.3	7867008	7868908	minus	2	NA
	409752	XM_006564964.1,XM_006564965.1	XLOC_001042	XLOC_001042	Group1:7873549-7880313	7460	MODEL	571502429	NW_003378064.1	319968186	117654	124417	+	Reference Amel_4.5 Primary Assembly	-	-	LOC409752	7460	Apis mellifera	0	live	LOC409752	GB17172	uncharacterized LOC409752			LG1	NC_007070.3	7873550	7880313	minus	15	NA
	100577136	XM_003250514.2,XM_006564962.1,XM_006564963.1	XLOC_001043	XLOC_001043	Group1:7897999-7901385	7460	MODEL	571502426	NC_007070.3	323388987	7897999	7901384	-	Reference Amel_4.5 Primary Assembly	-	-	LOC100577136	7460	Apis mellifera	0	live	LOC100577136		WD repeat-containing protein 85-like			LG1	NC_007070.3	7898000	7901385	minus	4	NA
	725575	XM_003250512.2	XLOC_001044	XLOC_001044	Group1:7901449-7905327	7460	MODEL	571502408	NC_007070.3	323388987	7901449	7904823	-	Reference Amel_4.5 Primary Assembly	-	-	LOC725575	7460	Apis mellifera	0	live	LOC725575	GB16163	uncharacterized LOC725575			LG1	NC_007070.3	7901450	7904824	minus	2	NA
	413069	XM_396520.5	XLOC_001045	XLOC_001045	Group1:7906920-7910892	7460	MODEL	571502416	NW_003378064.1	319968186	87075	91046	+	Reference Amel_4.5 Primary Assembly	-	-	CLCN7	7460	Apis mellifera	0	live	CLCN7	GB17112	chloride channel 7			LG1	NC_007070.3	7906921	7910892	minus	12	NA
	413068	XM_006564961.1	XLOC_001046	XLOC_001046	Group1:7911759-7913269	7460	MODEL	571502405	NC_007070.3	323388987	7911759	7913268	-	Reference Amel_4.5 Primary Assembly	-	-	LOC413068	7460	Apis mellifera	0	live	LOC413068	GB17268	intraflagellar transport protein 46 homolog			LG1	NC_007070.3	7911760	7913269	minus	3	NA
	102654427	XM_006564957.1	XLOC_001047	XLOC_001047	Group1:7923713-7931109	7460	MODEL	571502387	NW_003378064.1	319968186	66858	70171	+	Reference Amel_4.5 Primary Assembly	-	-	LOC102654427	7460	Apis mellifera	0	live	LOC102654427		sodium-dependent nutrient amino acid transporter 1-like			LG1	NC_007070.3	7927796	7931109	minus	9	NA
	725346	XM_006564955.1,XM_006564956.1	XLOC_001048	XLOC_001048	Group1:7933515-7942340	7460	MODEL	571502377	NC_007070.3	323388987	7933515	7942339	-	Reference Amel_4.5 Primary Assembly	-	-	NT-10	7460	Apis mellifera	0	live	NT-10	GB15100	neurotransmitter transporter 10			LG1	NC_007070.3	7933516	7942340	minus	12	NA
	725318	XM_001121178.3	XLOC_001049	XLOC_001049	Group1:7945467-7970640	7460	MODEL	571502372	NW_003378064.1	319968186	27327	52499	+	Reference Amel_4.5 Primary Assembly	-	-	LOC725318	7460	Apis mellifera	0	live	LOC725318	GB11486	uncharacterized LOC725318			LG1	NC_007070.3	7945468	7970640	minus	7	NA
	102654160	XM_006564952.1,XM_006564953.1	XLOC_001050	XLOC_001050	Group1:7971258-7974492	7460	MODEL	571502358	NW_003378064.1	319968186	23475	26708	+	Reference Amel_4.5 Primary Assembly	-	-	LOC102654160	7460	Apis mellifera	0	live	LOC102654160		uncharacterized LOC102654160			LG1	NC_007070.3	7971259	7974492	minus	3	NA
	100577002	XM_006564951.1	XLOC_001051	XLOC_001051	Group1:7975784-7982985	7460	MODEL	571502354	NW_003378064.1	319968186	14982	22182	+	Reference Amel_4.5 Primary Assembly	-	-	LOC100577002	7460	Apis mellifera	0	live	LOC100577002		multiple inositol polyphosphate phosphatase 1-like			LG1	NC_007070.3	7975785	7982985	minus	9	NA
	409751	XM_006564950.1	XLOC_001052	XLOC_001052	Group1:7983845-7986663	7460	MODEL	571502350	NW_003378064.1	319968186	11304	14121	+	Reference Amel_4.5 Primary Assembly	-	-	LOC409751	7460	Apis mellifera	0	live	LOC409751	GB11465	multiple inositol polyphosphate phosphatase 1-like			LG1	NC_007070.3	7983846	7986663	minus	9	NA
	102653718	XM_006564997.1	XLOC_001053	XLOC_001053	Group1:7988074-7988803	7460	MODEL	571502642	NC_007070.3	323388987	7988074	7988802	-	Reference Amel_4.5 Primary Assembly	-	-	LOC102653718	7460	Apis mellifera	0	live	LOC102653718		uncharacterized LOC102653718			LG1	NC_007070.3	7988075	7988803	minus	3	NA
	552650	XM_625025.4	XLOC_001054	XLOC_001054	Group1:7989842-7991911	7460	MODEL	571502346	NC_007070.3	323388987	7989842	7991910	-	Reference Amel_4.5 Primary Assembly	-	-	LOC552650	7460	Apis mellifera	0	live	LOC552650	GB14876	uncharacterized LOC552650			LG1	NC_007070.3	7989843	7991911	minus	5	NA
	100577194	XM_006565324.1	XLOC_001055	XLOC_001055	Group1:8047972-8050665	7460	MODEL	571502914	NW_003378074.1	319968176	5	2697	-	Reference Amel_4.5 Primary Assembly	-	-	LOC100577194	7460	Apis mellifera	0	live	LOC100577194		SET and MYND domain-containing protein 4-like			LG1	NC_007070.3	8047973	8050665	minus	8	NA
	100576961	XM_003250568.2,XM_006565280.1	XLOC_001056	XLOC_001056	Group1:8051721-8053577	7460	MODEL	571502650	NC_007070.3	323388987	8051721	8053576	-	Reference Amel_4.5 Primary Assembly	-	-	LOC100576961	7460	Apis mellifera	0	live	LOC100576961		uncharacterized LOC100576961			LG1	NC_007070.3	8051722	8053577	minus	4	NA
	409749	XM_006565283.1,XM_393244.5	XLOC_001057	XLOC_001057	Group1:8060318-8070887	7460	MODEL	571502665	NW_003378074.1	319968176	12351	22844	-	Reference Amel_4.5 Primary Assembly	-	-	MED31	7460	Apis mellifera	0	live	MED31	GB18753	mediator of RNA polymerase II transcription subunit 31			LG1	NC_007070.3	8060319	8070812	minus	5	NA
	102655578	XM_006565284.1,XM_006565285.1,XM_006565286.1,XM_006565287.1,XM_006565288.1,XM_006565289.1,XM_006565290.1	XLOC_001058	XLOC_001058	Group1:8077447-8131295	7460	MODEL	571502672	NW_003378074.1	319968176	38032	64684	-	Reference Amel_4.5 Primary Assembly	-	-	LOC102655578	7460	Apis mellifera	0	live	LOC102655578		uncharacterized LOC102655578			LG1	NC_007070.3	8086000	8112652	minus	3	NA
	410739	XM_006565292.1,XM_006565293.1,XM_006565294.1	XLOC_001059	XLOC_001059	Group1:8139355-8161083	7460	MODEL	571502713	NC_007070.3	323388987	8139355	8161082	-	Reference Amel_4.5 Primary Assembly	-	-	ten-M	7460	Apis mellifera	0	live	ten-M	GB12554	tenascin major			LG1	NC_007070.3	8139356	8161083	minus	12	NA
	102654566	XM_006565326.1	XLOC_001060	XLOC_001060	Group1:8161205-8699250	7460	MODEL	571502922	NC_007070.3	323388987	8161205	8699249	-	Reference Amel_4.5 Primary Assembly	-	-	LOC102654566	7460	Apis mellifera	0	live	LOC102654566		uncharacterized LOC102654566			LG1	NC_007070.3	8161206	8699250	minus	7	NA
	102655923	XR_410159.1	XLOC_001061	XLOC_001061	Group1:8161205-8699250	7460	MODEL	571502710	NC_007070.3	323388987	8207464	8272680	-	Reference Amel_4.5 Primary Assembly	-	-	LOC102655923	7460	Apis mellifera	0	live	LOC102655923		uncharacterized LOC102655923			LG1	NC_007070.3	8207465	8272681	minus	3	NA
	102655894	XR_410158.1	XLOC_001062	XLOC_001062	Group1:8161205-8699250	7460	MODEL	571502708	NW_003378074.1	319968176	225086	311224	-	Reference Amel_4.5 Primary Assembly	-	-	LOC102655894	7460	Apis mellifera	0	live	LOC102655894		uncharacterized LOC102655894			LG1	NC_007070.3	8273054	8359192	minus	2	NA
	408608	XM_397512.3	XLOC_001063	XLOC_001063	Group1:8767888-8768998	7460	MODEL	571502731	NC_007070.3	323388987	8767888	8768997	-	Reference Amel_4.5 Primary Assembly	-	-	LOC408608	7460	Apis mellifera	0	live	LOC408608	GB11658	uncharacterized LOC408608			LG1	NC_007070.3	8767889	8768998	minus	3	NA
	410736	XM_006565327.1	XLOC_001064	XLOC_001064	Group1:8894979-8902486	7460	MODEL	571502927	NW_003378074.1	319968176	847012	854518	-	Reference Amel_4.5 Primary Assembly	-	-	LOC410736	7460	Apis mellifera	0	live	LOC410736	GB16461	uncharacterized LOC410736			LG1	NC_007070.3	8894980	8902486	minus	14	NA
	102656205	XR_410160.1	XLOC_001065	XLOC_001065	Group1:8907041-8908497	7460	MODEL	571502735	NC_007070.3	323388987	8907041	8908496	-	Reference Amel_4.5 Primary Assembly	-	-	LOC102656205	7460	Apis mellifera	0	live	LOC102656205		uncharacterized LOC102656205			LG1	NC_007070.3	8907042	8908497	minus	2	NA
	726676	NM_001252430.1	XLOC_001066	XLOC_001066	Group1:8931686-8943885	7460	PROVISIONAL	356991259	NW_003378074.1	319968176	883719	893650	-	Reference Amel_4.5 Primary Assembly	-	-	cad	7460	Apis mellifera	0	live	cad	GB10821	homeotic protein caudal			LG1	NC_007070.3	8931687	8941618	minus	3	NA
	100576770	XM_003250567.2,XM_006565299.1,XM_006565300.1	XLOC_001067	XLOC_001067	Group1:8954964-8960422	7460	MODEL	571502765	NC_007070.3	323388987	8958587	8960421	-	Reference Amel_4.5 Primary Assembly	-	-	LOC100576770	7460	Apis mellifera	0	live	LOC100576770		serine hydrolase-like protein-like			LG1	NC_007070.3	8958588	8960422	minus	4	NA
	102656747	XM_006565304.1,XM_006565305.1	XLOC_001068	XLOC_001068	Group1:8971952-9120762	7460	MODEL	571502788	NC_007070.3	323388987	8983285	8984299	-	Reference Amel_4.5 Primary Assembly	-	-	LOC102656747	7460	Apis mellifera	0	live	LOC102656747		uncharacterized LOC102656747			LG1	NC_007070.3	8983286	8984300	minus	3	NA
	726742	XM_001122463.3,XM_006565323.1	XLOC_001069	XLOC_001069	Group1:9144730-9149645	7460	MODEL	571502900	NW_003378074.1	319968176	1096763	1101677	-	Reference Amel_4.5 Primary Assembly	-	-	LOC726742	7460	Apis mellifera	0	live	LOC726742	GB16629	chromosome transmission fidelity protein 18 homolog			LG1	NC_007070.3	9144731	9149645	minus	11	NA
	100577113	XM_006565310.1	XLOC_001070	XLOC_001070	Group1:9149971-9218075	7460	MODEL	571502843	NC_007070.3	323388987	9157145	9159444	-	Reference Amel_4.5 Primary Assembly	-	-	LOC100577113	7460	Apis mellifera	0	live	LOC100577113		uncharacterized LOC100577113			LG1	NC_007070.3	9157146	9159445	minus	5	NA
	551241	XM_006565307.1,XM_006565308.1,XM_006565309.1	XLOC_001071	XLOC_001071	Group1:9149971-9218075	7460	MODEL	571502816	NW_003378074.1	319968176	1111727	1114718	-	Reference Amel_4.5 Primary Assembly	-	-	LOC551241	7460	Apis mellifera	0	live	LOC551241	GB13621	peroxisomal membrane protein PMP34-like			LG1	NC_007070.3	9159695	9162686	minus	9	NA
	409966	XM_006565329.1	XLOC_001072	XLOC_001072	Group1:9149971-9218075	7460	MODEL	571502933	NC_007070.3	323388987	9167333	9218074	-	Reference Amel_4.5 Primary Assembly	-	-	LOC409966	7460	Apis mellifera	0	live	LOC409966	GB19962	dexamethasone-induced Ras-related protein 1-like			LG1	NC_007070.3	9167334	9218075	minus	6	NA
	102656884	XR_410171.1,XR_410172.1,XR_410173.1	XLOC_001073	XLOC_001073	Group1:9149971-9218075	7460	MODEL	571502808	NW_003378074.1	319968176	1141090	1145780	-	Reference Amel_4.5 Primary Assembly	-	-	LOC102656884	7460	Apis mellifera	0	live	LOC102656884		uncharacterized LOC102656884			LG1	NC_007070.3	9189058	9193748	minus	4	NA
	551318	XM_625242.4	XLOC_001074	XLOC_001074	Group1:9220488-9221145	7460	MODEL	571502907	NC_007070.3	323388987	9220488	9221144	-	Reference Amel_4.5 Primary Assembly	-	-	LOC551318	7460	Apis mellifera	0	live	LOC551318	GB10444	uncharacterized LOC551318			LG1	NC_007070.3	9220489	9221145	minus	3	NA
	102654416	XR_410176.1	XLOC_001075	XLOC_001075	Group1:9221521-9252329	7460	MODEL	571502910	NW_003378074.1	319968176	1188592	1197096	-	Reference Amel_4.5 Primary Assembly	-	-	LOC102654416	7460	Apis mellifera	0	live	LOC102654416		uncharacterized LOC102654416			LG1	NC_007070.3	9236560	9245064	minus	2	NA
	102653841	XR_411046.1,XR_411047.1	XLOC_001076	XLOC_001076	Group1:9329865-9335176	7460	MODEL	571503015	NW_003378097.1	319968153	721497	726807	+	Reference Amel_4.5 Primary Assembly	-	-	LOC102653841	7460	Apis mellifera	0	live	LOC102653841		uncharacterized LOC102653841			LG1	NC_007070.3	9329866	9335176	minus	5	NA
	102653666	XM_006567942.1	XLOC_001077	XLOC_001077	Group1:9349522-9538622	7460	MODEL	571502995	NW_003378097.1	319968153	638509	707150	+	Reference Amel_4.5 Primary Assembly	-	-	LOC102653666	7460	Apis mellifera	0	live	LOC102653666		uncharacterized LOC102653666			LG1	NC_007070.3	9349523	9418164	minus	7	NA
	102653639	XR_411041.1	XLOC_001078	XLOC_001078	Group1:9349522-9538622	7460	MODEL	571502992	NW_003378097.1	319968153	697374	701627	+	Reference Amel_4.5 Primary Assembly	-	-	LOC102653639	7460	Apis mellifera	0	live	LOC102653639		uncharacterized LOC102653639			LG1	NC_007070.3	9355046	9359299	minus	3	NA
	102653736	XR_411044.1,XR_411045.1	XLOC_001079	XLOC_001079	Group1:9349522-9538622	7460	MODEL	571503004	NC_007070.3	323388987	9422334	9433137	-	Reference Amel_4.5 Primary Assembly	-	-	LOC102653736	7460	Apis mellifera	0	live	LOC102653736		uncharacterized LOC102653736			LG1	NC_007070.3	9422335	9433138	minus	3	NA
	408601	XM_006567941.1	XLOC_001080	XLOC_001080	Group1:9538784-9540356	7460	MODEL	571502989	NW_003378097.1	319968153	516317	517888	+	Reference Amel_4.5 Primary Assembly	-	-	LOC408601	7460	Apis mellifera	0	live	LOC408601	GB14401	aprataxin-like protein			LG1	NC_007070.3	9538785	9540356	minus	4	NA
	408602	XM_006567934.1,XM_006567935.1,XM_006567936.1,XM_006567937.1,XM_006567938.1,XM_006567939.1,XM_006567940.1	XLOC_001081	XLOC_001081	Group1:9540551-9667234	7460	MODEL	571502946	NW_003378097.1	319968153	389439	516121	+	Reference Amel_4.5 Primary Assembly	-	-	LOC408602	7460	Apis mellifera	0	live	LOC408602	GB11558	uncharacterized LOC408602			LG1	NC_007070.3	9540552	9667234	minus	19	NA
	102656762	XR_411039.1	XLOC_001082	XLOC_001082	Group1:9671581-9731506	7460	MODEL	571502974	NW_003378097.1	319968153	338115	366420	+	Reference Amel_4.5 Primary Assembly	-	-	LOC102656762	7460	Apis mellifera	0	live	LOC102656762		uncharacterized LOC102656762			LG1	NC_007070.3	9690253	9718558	minus	2	NA
	102656521	XR_411037.1	XLOC_001083	XLOC_001083	Group1:9850051-10041534	7460	MODEL	571502943	NC_007070.3	323388987	9850051	10041533	-	Reference Amel_4.5 Primary Assembly	-	-	LOC102656521	7460	Apis mellifera	0	live	LOC102656521		uncharacterized LOC102656521			LG1	NC_007070.3	9850052	10041534	minus	3	NA
	100577183	XR_411036.1	XLOC_001084	XLOC_001084	Group1:9850051-10041534	7460	MODEL	571502937	NW_003378097.1	319968153	193640	197847	+	Reference Amel_4.5 Primary Assembly	-	-	LOC100577183	7460	Apis mellifera	0	live	LOC100577183		uncharacterized LOC100577183			LG1	NC_007070.3	9858826	9863033	minus	3	NA
	102655140	XR_411092.1	XLOC_001085	XLOC_001085	Group1:10122456-10137680	7460	MODEL	571503024	NW_003378106.1	319968144	15783	31006	-	Reference Amel_4.5 Primary Assembly	-	-	LOC102655140	7460	Apis mellifera	0	live	LOC102655140		uncharacterized LOC102655140			LG1	NC_007070.3	10122457	10137680	minus	2	NA
	102655249	XM_006568084.1	XLOC_001086	XLOC_001086	Group1:10158063-10164603	7460	MODEL	571503037	NC_007070.3	323388987	10158063	10164602	-	Reference Amel_4.5 Primary Assembly	-	-	LOC102655249	7460	Apis mellifera	0	live	LOC102655249		uncharacterized LOC102655249			LG1	NC_007070.3	10158064	10164603	minus	7	NA
	102655214	XM_006568083.1	XLOC_001087	XLOC_001087	Group1:10164944-10167262	7460	MODEL	571503034	NW_003378106.1	319968144	58271	60588	-	Reference Amel_4.5 Primary Assembly	-	-	LOC102655214	7460	Apis mellifera	0	live	LOC102655214		uncharacterized LOC102655214			LG1	NC_007070.3	10164945	10167262	minus	2	NA
	102655157	XM_006568081.1,XM_006568082.1	XLOC_001088	XLOC_001088	Group1:10167572-10170876	7460	MODEL	571503026	NW_003378106.1	319968144	60899	64202	-	Reference Amel_4.5 Primary Assembly	-	-	LOC102655157	7460	Apis mellifera	0	live	LOC102655157		uncharacterized LOC102655157			LG1	NC_007070.3	10167573	10170876	minus	3	NA
	102655493	XM_006568143.1	XLOC_001089	XLOC_001089	Group1:10197778-10201633	7460	MODEL	571503418	NW_003378106.1	319968144	91105	94959	-	Reference Amel_4.5 Primary Assembly	-	-	LOC102655493	7460	Apis mellifera	0	live	LOC102655493		UPF0602 protein C4orf47 homolog			LG1	NC_007070.3	10197779	10201633	minus	4	NA
	409608	XM_006568089.1,XM_006568090.1,XM_006568091.1,XM_006568092.1	XLOC_001090	XLOC_001090	Group1:10221840-10502457	7460	MODEL	571503078	NC_007070.3	323388987	10221840	10502456	-	Reference Amel_4.5 Primary Assembly	-	-	LOC409608	7460	Apis mellifera	0	live	LOC409608	GB19382	obscurin-like			LG1	NC_007070.3	10221841	10502457	minus	10	NA
	409607	XM_006568093.1,XM_393110.5	XLOC_001091	XLOC_001091	Group1:10516311-10524467	7460	MODEL	571503091	NW_003378106.1	319968144	409638	417793	-	Reference Amel_4.5 Primary Assembly	-	-	LOC409607	7460	Apis mellifera	0	live	LOC409607	GB19656	ubiquitin-conjugating enzyme E2 Q2-like			LG1	NC_007070.3	10516312	10524467	minus	6	NA
	409606	XM_006568101.1,XM_006568102.1,XM_006568103.1,XM_006568104.1,XM_393109.5	XLOC_001092	XLOC_001092	Group1:10525755-10554663	7460	MODEL	571503128	NW_003378106.1	319968144	419082	435191	-	Reference Amel_4.5 Primary Assembly	-	-	LOC409606	7460	Apis mellifera	0	live	LOC409606	GB14231	uncharacterized LOC409606			LG1	NC_007070.3	10525756	10541865	minus	9	NA
	413467	XM_003251133.2,XM_006568098.1,XM_006568099.1,XM_006568100.1	XLOC_001093	XLOC_001093	Group1:10525755-10554663	7460	MODEL	571503119	NC_007070.3	323388987	10542173	10550094	-	Reference Amel_4.5 Primary Assembly	-	-	LOC413467	7460	Apis mellifera	0	live	LOC413467	GB19823	serine/threonine-protein kinase ULK3-like			LG1	NC_007070.3	10542174	10550095	minus	10	NA
	100579020	XM_003251136.2	XLOC_001094	XLOC_001094	Group1:10555492-10559524	7460	MODEL	571503145	NW_003378106.1	319968144	448819	452850	-	Reference Amel_4.5 Primary Assembly	-	-	LOC100579020	7460	Apis mellifera	0	live	LOC100579020		apoptosis regulator R1-like			LG1	NC_007070.3	10555493	10559524	minus	3	NA
	100576102	XR_120405.2	XLOC_001095	XLOC_001095	Group1:10560689-10562563	7460	MODEL	571503148	NC_007070.3	323388987	10560689	10562562	-	Reference Amel_4.5 Primary Assembly	-	-	LOC100576102	7460	Apis mellifera	0	live	LOC100576102		uncharacterized LOC100576102			LG1	NC_007070.3	10560690	10562563	minus	2	NA
	413470	XM_003251134.2,XM_396914.5	XLOC_001096	XLOC_001096	Group1:10585989-10587220	7460	MODEL	571503154	NW_003378106.1	319968144	479316	480546	-	Reference Amel_4.5 Primary Assembly	-	-	RpL17	7460	Apis mellifera	0	live	RpL17	GB17564	ribosomal protein L17			LG1	NC_007070.3	10585990	10587220	minus	5	NA
	413471	XM_396915.4	XLOC_001097	XLOC_001097	Group1:10587766-10594510	7460	MODEL	571503159	NW_003378106.1	319968144	482511	485881	-	Reference Amel_4.5 Primary Assembly	-	-	LOC413471	7460	Apis mellifera	0	live	LOC413471	GB17873	sodium/potassium-transporting ATPase subunit alpha-like			LG1	NC_007070.3	10589185	10592555	minus	2	NA
	551728	XM_006568106.1,XM_624116.4	XLOC_001098	XLOC_001098	Group1:10597766-10601905	7460	MODEL	571503170	NC_007070.3	323388987	10597766	10601904	-	Reference Amel_4.5 Primary Assembly	-	-	LOC551728	7460	Apis mellifera	0	live	LOC551728	GB18355	f-box/LRR-repeat protein 2-like			LG1	NC_007070.3	10597767	10601905	minus	9	NA
	413358	XM_396803.4	XLOC_001099	XLOC_001099	Group1:10618093-10659997	7460	MODEL	571503243	NW_003378106.1	319968144	511420	553323	-	Reference Amel_4.5 Primary Assembly	-	-	LOC413358	7460	Apis mellifera	0	live	LOC413358	GB10342	protein tweety-like			LG1	NC_007070.3	10618094	10659997	minus	9	NA
	413357	XM_396802.5	XLOC_001100	XLOC_001100	Group1:10660936-10674476	7460	MODEL	571503245	NW_003378106.1	319968144	554263	567802	-	Reference Amel_4.5 Primary Assembly	-	-	LOC413357	7460	Apis mellifera	0	live	LOC413357	GB15579	ubiquitin carboxyl-terminal hydrolase 31-like			LG1	NC_007070.3	10660937	10674476	minus	4	NA
	726485	XM_001122217.3	XLOC_001101	XLOC_001101	Group1:10716448-10718937	7460	MODEL	571503296	NC_007070.3	323388987	10716448	10718936	-	Reference Amel_4.5 Primary Assembly	-	-	LOC726485	7460	Apis mellifera	0	live	LOC726485	GB11097	facilitated trehalose transporter Tret1-like			LG1	NC_007070.3	10716449	10718937	minus	4	NA
	726505	XM_001122237.3	XLOC_001102	XLOC_001102	Group1:10720361-10722640	7460	MODEL	571503299	NC_007070.3	323388987	10720361	10722639	-	Reference Amel_4.5 Primary Assembly	-	-	LOC726505	7460	Apis mellifera	0	live	LOC726505	GB14306	facilitated trehalose transporter Tret1-like			LG1	NC_007070.3	10720362	10722640	minus	4	NA
	412114	XM_006568119.1	XLOC_001103	XLOC_001103	Group1:10723344-10727378	7460	MODEL	571503305	NW_003378106.1	319968144	616671	620704	-	Reference Amel_4.5 Primary Assembly	-	-	LOC412114	7460	Apis mellifera	0	live	LOC412114	GB19771	ubiquitin carboxyl-terminal hydrolase 38-like			LG1	NC_007070.3	10723345	10727378	minus	3	NA
	102654365	XM_006568120.1,XM_006568121.1,XM_006568122.1	XLOC_001104	XLOC_001104	Group1:10744390-10745843	7460	MODEL	571503308	NW_003378106.1	319968144	637717	639169	-	Reference Amel_4.5 Primary Assembly	-	-	LOC102654365	7460	Apis mellifera	0	live	LOC102654365		glutamyl-tRNA(Gln) amidotransferase subunit B, mitochondrial-like			LG1	NC_007070.3	10744391	10745843	minus	6	NA
	409340	XM_006568123.1,XM_623090.4	XLOC_001105	XLOC_001105	Group1:10748028-10751234	7460	MODEL	571503322	NW_003378106.1	319968144	641355	644560	-	Reference Amel_4.5 Primary Assembly	-	-	LOC409340	7460	Apis mellifera	0	live	LOC409340	GB11667	UV excision repair protein RAD23 homolog B-like			LG1	NC_007070.3	10748029	10751234	minus	6	NA
	411573	XM_006568124.1,XM_006568125.1,XM_006568126.1,XM_006568127.1,XM_395044.5	XLOC_001106	XLOC_001106	Group1:10752776-10760826	7460	MODEL	571503330	NW_003378106.1	319968144	646103	650152	-	Reference Amel_4.5 Primary Assembly	-	-	LOC411573	7460	Apis mellifera	0	live	LOC411573	GB19960	cell cycle control protein 50A-like			LG1	NC_007070.3	10752777	10756826	minus	7	NA
	409114	XM_392639.5	XLOC_001107	XLOC_001107	Group1:10752776-10760826	7460	MODEL	571503342	NC_007070.3	323388987	10757182	10760825	-	Reference Amel_4.5 Primary Assembly	-	-	Atp5a1	7460	Apis mellifera	0	live	Atp5a1	Atpa, GB14791	ATP synthase, H+ transporting, mitochondrial F1 complex, alpha subunit 1	ATP synthase subunit alpha, mitochondrial		LG1	NC_007070.3	10757183	10760826	minus	8	NA
	551546	XM_623939.4	XLOC_001108	XLOC_001108	Group1:10790843-10792881	7460	MODEL	571503394	NW_003378106.1	319968144	684170	686207	-	Reference Amel_4.5 Primary Assembly	-	-	LOC551546	7460	Apis mellifera	0	live	LOC551546	GB17233	BAG family molecular chaperone regulator 2-like			LG1	NC_007070.3	10790844	10792881	minus	3	NA
	727263	XM_001122973.3	XLOC_001109	XLOC_001109	Group1:10796616-10800588	7460	MODEL	571503398	NC_007070.3	323388987	10796616	10800587	-	Reference Amel_4.5 Primary Assembly	-	-	LOC727263	7460	Apis mellifera	0	live	LOC727263		uncharacterized LOC727263			LG1	NC_007070.3	10796617	10800588	minus	4	NA
	412410	XM_006568139.1,XM_006568140.1,XM_395867.5	XLOC_001110	XLOC_001110	Group1:10801358-10806520	7460	MODEL	571503402	NW_003378106.1	319968144	696853	699846	-	Reference Amel_4.5 Primary Assembly	-	-	LOC412410	7460	Apis mellifera	0	live	LOC412410	GB14432	u3 small nucleolar RNA-associated protein 6 homolog			LG1	NC_007070.3	10803527	10806520	minus	10	NA
	102656299	XR_411223.1,XR_411224.1,XR_411225.1,XR_411226.1,XR_411227.1	XLOC_001111	XLOC_001111	Group1:10874798-10878980	7460	MODEL	571503436	NC_007070.3	323388987	10874798	10878979	-	Reference Amel_4.5 Primary Assembly	-	-	LOC102656299	7460	Apis mellifera	0	live	LOC102656299		uncharacterized LOC102656299			LG1	NC_007070.3	10874799	10878980	minus	5	NA
	413489	XM_396933.5	XLOC_001112	XLOC_001112	Group1:10879990-10887618	7460	MODEL	571503433	NW_003378116.1	319968134	6721	14348	-	Reference Amel_4.5 Primary Assembly	-	-	DNaseII	7460	Apis mellifera	0	live	DNaseII	GB14548	deoxyribonuclease II			LG1	NC_007070.3	10879991	10887618	minus	9	NA
	724985	XM_001120885.3	XLOC_001113	XLOC_001113	Group1:10888201-10894618	7460	MODEL	571503449	NC_007070.3	323388987	10892641	10894617	-	Reference Amel_4.5 Primary Assembly	-	-	torp4a	7460	Apis mellifera	0	live	torp4a	GB13575	torsin-like protein			LG1	NC_007070.3	10892642	10894618	minus	3	NA
	100578734	XM_003251188.2,XM_006568481.1	XLOC_001114	XLOC_001114	Group1:10897799-10906576	7460	MODEL	571503471	NW_003378116.1	319968134	32190	33306	-	Reference Amel_4.5 Primary Assembly	-	-	LOC100578734	7460	Apis mellifera	0	live	LOC100578734		uncharacterized LOC100578734			LG1	NC_007070.3	10905460	10906576	minus	3	NA
	725740	XM_001121552.3,XM_006568486.1	XLOC_001115	XLOC_001115	Group1:10913209-10915457	7460	MODEL	571503495	NW_003378116.1	319968134	39940	42187	-	Reference Amel_4.5 Primary Assembly	-	-	LOC725740	7460	Apis mellifera	0	live	LOC725740	GB16124	uncharacterized LOC725740			LG1	NC_007070.3	10913210	10915457	minus	5	NA
	552625	XM_006568487.1,XM_006568488.1	XLOC_001116	XLOC_001116	Group1:10916043-10919204	7460	MODEL	571503502	NC_007070.3	323388987	10916043	10919203	-	Reference Amel_4.5 Primary Assembly	-	-	LOC552625	7460	Apis mellifera	0	live	LOC552625	GB15772	putative GTP-binding protein Parf-like			LG1	NC_007070.3	10916044	10919204	minus	7	NA
	412195	XM_625010.3	XLOC_001117	XLOC_001117	Group1:10919527-10921832	7460	MODEL	571503510	NC_007070.3	323388987	10919527	10921831	-	Reference Amel_4.5 Primary Assembly	-	-	Bzd	7460	Apis mellifera	0	live	Bzd	GB11618	buzidau			LG1	NC_007070.3	10919528	10921832	minus	7	NA
	102654213	XR_411236.1	XLOC_001118	XLOC_001118	Group1:11090679-11091589	7460	MODEL	571503572	NC_007070.3	323388987	11090679	11091588	-	Reference Amel_4.5 Primary Assembly	-	-	LOC102654213	7460	Apis mellifera	0	live	LOC102654213		uncharacterized LOC102654213			LG1	NC_007070.3	11090680	11091589	minus	3	NA
	409042	NM_001143921.1,XM_006568495.1,XM_006568496.1,XM_006568497.1	XLOC_001119	XLOC_001119	Group1:11104415-11117633	7460	PROVISIONAL	221139711	NW_003378117.1	319968133	343549	356766	+	Reference Amel_4.5 Primary Assembly	-	-	Crzr	7460	Apis mellifera	0	live	Crzr	GB13022	corazonin receptor			LG1	NC_007070.3	11104416	11117633	minus	9	NA
	412813	XM_006568501.1	XLOC_001120	XLOC_001120	Group1:11132141-11281576	7460	MODEL	571503575	NW_003378117.1	319968133	179606	329040	+	Reference Amel_4.5 Primary Assembly	-	-	LOC412813	7460	Apis mellifera	0	live	LOC412813	GB18571	uncharacterized LOC412813			LG1	NC_007070.3	11132142	11281576	minus	8	NA
	102654043	XR_411234.1	XLOC_001121	XLOC_001121	Group1:11132141-11281576	7460	MODEL	571503558	NC_007070.3	323388987	11181226	11230308	-	Reference Amel_4.5 Primary Assembly	-	-	LOC102654043	7460	Apis mellifera	0	live	LOC102654043		uncharacterized LOC102654043			LG1	NC_007070.3	11181227	11230309	minus	5	NA
	102654013	XR_411233.1	XLOC_001122	XLOC_001122	Group1:11132141-11281576	7460	MODEL	571503556	NC_007070.3	323388987	11210962	11218125	-	Reference Amel_4.5 Primary Assembly	-	-	LOC102654013	7460	Apis mellifera	0	live	LOC102654013		uncharacterized LOC102654013			LG1	NC_007070.3	11210963	11218126	minus	2	NA
	102654071	XR_411235.1	XLOC_001123	XLOC_001123	Group1:11339679-11378501	7460	MODEL	571503560	NC_007070.3	323388987	11339679	11378500	-	Reference Amel_4.5 Primary Assembly	-	-	LOC102654071	7460	Apis mellifera	0	live	LOC102654071		uncharacterized LOC102654071			LG1	NC_007070.3	11339680	11378501	minus	2	NA
	408600	XM_392142.5	XLOC_001124	XLOC_001124	Group1:11550412-11555711	7460	MODEL	571503581	NW_003378121.1	319968129	39230	44528	-	Reference Amel_4.5 Primary Assembly	-	-	LOC408600	7460	Apis mellifera	0	live	LOC408600	GB18463	nucleobindin-2-like			LG1	NC_007070.3	11550413	11555711	minus	11	NA
	725278	XM_001121146.3	XLOC_001125	XLOC_001125	Group1:11651705-11652877	7460	MODEL	571504077	NW_003378122.1	319968128	41651	42822	-	Reference Amel_4.5 Primary Assembly	-	-	LOC725278	7460	Apis mellifera	0	live	LOC725278	GB15064	uncharacterized LOC725278			LG1	NC_007070.3	11651706	11652877	minus	1	NA
	100576199	XR_411246.1,XR_411247.1	XLOC_001126	XLOC_001126	Group1:11653063-11696259	7460	MODEL	571503584	NC_007070.3	323388987	11653063	11696258	-	Reference Amel_4.5 Primary Assembly	-	-	LOC100576199	7460	Apis mellifera	0	live	LOC100576199		uncharacterized LOC100576199			LG1	NC_007070.3	11653064	11696259	minus	4	NA
	410730	XM_006568544.1	XLOC_001127	XLOC_001127	Group1:11707986-11719567	7460	MODEL	571503595	NW_003378122.1	319968128	106811	109512	-	Reference Amel_4.5 Primary Assembly	-	-	LOC410730	7460	Apis mellifera	0	live	LOC410730	GB15638	dnaJ homolog subfamily C member 22-like			LG1	NC_007070.3	11716866	11719567	minus	5	NA
	408596	XM_006568550.1,XM_392138.5	XLOC_001128	XLOC_001128	Group1:11723203-11729582	7460	MODEL	571503618	NW_003378122.1	319968128	115665	119527	-	Reference Amel_4.5 Primary Assembly	-	-	Cralbp	7460	Apis mellifera	0	live	Cralbp	GB11326	cellular retinaldehyde binding protein			LG1	NC_007070.3	11725720	11729582	minus	7	NA
	100578424	XM_006568555.1	XLOC_001129	XLOC_001129	Group1:11731953-11733580	7460	MODEL	571503645	NC_007070.3	323388987	11731953	11733579	-	Reference Amel_4.5 Primary Assembly	-	-	LOC100578424	7460	Apis mellifera	0	live	LOC100578424		uncharacterized LOC100578424			LG1	NC_007070.3	11731954	11733580	minus	2	NA
	100576084	XR_120431.2	XLOC_001130	XLOC_001130	Group1:11742199-11745014	7460	MODEL	571503650	NC_007070.3	323388987	11742199	11745013	-	Reference Amel_4.5 Primary Assembly	-	-	LOC100576084	7460	Apis mellifera	0	live	LOC100576084		uncharacterized LOC100576084			LG1	NC_007070.3	11742200	11745014	minus	3	NA
	100578568	XR_411251.1	XLOC_001131	XLOC_001131	Group1:11864189-11880507	7460	MODEL	571503662	NC_007070.3	323388987	11872492	11876217	-	Reference Amel_4.5 Primary Assembly	-	-	LOC100578568	7460	Apis mellifera	0	live	LOC100578568		uncharacterized LOC100578568			LG1	NC_007070.3	11872493	11876218	minus	4	NA
	725747	XM_001121556.3,XM_006568560.1	XLOC_001132	XLOC_001132	Group1:11880511-11882064	7460	MODEL	571503673	NW_003378122.1	319968128	271252	272009	-	Reference Amel_4.5 Primary Assembly	-	-	snapin	7460	Apis mellifera	0	live	snapin	GB12531	snapin protein			LG1	NC_007070.3	11881307	11882064	minus	2	NA
	725776	XM_006568561.1,XM_006568562.1	XLOC_001133	XLOC_001133	Group1:11902025-11965097	7460	MODEL	571503680	NW_003378122.1	319968128	291971	355042	-	Reference Amel_4.5 Primary Assembly	-	-	LOC725776	7460	Apis mellifera	0	live	LOC725776	GB17486	uncharacterized LOC725776			LG1	NC_007070.3	11902026	11965097	minus	4	NA
	551557	XM_006568563.1,XM_006568564.1,XM_625253.4	XLOC_001134	XLOC_001134	Group1:11969664-11971361	7460	MODEL	571503689	NC_007070.3	323388987	11969664	11971360	-	Reference Amel_4.5 Primary Assembly	-	-	asrij	7460	Apis mellifera	0	live	asrij	GB13297	OCIA domain-containing protein 1			LG1	NC_007070.3	11969665	11971361	minus	5	NA
	410116	XM_006568572.1,XM_006568573.1,XM_006568574.1,XM_393600.5	XLOC_001135	XLOC_001135	Group1:11985842-11988890	7460	MODEL	571503726	NC_007070.3	323388987	11985842	11988889	-	Reference Amel_4.5 Primary Assembly	-	-	LOC410116	7460	Apis mellifera	0	live	LOC410116	GB11533	transcription factor 25-like			LG1	NC_007070.3	11985843	11988890	minus	10	NA
	102654510	XM_006568569.1,XM_006568649.1	XLOC_001136	XLOC_001136	Group1:11989059-11994032	7460	MODEL	571503716	NC_007070.3	323388987	11990847	11992356	-	Reference Amel_4.5 Primary Assembly	-	-	LOC102654510	7460	Apis mellifera	0	live	LOC102654510		uncharacterized LOC102654510			LG1	NC_007070.3	11990848	11992357	minus	3	NA
	100578735	XM_006568575.1	XLOC_001137	XLOC_001137	Group1:11995333-11997423	7460	MODEL	571503741	NW_003378122.1	319968128	385279	387368	-	Reference Amel_4.5 Primary Assembly	-	-	LOC100578735	7460	Apis mellifera	0	live	LOC100578735		pyruvate dehydrogenase E1 component subunit alpha, mitochondrial-like			LG1	NC_007070.3	11995334	11997423	minus	5	NA
	413907	XM_006568576.1,XM_397346.5	XLOC_001138	XLOC_001138	Group1:11998361-12008052	7460	MODEL	571503751	NC_007070.3	323388987	11998361	12008051	-	Reference Amel_4.5 Primary Assembly	-	-	LOC413907	7460	Apis mellifera	0	live	LOC413907	GB10779	uncharacterized LOC413907			LG1	NC_007070.3	11998362	12008052	minus	15	NA
	409755	XM_393249.5	XLOC_001139	XLOC_001139	Group1:12009561-12011569	7460	MODEL	571503745	NC_007070.3	323388987	12009561	12011568	-	Reference Amel_4.5 Primary Assembly	-	-	LOC409755	7460	Apis mellifera	0	live	LOC409755	GB17089	alpha-parvin-like			LG1	NC_007070.3	12009562	12011569	minus	5	NA
	724193	XM_001119963.3	XLOC_001140	XLOC_001140	Group1:12015103-12018530	7460	MODEL	571503757	NC_007070.3	323388987	12015103	12018529	-	Reference Amel_4.5 Primary Assembly	-	-	kinesin-8	7460	Apis mellifera	0	live	kinesin-8	GB10037	kinesin 8			LG1	NC_007070.3	12015104	12018530	minus	2	NA
	409756	XM_006568580.1,XM_393250.5	XLOC_001141	XLOC_001141	Group1:12019307-12028677	7460	MODEL	571503770	NC_007070.3	323388987	12021281	12024915	-	Reference Amel_4.5 Primary Assembly	-	-	Vps4	7460	Apis mellifera	0	live	Vps4	GB12390	vacuolar protein sorting 4			LG1	NC_007070.3	12021282	12024916	minus	7	NA
	724329	XM_006568583.1	XLOC_001142	XLOC_001142	Group1:12029285-12031604	7460	MODEL	571503783	NC_007070.3	323388987	12029285	12031603	-	Reference Amel_4.5 Primary Assembly	-	-	LOC724329	7460	Apis mellifera	0	live	LOC724329	GB11751	DPH4 homolog			LG1	NC_007070.3	12029286	12031604	minus	2	NA
	409757	XM_006568584.1,XM_006568585.1,XM_006568586.1,XM_006568587.1,XM_006568588.1,XM_006568589.1	XLOC_001143	XLOC_001143	Group1:12032005-12044358	7460	MODEL	571503789	NC_007070.3	323388987	12032005	12038690	-	Reference Amel_4.5 Primary Assembly	-	-	LOC409757	7460	Apis mellifera	0	live	LOC409757	GB15229	ecto-NOX disulfide-thiol exchanger 1-like			LG1	NC_007070.3	12032006	12038691	minus	11	NA
	551790	XM_006568590.1,XM_624175.3	XLOC_001144	XLOC_001144	Group1:12045000-12048597	7460	MODEL	571503813	NC_007070.3	323388987	12045000	12048596	-	Reference Amel_4.5 Primary Assembly	-	-	LOC551790	7460	Apis mellifera	0	live	LOC551790	GB13506	arf-GAP with dual PH domain-containing protein 1-like			LG1	NC_007070.3	12045001	12048597	minus	6	NA
	724538	XM_006568650.1	XLOC_001145	XLOC_001145	Group1:12054809-12057623	7460	MODEL	571504085	NC_007070.3	323388987	12054809	12057622	-	Reference Amel_4.5 Primary Assembly	-	-	LOC724538	7460	Apis mellifera	0	live	LOC724538	GB16950	probable ATP-dependent RNA helicase DDX52-like			LG1	NC_007070.3	12054810	12057623	minus	13	NA
	412674	XM_006568594.1,XM_006568595.1,XM_006568596.1,XM_396130.5	XLOC_001146	XLOC_001146	Group1:12063741-12070459	7460	MODEL	571503835	NW_003378122.1	319968128	457716	460404	-	Reference Amel_4.5 Primary Assembly	-	-	aay	7460	Apis mellifera	0	live	aay	GB10941	astray			LG1	NC_007070.3	12067771	12070459	minus	7	NA
	551620	XM_624011.4	XLOC_001147	XLOC_001147	Group1:12085285-12101204	7460	MODEL	571503866	NW_003378122.1	319968128	475231	487264	-	Reference Amel_4.5 Primary Assembly	-	-	LOC551620	7460	Apis mellifera	0	live	LOC551620	GB18354	pre-mRNA-processing-splicing factor 8-like			LG1	NC_007070.3	12085286	12097319	minus	30	NA
	724875	XM_003251212.2	XLOC_001148	XLOC_001148	Group1:12102238-12105712	7460	MODEL	571503869	NW_003378122.1	319968128	492184	495657	-	Reference Amel_4.5 Primary Assembly	-	-	LOC724875	7460	Apis mellifera	0	live	LOC724875	GB14055	corepressor interacting with RBPJ 1-like			LG1	NC_007070.3	12102239	12105712	minus	6	NA
	552502	XM_006568600.1,XM_006568601.1	XLOC_001149	XLOC_001149	Group1:12106907-12117729	7460	MODEL	571503872	NC_007070.3	323388987	12108727	12117728	-	Reference Amel_4.5 Primary Assembly	-	-	LOC552502	7460	Apis mellifera	0	live	LOC552502	GB17829	UPF0378 protein KIAA0100-like			LG1	NC_007070.3	12108728	12117729	minus	17	NA
	409103	XM_006568602.1	XLOC_001150	XLOC_001150	Group1:12117793-12126341	7460	MODEL	571503880	NC_007070.3	323388987	12124133	12126340	-	Reference Amel_4.5 Primary Assembly	-	-	Cox10	7460	Apis mellifera	0	live	Cox10	GB17609	COX10 homolog, cytochrome c oxidase assembly protein, heme A: farnesyltransferase	protoheme IX farnesyltransferase, mitochondrial		LG1	NC_007070.3	12124134	12126341	minus	6	NA
	725150	XM_006568615.1	XLOC_001151	XLOC_001151	Group1:12126877-12142311	7460	MODEL	571503934	NW_003378122.1	319968128	520994	532256	-	Reference Amel_4.5 Primary Assembly	-	-	LOC725150	7460	Apis mellifera	0	live	LOC725150	GB19749	discoidin domain-containing receptor 2-like			LG1	NC_007070.3	12131049	12142311	minus	19	NA
	725279	XM_001121147.3	XLOC_001152	XLOC_001152	Group1:12160311-12162066	7460	MODEL	571503965	NC_007070.3	323388987	12160311	12162065	-	Reference Amel_4.5 Primary Assembly	-	-	LOC725279	7460	Apis mellifera	0	live	LOC725279		zinc finger protein 540-like			LG1	NC_007070.3	12160312	12162066	minus	3	NA
	413759	XM_006568620.1,XM_006568621.1,XM_006568622.1	XLOC_001153	XLOC_001153	Group1:12162377-12174695	7460	MODEL	571503953	NW_003378122.1	319968128	552323	564640	-	Reference Amel_4.5 Primary Assembly	-	-	LOC413759	7460	Apis mellifera	0	live	LOC413759	GB17406	SCY1-like protein 2-like			LG1	NC_007070.3	12162378	12174695	minus	19	NA
	410726	XM_006568623.1,XM_006568624.1	XLOC_001154	XLOC_001154	Group1:12186844-12189023	7460	MODEL	571503968	NC_007070.3	323388987	12186844	12189022	-	Reference Amel_4.5 Primary Assembly	-	-	LOC410726	7460	Apis mellifera	0	live	LOC410726	GB10013	putative E3 ubiquitin-protein ligase UBR7-like			LG1	NC_007070.3	12186845	12189023	minus	8	NA
	408594	XM_006568628.1,XM_006568629.1,XM_006568630.1,XM_006568631.1,XM_006568632.1,XM_006568633.1,XM_006568634.1,XM_006568635.1	XLOC_001155	XLOC_001155	Group1:12189402-12216065	7460	MODEL	571503985	NC_007070.3	323388987	12192420	12216064	-	Reference Amel_4.5 Primary Assembly	-	-	trio	7460	Apis mellifera	0	live	trio	GB12436	trio protein			LG1	NC_007070.3	12192421	12216065	minus	38	NA
	725649	XM_001121471.3	XLOC_001156	XLOC_001156	Group1:12216144-12222487	7460	MODEL	571504032	NC_007070.3	323388987	12218008	12222486	-	Reference Amel_4.5 Primary Assembly	-	-	LOC725649	7460	Apis mellifera	0	live	LOC725649	GB15589	uncharacterized LOC725649			LG1	NC_007070.3	12218009	12222487	minus	13	NA
	408595	XM_006568636.1,XM_006568637.1,XM_006568638.1,XM_392137.5	XLOC_001157	XLOC_001157	Group1:12222596-12227913	7460	MODEL	571504018	NW_003378122.1	319968128	612542	617858	-	Reference Amel_4.5 Primary Assembly	-	-	hig	7460	Apis mellifera	0	live	hig	GB12000	locomotion-related protein Hikaru genki			LG1	NC_007070.3	12222597	12227913	minus	12	NA
	410728	XM_006568640.1,XM_006568641.1,XM_006568642.1,XM_006568643.1	XLOC_001158	XLOC_001158	Group1:12235289-12258108	7460	MODEL	571504047	NC_007070.3	323388987	12237524	12258107	-	Reference Amel_4.5 Primary Assembly	-	-	LOC410728	7460	Apis mellifera	0	live	LOC410728	GB10040	transmembrane channel-like protein 3-like			LG1	NC_007070.3	12237525	12258108	minus	20	NA
	102654308	XR_411256.1	XLOC_001159	XLOC_001159	Group1:12235289-12258108	7460	MODEL	571504044	NW_003378122.1	319968128	636302	637392	-	Reference Amel_4.5 Primary Assembly	-	-	LOC102654308	7460	Apis mellifera	0	live	LOC102654308		uncharacterized LOC102654308			LG1	NC_007070.3	12246357	12247447	minus	2	NA
	412201	XM_395663.4	XLOC_001160	XLOC_001160	Group1:12337494-12340525	7460	MODEL	571504091	NC_007070.3	323388987	12337494	12340524	-	Reference Amel_4.5 Primary Assembly	-	-	LOC412201	7460	Apis mellifera	0	live	LOC412201	GB11490	calcium-binding mitochondrial carrier protein SCaMC-1-B-like			LG1	NC_007070.3	12337495	12340525	minus	4	NA
	552497	XM_006569527.1	XLOC_001161	XLOC_001161	Group1:12341312-12350735	7460	MODEL	571504095	NW_003378135.1	319968115	7927	17349	-	Reference Amel_4.5 Primary Assembly	-	-	roq	7460	Apis mellifera	0	live	roq	GB10768	roquin			LG1	NC_007070.3	12341313	12350735	minus	17	NA
	552473	XM_006569530.1,XM_006569531.1,XM_624846.4	XLOC_001162	XLOC_001162	Group1:12356864-12360732	7460	MODEL	571504109	NW_003378135.1	319968115	23479	27346	-	Reference Amel_4.5 Primary Assembly	-	-	RabGAP10	7460	Apis mellifera	0	live	RabGAP10	GB14891	Rab GTPase activating protein 10			LG1	NC_007070.3	12356865	12360732	minus	8	NA
	724678	XM_001119899.3	XLOC_001163	XLOC_001163	Group1:12361473-12362115	7460	MODEL	571504116	NC_007070.3	323388987	12361473	12362114	-	Reference Amel_4.5 Primary Assembly	-	-	LOC724678	7460	Apis mellifera	0	live	LOC724678	GB13800	histone H2A-like			LG1	NC_007070.3	12361474	12362115	minus	1	NA
	412721	XM_006569639.1	XLOC_001164	XLOC_001164	Group1:12364265-12371786	7460	MODEL	571504734	NW_003378135.1	319968115	30880	38400	-	Reference Amel_4.5 Primary Assembly	-	-	Nup154	7460	Apis mellifera	0	live	Nup154	GB14727	nucleoporin 154			LG1	NC_007070.3	12364266	12371786	minus	27	NA
	727396	XM_006569538.1,XM_006569539.1,XM_006569540.1	XLOC_001165	XLOC_001165	Group1:12376598-12381527	7460	MODEL	571504143	NC_007070.3	323388987	12376598	12381526	-	Reference Amel_4.5 Primary Assembly	-	-	PEK	7460	Apis mellifera	0	live	PEK	GB16394	pancreatic eIF-2alpha kinase			LG1	NC_007070.3	12376599	12381527	minus	13	NA
	412495	XM_006569543.1,XM_624085.4	XLOC_001166	XLOC_001166	Group1:12386871-12392924	7460	MODEL	571504169	NW_003378135.1	319968115	53486	59538	-	Reference Amel_4.5 Primary Assembly	-	-	flr	7460	Apis mellifera	0	live	flr	GB12049	actin-interacting protein 1	flare		LG1	NC_007070.3	12386872	12392924	minus	14	NA
	727390	XM_006569544.1,XM_006569545.1,XM_006569546.1,XM_006569547.1,XM_006569548.1	XLOC_001167	XLOC_001167	Group1:12394454-12403444	7460	MODEL	571504173	NC_007070.3	323388987	12394454	12403443	-	Reference Amel_4.5 Primary Assembly	-	-	LOC727390	7460	Apis mellifera	0	live	LOC727390		rhythmically expressed gene 5 protein-like			LG1	NC_007070.3	12394455	12403444	minus	9	NA
	409079	XM_392604.5	XLOC_001168	XLOC_001168	Group1:12405566-12407427	7460	MODEL	571504191	NW_003378135.1	319968115	72181	74041	-	Reference Amel_4.5 Primary Assembly	-	-	LOC409079	7460	Apis mellifera	0	live	LOC409079	GB11249	eukaryotic translation initiation factor 4E type 3-like			LG1	NC_007070.3	12405567	12407427	minus	6	NA
	726918	XR_120501.2	XLOC_001169	XLOC_001169	Group1:12439835-12447095	7460	MODEL	571504198	NC_007070.3	323388987	12439835	12447094	-	Reference Amel_4.5 Primary Assembly	-	-	LOC726918	7460	Apis mellifera	0	live	LOC726918	GB13056	uncharacterized LOC726918			LG1	NC_007070.3	12439836	12447095	minus	11	NA
	726944	XM_006569554.1,XM_006569555.1,XM_006569556.1,XM_006569557.1	XLOC_001170	XLOC_001170	Group1:12470633-12485372	7460	MODEL	571504219	NC_007070.3	323388987	12470633	12485371	-	Reference Amel_4.5 Primary Assembly	-	-	LOC726944	7460	Apis mellifera	0	live	LOC726944	GB17229	ATP-binding cassette sub-family G member 4-like			LG1	NC_007070.3	12470634	12485372	minus	13	NA
	551107	XM_623503.4	XLOC_001171	XLOC_001171	Group1:12487864-12489404	7460	MODEL	571504245	NW_003378135.1	319968115	154479	156018	-	Reference Amel_4.5 Primary Assembly	-	-	RpL9	7460	Apis mellifera	0	live	RpL9	GB15648	ribosomal protein L9			LG1	NC_007070.3	12487865	12489404	minus	4	NA
	724620	XR_120502.2	XLOC_001172	XLOC_001172	Group1:12492809-12500645	7460	MODEL	571504242	NC_007070.3	323388987	12492809	12500644	-	Reference Amel_4.5 Primary Assembly	-	-	LOC724620	7460	Apis mellifera	0	live	LOC724620	GB17890	uncharacterized LOC724620			LG1	NC_007070.3	12492810	12500645	minus	11	NA
	100579052	XM_003251365.2	XLOC_001173	XLOC_001173	Group1:12501486-12503550	7460	MODEL	571504248	NW_003378135.1	319968115	168101	170164	-	Reference Amel_4.5 Primary Assembly	-	-	LOC100579052	7460	Apis mellifera	0	live	LOC100579052		mitochondrial-processing peptidase subunit beta-like			LG1	NC_007070.3	12501487	12503550	minus	8	NA
	412112	XM_006569560.1,XM_006569561.1	XLOC_001174	XLOC_001174	Group1:12505231-12509000	7460	MODEL	571504252	NC_007070.3	323388987	12505231	12508999	-	Reference Amel_4.5 Primary Assembly	-	-	LOC412112	7460	Apis mellifera	0	live	LOC412112	GB17872	uncharacterized LOC412112			LG1	NC_007070.3	12505232	12509000	minus	9	NA
	100576131	XM_006569562.1	XLOC_001175	XLOC_001175	Group1:12511522-12514894	7460	MODEL	571504260	NC_007070.3	323388987	12511522	12514893	-	Reference Amel_4.5 Primary Assembly	-	-	LOC100576131	7460	Apis mellifera	0	live	LOC100576131		zinc finger protein 880-like			LG1	NC_007070.3	12511523	12514894	minus	3	NA
	725225	XM_001121102.3	XLOC_001176	XLOC_001176	Group1:12515432-12527125	7460	MODEL	571504274	NW_003378135.1	319968115	188093	189517	-	Reference Amel_4.5 Primary Assembly	-	-	LOC725225	7460	Apis mellifera	0	live	LOC725225	GB10398	ninjurin-1-like			LG1	NC_007070.3	12521479	12522903	minus	2	NA
	551612	XM_624003.4	XLOC_001177	XLOC_001177	Group1:12537565-12544027	7460	MODEL	571504305	NC_007070.3	323388987	12537565	12544026	-	Reference Amel_4.5 Primary Assembly	-	-	dre4	7460	Apis mellifera	0	live	dre4	GB13130	FACT complex subunit spt16			LG1	NC_007070.3	12537566	12544027	minus	20	NA
	726223	XM_006569577.1	XLOC_001178	XLOC_001178	Group1:12554883-12559351	7460	MODEL	571504326	NC_007070.3	323388987	12554883	12559350	-	Reference Amel_4.5 Primary Assembly	-	-	CAPN7	7460	Apis mellifera	0	live	CAPN7	GB19619	calpain 7			LG1	NC_007070.3	12554884	12559351	minus	12	NA
	409546	XM_006569582.1,XM_006569583.1,XM_006569584.1,XM_393053.4	XLOC_001179	XLOC_001179	Group1:12571614-12620676	7460	MODEL	571504354	NW_003378135.1	319968115	238229	287290	-	Reference Amel_4.5 Primary Assembly	-	-	LOC409546	7460	Apis mellifera	0	live	LOC409546	GB14292	neurotrimin-like			LG1	NC_007070.3	12571615	12620676	minus	7	NA
	102656752	XR_411560.1	XLOC_001180	XLOC_001180	Group1:12625131-12626937	7460	MODEL	571504372	NC_007070.3	323388987	12625131	12626936	-	Reference Amel_4.5 Primary Assembly	-	-	LOC102656752	7460	Apis mellifera	0	live	LOC102656752		uncharacterized LOC102656752			LG1	NC_007070.3	12625132	12626937	minus	3	NA
	102653642	XR_411566.1,XR_411567.1	XLOC_001181	XLOC_001181	Group1:12630484-12688969	7460	MODEL	571504402	NW_003378135.1	319968115	322892	335529	-	Reference Amel_4.5 Primary Assembly	-	-	LOC102653642	7460	Apis mellifera	0	live	LOC102653642		uncharacterized LOC102653642			LG1	NC_007070.3	12656278	12668915	minus	7	NA
	102656816	XR_411561.1,XR_411562.1,XR_411563.1,XR_411564.1	XLOC_001182	XLOC_001182	Group1:12630484-12688969	7460	MODEL	571504375	NW_003378135.1	319968115	341452	352809	-	Reference Amel_4.5 Primary Assembly	-	-	LOC102656816	7460	Apis mellifera	0	live	LOC102656816		uncharacterized LOC102656816			LG1	NC_007070.3	12674838	12686195	minus	7	NA
	100577140	XM_003251369.2,XM_006569588.1,XM_006569589.1	XLOC_001183	XLOC_001183	Group1:12693674-12697276	7460	MODEL	571504416	NC_007070.3	323388987	12693674	12697275	-	Reference Amel_4.5 Primary Assembly	-	-	LOC100577140	7460	Apis mellifera	0	live	LOC100577140		uncharacterized LOC100577140			LG1	NC_007070.3	12693675	12697276	minus	6	NA
	100577296	XM_003251370.2,XM_006569597.1	XLOC_001184	XLOC_001184	Group1:12697693-12736841	7460	MODEL	571504467	NC_007070.3	323388987	12699843	12701559	-	Reference Amel_4.5 Primary Assembly	-	-	LOC100577296	7460	Apis mellifera	0	live	LOC100577296		checkpoint protein HUS1-like			LG1	NC_007070.3	12699844	12701560	minus	4	NA
	102654044	XR_411574.1,XR_411575.1	XLOC_001185	XLOC_001185	Group1:12697693-12736841	7460	MODEL	571504456	NC_007070.3	323388987	12708368	12710738	-	Reference Amel_4.5 Primary Assembly	-	-	LOC102654044	7460	Apis mellifera	0	live	LOC102654044		uncharacterized LOC102654044			LG1	NC_007070.3	12708369	12710739	minus	3	NA
	100577336	XR_411568.1,XR_411569.1,XR_411570.1,XR_411571.1,XR_411572.1,XR_411573.1	XLOC_001186	XLOC_001186	Group1:12697693-12736841	7460	MODEL	571504442	NW_003378135.1	319968115	390351	396344	-	Reference Amel_4.5 Primary Assembly	-	-	LOC100577336	7460	Apis mellifera	0	live	LOC100577336		uncharacterized LOC100577336			LG1	NC_007070.3	12723737	12729730	minus	8	NA
	408590	XM_006569599.1,XM_006569600.1,XM_392132.5	XLOC_001187	XLOC_001187	Group1:12738121-12743349	7460	MODEL	571504484	NC_007070.3	323388987	12738121	12743348	-	Reference Amel_4.5 Primary Assembly	-	-	LOC408590	7460	Apis mellifera	0	live	LOC408590	GB12346	RING finger and CHY zinc finger domain-containing protein 1-like			LG1	NC_007070.3	12738122	12743349	minus	5	NA
	550948	XM_006569604.1,XM_623342.4	XLOC_001188	XLOC_001188	Group1:12748947-12754459	7460	MODEL	571504509	NW_003378135.1	319968115	415562	421073	-	Reference Amel_4.5 Primary Assembly	-	-	Taz	7460	Apis mellifera	0	live	Taz	GB11956	tafazzin			LG1	NC_007070.3	12748948	12754459	minus	6	NA
	100577891	XR_411588.1	XLOC_001189	XLOC_001189	Group1:12755482-12844931	7460	MODEL	571504595	NC_007070.3	323388987	12762751	12765665	-	Reference Amel_4.5 Primary Assembly	-	-	LOC100577891	7460	Apis mellifera	0	live	LOC100577891		uncharacterized LOC100577891			LG1	NC_007070.3	12762752	12765666	minus	5	NA
	100578133	XM_006569612.1	XLOC_001190	XLOC_001190	Group1:12755482-12844931	7460	MODEL	571504577	NC_007070.3	323388987	12780897	12785776	-	Reference Amel_4.5 Primary Assembly	-	-	LOC100578133	7460	Apis mellifera	0	live	LOC100578133		uncharacterized LOC100578133			LG1	NC_007070.3	12780898	12785777	minus	4	NA
	100578016	XR_120493.2,XR_120495.2,XR_411576.1,XR_411577.1,XR_411578.1,XR_411579.1,XR_411580.1	XLOC_001191	XLOC_001191	Group1:12755482-12844931	7460	MODEL	571504559	NW_003378135.1	319968115	471849	476711	-	Reference Amel_4.5 Primary Assembly	-	-	LOC100578016	7460	Apis mellifera	0	live	LOC100578016		uncharacterized LOC100578016			LG1	NC_007070.3	12805235	12810097	minus	7	NA
	726060	XM_006569617.1	XLOC_001192	XLOC_001192	Group1:12871467-12877770	7460	MODEL	571504622	NW_003378135.1	319968115	538082	544384	-	Reference Amel_4.5 Primary Assembly	-	-	Bsg	7460	Apis mellifera	0	live	Bsg	GB11183	basigin			LG1	NC_007070.3	12871468	12877770	minus	5	NA
	552067	XM_625274.4	XLOC_001193	XLOC_001193	Group1:12887807-12891622	7460	MODEL	571504624	NC_007070.3	323388987	12890089	12891621	-	Reference Amel_4.5 Primary Assembly	-	-	LOC552067	7460	Apis mellifera	0	live	LOC552067	GB13015	uncharacterized LOC552067			LG1	NC_007070.3	12890090	12891622	minus	3	NA
	725848	XM_006569633.1	XLOC_001194	XLOC_001194	Group1:12916090-12925221	7460	MODEL	571504696	NW_003378135.1	319968115	582705	588230	-	Reference Amel_4.5 Primary Assembly	-	-	LOC725848	7460	Apis mellifera	0	live	LOC725848	GB10666	uncharacterized LOC725848			LG1	NC_007070.3	12916091	12921616	minus	3	NA
	552140	XM_624519.3	XLOC_001195	XLOC_001195	Group1:12926703-12931033	7460	MODEL	571504700	NC_007070.3	323388987	12926703	12931032	-	Reference Amel_4.5 Primary Assembly	-	-	LOC552140	7460	Apis mellifera	0	live	LOC552140	GB18630	cleavage and polyadenylation specificity factor subunit 5-like			LG1	NC_007070.3	12926704	12931033	minus	6	NA
	102656318	XR_411593.1	XLOC_001196	XLOC_001196	Group1:12955531-12956855	7460	MODEL	571504717	NW_003378135.1	319968115	622146	623469	-	Reference Amel_4.5 Primary Assembly	-	-	LOC102656318	7460	Apis mellifera	0	live	LOC102656318		uncharacterized LOC102656318			LG1	NC_007070.3	12955532	12956855	minus	2	NA
	725817	XM_001121619.3,XM_006569638.1	XLOC_001197	XLOC_001197	Group1:12976666-12979286	7460	MODEL	571504725	NC_007070.3	323388987	12976666	12979285	-	Reference Amel_4.5 Primary Assembly	-	-	LOC725817	7460	Apis mellifera	0	live	LOC725817	GB16296	diphosphomevalonate decarboxylase-like			LG1	NC_007070.3	12976667	12979286	minus	9	NA
	102654797	XR_411779.1	XLOC_001198	XLOC_001198	Group1:13066600-13081673	7460	MODEL	571505660	NC_007070.3	323388987	13079336	13080259	-	Reference Amel_4.5 Primary Assembly	-	-	LOC102654797	7460	Apis mellifera	0	live	LOC102654797		uncharacterized LOC102654797			LG1	NC_007070.3	13079337	13080260	minus	2	NA
		rna_LOC725489	XLOC_001199	XLOC_001199	Group1:13141380-13190971
	410718	XM_006570127.1,XM_006570128.1,XM_006570129.1	XLOC_001200	XLOC_001200	Group1:13252821-13688481	7460	MODEL	571505584	NC_007070.3	323388987	13256012	13406651	-	Reference Amel_4.5 Primary Assembly	-	-	LOC410718	7460	Apis mellifera	0	live	LOC410718	GB12602	uncharacterized LOC410718			LG1	NC_007070.3	13256013	13406652	minus	18	NA
	100576809	XM_006570136.1,XM_006570137.1,XM_006570138.1,XM_006570139.1,XM_006570140.1	XLOC_001201	XLOC_001201	Group1:13252821-13688481	7460	MODEL	571505638	NW_003378149.1	319967101	904343	1173694	+	Reference Amel_4.5 Primary Assembly	-	-	LOC100576809	7460	Apis mellifera	0	live	LOC100576809		uncharacterized LOC100576809			LG1	NC_007070.3	13419130	13688481	minus	11	NA
	102654265	XR_411774.1	XLOC_001202	XLOC_001202	Group1:13252821-13688481	7460	MODEL	571505619	NC_007070.3	323388987	13518238	13524599	-	Reference Amel_4.5 Primary Assembly	-	-	LOC102654265	7460	Apis mellifera	0	live	LOC102654265		uncharacterized LOC102654265			LG1	NC_007070.3	13518239	13524600	minus	3	NA
	100576586	XM_006570125.1	XLOC_001203	XLOC_001203	Group1:13702822-13710012	7460	MODEL	571505565	NC_007070.3	323388987	13702822	13710011	-	Reference Amel_4.5 Primary Assembly	-	-	LOC100576586	7460	Apis mellifera	0	live	LOC100576586		transcriptional repressor CTCFL-like			LG1	NC_007070.3	13702823	13710012	minus	13	NA
	409739	XM_393236.5	XLOC_001204	XLOC_001204	Group1:13710173-13714059	7460	MODEL	571505572	NW_003378149.1	319967101	878765	881732	+	Reference Amel_4.5 Primary Assembly	-	-	LOC409739	7460	Apis mellifera	0	live	LOC409739	GB18553	motile sperm domain-containing protein 2-like			LG1	NC_007070.3	13711092	13714059	minus	9	NA
	413239	XM_396685.5	XLOC_001205	XLOC_001205	Group1:13715116-13718793	7460	MODEL	571505556	NW_003378149.1	319967101	874031	877707	+	Reference Amel_4.5 Primary Assembly	-	-	Vps26	7460	Apis mellifera	0	live	Vps26	GB14744	vacuolar protein sorting 26			LG1	NC_007070.3	13715117	13718793	minus	6	NA
	102653643	XR_411771.1	XLOC_001206	XLOC_001206	Group1:13719430-13721705	7460	MODEL	571505562	NW_003378149.1	319967101	871119	871670	+	Reference Amel_4.5 Primary Assembly	-	-	LOC102653643	7460	Apis mellifera	0	live	LOC102653643		uncharacterized LOC102653643			LG1	NC_007070.3	13721154	13721705	minus	2	NA
	102656669	XM_006570119.1,XM_006570120.1	XLOC_001207	XLOC_001207	Group1:13733514-13736432	7460	MODEL	571505526	NC_007070.3	323388987	13733514	13736431	-	Reference Amel_4.5 Primary Assembly	-	-	LOC102656669	7460	Apis mellifera	0	live	LOC102656669		glycine-rich cell wall structural protein-like			LG1	NC_007070.3	13733515	13736432	minus	4	NA
	726920	XM_006570116.1	XLOC_001208	XLOC_001208	Group1:13773537-13776490	7460	MODEL	571505511	NC_007070.3	323388987	13773537	13776489	-	Reference Amel_4.5 Primary Assembly	-	-	LOC726920	7460	Apis mellifera	0	live	LOC726920		uncharacterized LOC726920			LG1	NC_007070.3	13773538	13776490	minus	4	NA
	102656491	XM_006570115.1	XLOC_001209	XLOC_001209	Group1:13781756-13783211	7460	MODEL	571505507	NW_003378149.1	319967101	809613	811067	+	Reference Amel_4.5 Primary Assembly	-	-	LOC102656491	7460	Apis mellifera	0	live	LOC102656491		signal peptidase complex subunit 1-like			LG1	NC_007070.3	13781757	13783211	minus	3	NA
	100576446	XM_006570113.1,XM_006570114.1	XLOC_001210	XLOC_001210	Group1:13783728-13800041	7460	MODEL	571505499	NW_003378149.1	319967101	792783	809095	+	Reference Amel_4.5 Primary Assembly	-	-	LOC100576446	7460	Apis mellifera	0	live	LOC100576446		prestin-like			LG1	NC_007070.3	13783729	13800041	minus	15	NA
	552229	XM_624606.4	XLOC_001211	XLOC_001211	Group1:13801309-13809532	7460	MODEL	571505690	NC_007070.3	323388987	13801309	13809531	-	Reference Amel_4.5 Primary Assembly	-	-	LOC552229	7460	Apis mellifera	0	live	LOC552229		esterase B1-like			LG1	NC_007070.3	13801310	13809532	minus	19	NA
	102656286	XM_006570112.1	XLOC_001212	XLOC_001212	Group1:13811104-13811704	7460	MODEL	571505483	NC_007070.3	323388987	13811104	13811703	-	Reference Amel_4.5 Primary Assembly	-	-	LOC102656286	7460	Apis mellifera	0	live	LOC102656286		uncharacterized LOC102656286			LG1	NC_007070.3	13811105	13811704	minus	1	NA
	725190	XM_001121064.3	XLOC_001213	XLOC_001213	Group1:13829260-13845637	7460	MODEL	571505480	NC_007070.3	323388987	13829260	13845636	-	Reference Amel_4.5 Primary Assembly	-	-	LOC725190	7460	Apis mellifera	0	live	LOC725190	GB10180	uncharacterized LOC725190			LG1	NC_007070.3	13829261	13845637	minus	3	NA
	102656191	XR_411764.1,XR_411765.1,XR_411766.1	XLOC_001214	XLOC_001214	Group1:13845787-13876522	7460	MODEL	571505471	NC_007070.3	323388987	13865509	13876521	-	Reference Amel_4.5 Primary Assembly	-	-	LOC102656191	7460	Apis mellifera	0	live	LOC102656191		uncharacterized LOC102656191			LG1	NC_007070.3	13865510	13876522	minus	3	NA
	102655972	XR_411754.1	XLOC_001215	XLOC_001215	Group1:13876531-13886973	7460	MODEL	571505433	NW_003378149.1	319967101	710958	714184	+	Reference Amel_4.5 Primary Assembly	-	-	LOC102655972	7460	Apis mellifera	0	live	LOC102655972		uncharacterized LOC102655972			LG1	NC_007070.3	13878640	13881866	minus	3	NA
	552166	XM_624545.4	XLOC_001216	XLOC_001216	Group1:13891401-13897127	7460	MODEL	571505430	NW_003378149.1	319967101	695697	701422	+	Reference Amel_4.5 Primary Assembly	-	-	LOC552166	7460	Apis mellifera	0	live	LOC552166	GB16186	AFG3-like protein 2-like			LG1	NC_007070.3	13891402	13897127	minus	13	NA
	409259	XM_397552.5	XLOC_001217	XLOC_001217	Group1:13897476-13900041	7460	MODEL	571505422	NW_003378149.1	319967101	692783	695347	+	Reference Amel_4.5 Primary Assembly	-	-	pfk	7460	Apis mellifera	0	live	pfk	GB15091	piefke			LG1	NC_007070.3	13897477	13900041	minus	7	NA
	552095	XM_624474.4	XLOC_001218	XLOC_001218	Group1:13902747-13908697	7460	MODEL	571505419	NC_007070.3	323388987	13904363	13908696	-	Reference Amel_4.5 Primary Assembly	-	-	Parp	7460	Apis mellifera	0	live	Parp	GB12373	poly-(ADP-ribose) polymerase			LG1	NC_007070.3	13904364	13908697	minus	5	NA
	409717	XM_006570100.1,XM_006570101.1,XM_006570102.1,XM_006570103.1,XM_006570104.1,XM_006570105.1,XM_006570106.1,XM_006570107.1,XM_006570108.1,XM_393215.5	XLOC_001219	XLOC_001219	Group1:13909198-13919863	7460	MODEL	571505370	NC_007070.3	323388987	13909198	13919862	-	Reference Amel_4.5 Primary Assembly	-	-	LOC409717	7460	Apis mellifera	0	live	LOC409717	GB10532	uncharacterized LOC409717			LG1	NC_007070.3	13909199	13919863	minus	12	NA
	100577765	XM_006570092.1	XLOC_001220	XLOC_001220	Group1:13920668-13921495	7460	MODEL	571505332	NC_007070.3	323388987	13920668	13921494	-	Reference Amel_4.5 Primary Assembly	-	-	LOC100577765	7460	Apis mellifera	0	live	LOC100577765		uncharacterized protein KIAA1143 homolog			LG1	NC_007070.3	13920669	13921495	minus	3	NA
	552040	XM_006570093.1,XM_006570094.1,XM_006570095.1,XM_006570096.1,XM_006570097.1,XM_624420.4	XLOC_001221	XLOC_001221	Group1:13921830-13927785	7460	MODEL	571505339	NC_007070.3	323388987	13921830	13926782	-	Reference Amel_4.5 Primary Assembly	-	-	LOC552040	7460	Apis mellifera	0	live	LOC552040	GB12302	uncharacterized LOC552040			LG1	NC_007070.3	13921831	13926783	minus	6	NA
	102655422	XM_006570098.1	XLOC_001222	XLOC_001222	Group1:13930741-13941314	7460	MODEL	571505362	NC_007070.3	323388987	13931154	13935201	-	Reference Amel_4.5 Primary Assembly	-	-	LOC102655422	7460	Apis mellifera	0	live	LOC102655422		uncharacterized LOC102655422			LG1	NC_007070.3	13931155	13935202	minus	2	NA
	724625	XM_001119937.3	XLOC_001223	XLOC_001223	Group1:13955363-13956971	7460	MODEL	571505320	NW_003378149.1	319967101	635853	637460	+	Reference Amel_4.5 Primary Assembly	-	-	Rpb10	7460	Apis mellifera	0	live	Rpb10	GB15729	DNA-directed RNA polymerases I, II, and III subunit RPABC5			LG1	NC_007070.3	13955364	13956971	minus	2	NA
	102654796	XM_006570088.1,XM_006570089.1	XLOC_001224	XLOC_001224	Group1:14002410-14004467	7460	MODEL	571505291	NC_007070.3	323388987	14002410	14003419	-	Reference Amel_4.5 Primary Assembly	-	-	LOC102654796	7460	Apis mellifera	0	live	LOC102654796		uncharacterized LOC102654796			LG1	NC_007070.3	14002411	14003420	minus	1	NA
	724635	XM_001120526.3	XLOC_001225	XLOC_001225	Group1:14004744-14006384	7460	MODEL	571505289	NC_007070.3	323388987	14004744	14006383	-	Reference Amel_4.5 Primary Assembly	-	-	LOC724635	7460	Apis mellifera	0	live	LOC724635	GB17720	tRNA guanosine-2'-O-methyltransferase TRM13 homolog			LG1	NC_007070.3	14004745	14006384	minus	5	NA
AmEthr	724495	XM_006570080.1,XM_006570081.1,XM_006570082.1,XM_006570083.1,XM_006570084.1,XM_006570085.1	XLOC_001226	XLOC_001226	Group1:14012207-14060077	7460	MODEL	571505248	NC_007070.3	323388987	14012207	14060076	-	Reference Amel_4.5 Primary Assembly	-	-	Ethr	7460	Apis mellifera	0	live	Ethr	GB13260	ecdysis triggering hormone receptor			LG1	NC_007070.3	14012208	14060077	minus	8	NA
	102654202	XM_006570079.1	XLOC_001227	XLOC_001227	Group1:14012207-14060077	7460	MODEL	571505242	NW_003378149.1	319967101	576643	577549	+	Reference Amel_4.5 Primary Assembly	-	-	LOC102654202	7460	Apis mellifera	0	live	LOC102654202		uncharacterized LOC102654202			LG1	NC_007070.3	14015275	14016181	minus	2	NA
	102654254	XR_411744.1	XLOC_001228	XLOC_001228	Group1:14012207-14060077	7460	MODEL	571505245	NC_007070.3	323388987	14021435	14023034	-	Reference Amel_4.5 Primary Assembly	-	-	LOC102654254	7460	Apis mellifera	0	live	LOC102654254		uncharacterized LOC102654254			LG1	NC_007070.3	14021436	14023035	minus	2	NA
	102654586	XR_411745.1,XR_411746.1	XLOC_001229	XLOC_001229	Group1:14089826-14114689	7460	MODEL	571505280	NW_003378149.1	319967101	478135	489210	+	Reference Amel_4.5 Primary Assembly	-	-	LOC102654586	7460	Apis mellifera	0	live	LOC102654586		uncharacterized LOC102654586			LG1	NC_007070.3	14103614	14114689	minus	4	NA
	724235	XM_006570071.1,XM_006570072.1,XM_006570073.1,XM_006570074.1,XM_006570075.1,XM_006570076.1,XM_006570077.1,XM_006570078.1	XLOC_001230	XLOC_001230	Group1:14123302-14142379	7460	MODEL	571505203	NW_003378149.1	319967101	450445	469521	+	Reference Amel_4.5 Primary Assembly	-	-	LOC724235	7460	Apis mellifera	0	live	LOC724235	GB10713	uncharacterized LOC724235			LG1	NC_007070.3	14123303	14142379	minus	10	NA
	551730	XM_624118.4	XLOC_001231	XLOC_001231	Group1:14142579-14144423	7460	MODEL	571505199	NC_007070.3	323388987	14142579	14144422	-	Reference Amel_4.5 Primary Assembly	-	-	Dpit47	7460	Apis mellifera	0	live	Dpit47	GB11600	DNA polymerase interacting tpr containing protein of 47kD			LG1	NC_007070.3	14142580	14144423	minus	7	NA
	409571	XM_393076.5	XLOC_001232	XLOC_001232	Group1:14257611-14260011	7460	MODEL	571505181	NW_003378149.1	319967101	332813	335212	+	Reference Amel_4.5 Primary Assembly	-	-	LOC409571	7460	Apis mellifera	0	live	LOC409571	GB11674	Golgi reassembly-stacking protein 1-like			LG1	NC_007070.3	14257612	14260011	minus	7	NA
	551705	XM_006570068.1,XM_624094.4	XLOC_001233	XLOC_001233	Group1:14267376-14274024	7460	MODEL	571505173	NW_003378149.1	319967101	318800	325447	+	Reference Amel_4.5 Primary Assembly	-	-	LOC551705	7460	Apis mellifera	0	live	LOC551705	GB14815	hyccin-like			LG1	NC_007070.3	14267377	14274024	minus	10	NA
	409401	XM_006570046.1,XM_006570047.1,XM_006570048.1,XM_006570049.1,XM_006570050.1,XM_006570051.1,XM_006570052.1,XM_006570053.1,XM_006570054.1,XM_006570055.1,XM_006570056.1,XM_006570057.1,XM_006570058.1,XM_006570059.1,XM_006570060.1,XM_006570061.1,XM_006570062.1,XM_006570063.1,XM_006570064.1,XM_006570065.1,XM_006570066.1,XM_006570067.1,XM_623113.4,XM_623389.4	XLOC_001234	XLOC_001234	Group1:14275442-14283536	7460	MODEL	571505079	NW_003378149.1	319967101	309288	317381	+	Reference Amel_4.5 Primary Assembly	-	-	Creb	7460	Apis mellifera	0	live	Creb	GB11585	cyclic-AMP response element binding protein B at 17A ortholog	cAMP response element binding protein		LG1	NC_007070.3	14275443	14283536	minus	9	NA
	413677	XM_006570032.1,XM_006570033.1,XM_006570034.1,XM_006570035.1,XM_006570036.1,XM_006570037.1,XM_006570038.1,XM_006570039.1,XM_397118.5	XLOC_001235	XLOC_001235	Group1:14293493-14332293	7460	MODEL	571505018	NW_003378149.1	319967101	260531	299330	+	Reference Amel_4.5 Primary Assembly	-	-	LOC413677	7460	Apis mellifera	0	live	LOC413677	GB14307	rho guanine nucleotide exchange factor 10-like			LG1	NC_007070.3	14293494	14332293	minus	20	NA
	102655933	XR_411741.1	XLOC_001236	XLOC_001236	Group1:14293493-14332293	7460	MODEL	571505046	NW_003378149.1	319967101	275293	277098	+	Reference Amel_4.5 Primary Assembly	-	-	LOC102655933	7460	Apis mellifera	0	live	LOC102655933		uncharacterized LOC102655933			LG1	NC_007070.3	14315726	14317531	minus	2	NA
	410035	XM_006570026.1,XM_006570027.1,XM_006570028.1,XM_006570029.1,XM_006570030.1,XM_006570031.1,XM_393520.5	XLOC_001237	XLOC_001237	Group1:14342716-14406276	7460	MODEL	571504970	NW_003378149.1	319967101	186548	250107	+	Reference Amel_4.5 Primary Assembly	-	-	sog	7460	Apis mellifera	0	live	sog	GB16025	dorsal-ventral patterning protein Sog			LG1	NC_007070.3	14342717	14406276	minus	14	NA
	100578657	XR_120547.2,XR_411739.1,XR_411740.1	XLOC_001238	XLOC_001238	Group1:14415110-14418854	7460	MODEL	571505009	NC_007070.3	323388987	14415110	14418853	-	Reference Amel_4.5 Primary Assembly	-	-	LOC100578657	7460	Apis mellifera	0	live	LOC100578657		uncharacterized LOC100578657			LG1	NC_007070.3	14415111	14418854	minus	5	NA
	409481	XM_003251455.2,XM_006570145.1,XM_392990.5	XLOC_001239	XLOC_001239	Group1:14426032-14448802	7460	MODEL	571504895	NW_003378149.1	319967101	163140	166791	+	Reference Amel_4.5 Primary Assembly	-	-	LOC409481	7460	Apis mellifera	0	live	LOC409481	GB10675	ADP ribosylation factor 79F ortholog			LG1	NC_007070.3	14426033	14429684	minus	5	NA
	409093	XM_006570018.1,XM_006570019.1,XM_006570020.1,XM_006570021.1,XM_006570022.1,XM_006570023.1	XLOC_001240	XLOC_001240	Group1:14426032-14448802	7460	MODEL	571504901	NC_007070.3	323388987	14438777	14446336	-	Reference Amel_4.5 Primary Assembly	-	-	Chro	7460	Apis mellifera	0	live	Chro	GB10259	chromator			LG1	NC_007070.3	14438778	14446337	minus	12	NA
	412224	XM_006570012.1,XM_395686.4	XLOC_001241	XLOC_001241	Group1:14462192-14469703	7460	MODEL	571504874	NW_003378149.1	319967101	123121	130631	+	Reference Amel_4.5 Primary Assembly	-	-	galectin2	7460	Apis mellifera	0	live	galectin2	GB18324	galectin 2			LG1	NC_007070.3	14462193	14469703	minus	24	NA
	726824	XM_006570011.1	XLOC_001242	XLOC_001242	Group1:14472863-14476566	7460	MODEL	571504870	NW_003378149.1	319967101	116258	118334	+	Reference Amel_4.5 Primary Assembly	-	-	LOC726824	7460	Apis mellifera	0	live	LOC726824		putative inositol monophosphatase 3-like			LG1	NC_007070.3	14474490	14476566	minus	5	NA
	409100	XM_392626.5	XLOC_001243	XLOC_001243	Group1:14477112-14479508	7460	MODEL	571504862	NW_003378149.1	319967101	113316	115711	+	Reference Amel_4.5 Primary Assembly	-	-	LOC409100	7460	Apis mellifera	0	live	LOC409100	GB13947	phosphatydylinositol phosphatase			LG1	NC_007070.3	14477113	14479508	minus	4	NA
	100578125	XR_120542.2,XR_120543.2,XR_120544.2,XR_120545.2	XLOC_001244	XLOC_001244	Group1:14501703-14504157	7460	MODEL	571504830	NC_007070.3	323388987	14501703	14504156	-	Reference Amel_4.5 Primary Assembly	-	-	LOC100578125	7460	Apis mellifera	0	live	LOC100578125		uncharacterized LOC100578125			LG1	NC_007070.3	14501704	14504157	minus	5	NA
	726743	XM_006570003.1	XLOC_001245	XLOC_001245	Group1:14520192-14543319	7460	MODEL	571504822	NW_003378149.1	319967101	49505	72631	+	Reference Amel_4.5 Primary Assembly	-	-	LOC726743	7460	Apis mellifera	0	live	LOC726743	GB15791	uncharacterized LOC726743			LG1	NC_007070.3	14520193	14543319	minus	6	NA
[truncated: 11,955 more rows]

## Sheet: frieseomelitta_varia_gene_list
S1 File. List of genes found in RNA-seq analysis of A. mellifera, F. varia and C. analis integuments. This file contains gene abbreviations used in this paper, sequences ID and in the case of de novo assembly orthology relationships in comparison with A. mellifera genes.
[truncated: 55,210 more rows]

[truncated: 1 more sheets: centris_analis_gene_list]
