# Supplementary material for: Exploring integument transcriptomes, cuticle ultrastructure, and cuticular hydrocarbons profiles in eusocial and solitary bee species displaying heterochronic adult cuticle maturation
Source: PLoS One. 2019 Mar 14;14(3):e0213796. doi: 10.1371/journal.pone.0213796 (PMC6417726; doi:10.1371/journal.pone.0213796)
Supplement: S2 File — Pharate-adult (Pbm), newly-emerged (Ne) and forager (Fg) developmental phases. The bee species and developmental phases compared are specified in the inferior margin of each table in this File. For example: Amel_Pbm>Ne means the list of A. mellifera genes upregulated in Pbm in comparison to Ne. (XLS) [file pone.0213796.s013.xls]

## Sheet: Amel_Fg>Pbm
S2 File. Genes upregulated in the comparisons of the developmental phases of each bee species, A. mellifera, F. varia and C. analis. Pharate-adult (Pbm), newly-emerged (Ne) and forager (Fg) developmental phases. The bee species and developmental phases compared are specified in the inferior margin of each table in this File. For example: Amel_Pbm>Ne means the list of A. mellifera genes upregulate…
test_id	gene_id	Pbm	Fg	log2.fold_change.	q_value	locus	tax_id	GeneID	status.y	RNA_nucleotide_gi	protein_accession.version	protein_gi	genomic_nucleotide_accession.version	genomic_nucleotide_gi	start_position_on_the_genomic_accession	end_position_on_the_genomic_accession	orientation	assembly	mature_peptide_accession.version	mature_peptide_gi	Symbol
XLOC_000010	XLOC_000010	9.9866	21.0501	-1.07576	0.00303224	Group1:380122-381355	7460	726788	MODEL	571499292	XP_001122509.1	110748711	NW_003377856.1	319968394	380122	381354	+	Reference Amel_4.5 Primary Assembly	-	-	LOC726788
XLOC_000031	XLOC_000031	30.0188	444.026	-3.88671	0.000263772	Group1:1274047-1275023	7460	102655627	MODEL	571499583	XP_006557474.1	571499584	NC_007070.3	323388987	1274047	1275022	+	Reference Amel_4.5 Primary Assembly	-	-	LOC102655627
XLOC_000066	XLOC_000066	377.724	1122.42	-1.57121	0.000263772	Group1:1797240-1798369	7460	409930	MODEL	571499868	XP_393421.1	48138741	NW_003377906.1	319968344	524760	525888	-	Reference Amel_4.5 Primary Assembly	-	-	LOC409930
XLOC_000075	XLOC_000075	17.6192	41.3876	-1.23205	0.00780488	Group1:1953823-1956348	7460	410763	MODEL	571499738	XP_006558637.1	571499739	NW_003377906.1	319968344	366781	368182	-	Reference Amel_4.5 Primary Assembly	-	-	LOC410763
XLOC_000077	XLOC_000077	351.341	2461.98	-2.80887	0.000263772	Group1:1957010-1966460	7460	751098	PROVISIONAL	148540133	NP_001071291.1	118150510	NW_003377906.1	319968344	358252	359536	-	Reference Amel_4.5 Primary Assembly	-	-	Glob1
XLOC_000090	XLOC_000090	97.5751	315.893	-1.69485	0.000499436	Group1:2852759-2862345	7460	726316	MODEL	571500290	XP_001122063.2	328778987	NW_003377946.1	319968304	317146	318258	-	Reference Amel_4.5 Primary Assembly	-	-	LOC726316
XLOC_000098	XLOC_000098	7.15351	25.1721	-1.8151	0.000263772	Group1:3101945-3102922	7460	727419	MODEL	571500221	XP_001123127.3	571500222	NC_007070.3	323388987	3101945	3102921	+	Reference Amel_4.5 Primary Assembly	-	-	LOC727419
XLOC_000103	XLOC_000103	53.4638	118.088	-1.14323	0.000263772	Group1:3154088-3156839	7460	551574	MODEL	571500184	XP_006559902.1	571500185	NC_007070.3	323388987	3154088	3156838	+	Reference Amel_4.5 Primary Assembly	-	-	LOC551574
XLOC_000114	XLOC_000114	3.816	7.8593	-1.04234	0.0123746	Group1:3486094-3487027	7460	100578847	MODEL	571500575	XP_006560335.1	571500576	NW_003377961.1	319968289	53836	54768	-	Reference Amel_4.5 Primary Assembly	-	-	LOC100578847
XLOC_000122	XLOC_000122	13.0091	27.1615	-1.06204	0.000720606	Group1:4486823-4488988	7460	725745	MODEL	571501109	XP_001121554.2	328781508	NC_007070.3	323388987	4486823	4488987	+	Reference Amel_4.5 Primary Assembly	-	-	LOC725745
XLOC_000134	XLOC_000134	7.18638	15.2782	-1.08814	0.00135382	Group1:4648730-4650675	7460	552083	MODEL	571500935	XP_624464.3	328781477	NW_003378001.1	319968249	540356	542300	-	Reference Amel_4.5 Primary Assembly	-	-	Cwc25
XLOC_000142	XLOC_000142	13.1028	27.9169	-1.09127	0.00231751	Group1:4751236-4752246	7460	102654159	MODEL	571500861	XP_006561982.1	571500862	NW_003378001.1	319968249	438785	439794	-	Reference Amel_4.5 Primary Assembly	-	-	LOC102654159
XLOC_000243	XLOC_000243	22.3945	67.6384	-1.5947	0.000263772	Group1:7218376-7219525	7460	724280	MODEL	571502254	XP_001120086.2	328783097	NC_007070.3	323388987	7218376	7219524	+	Reference Amel_4.5 Primary Assembly	-	-	LOC724280
XLOC_000286	XLOC_000286	3.76232	7.6345	-1.02091	0.00408967	Group1:8909018-8913433	7460	726646	MODEL	571502930	XP_006565391.1	571502931	NW_003378074.1	319968176	861051	865465	+	Reference Amel_4.5 Primary Assembly	-	-	CYP6BC1
XLOC_000301	XLOC_000301	2.44139	1107.97	-8.826	0.000263772	Group1:9732809-9737152	7460	408603	MODEL	571502982	XP_392145.2	66499547	NW_003378097.1	319968153	319521	323863	-	Reference Amel_4.5 Primary Assembly	-	-	GMCOX13
XLOC_000302	XLOC_000302	0.17357	167.023	-9.91031	0.000263772	Group1:9738076-9741017	7460	410734	MODEL	571502984	XP_394210.4	328788567	NC_007070.3	323388987	9738076	9741016	+	Reference Amel_4.5 Primary Assembly	-	-	GMCOX12
XLOC_000314	XLOC_000314	27.9769	73.7249	-1.39792	0.000263772	Group1:10602007-10604119	7460	409926	MODEL	571503165	XP_393417.3	328788786	NC_007070.3	323388987	10602007	10604118	+	Reference Amel_4.5 Primary Assembly	-	-	mRpL12
XLOC_000321	XLOC_000321	9.37316	46.8551	-2.3216	0.000263772	Group1:10746648-10747432	7460	727186	MODEL	571503320	XP_001122896.1	110772886	NW_003378106.1	319968144	639975	640758	+	Reference Amel_4.5 Primary Assembly	-	-	LOC727186
XLOC_000339	XLOC_000339	8.02993	18.1654	-1.17774	0.000263772	Group1:11535080-11548720	7460	725189	MODEL	571503578	XP_001121063.2	328789220	NW_003378121.1	319968129	23898	37537	+	Reference Amel_4.5 Primary Assembly	-	-	LOC725189
XLOC_000353	XLOC_000353	14.8282	31.0072	-1.06426	0.00114748	Group1:12011815-12013303	7460	551939	MODEL	571503755	XP_624325.2	110749212	NW_003378122.1	319968128	401761	403248	+	Reference Amel_4.5 Primary Assembly	-	-	mRpS35
XLOC_000378	XLOC_000378	24.5759	96.3122	-1.97047	0.000263772	Group1:12410538-12437784	7460	412748	MODEL	571504194	XP_006569612.1	571504195	NW_003378135.1	319968115	77153	104398	+	Reference Amel_4.5 Primary Assembly	-	-	LOC412748
XLOC_000382	XLOC_000382	8.43398	71.9101	-3.09191	0.000263772	Group1:12527341-12528363	7460	102655714	MODEL	571504264	XP_006569626.1	571504265	NC_007070.3	323388987	12527341	12528362	+	Reference Amel_4.5 Primary Assembly	-	-	LOC102655714
XLOC_000438	XLOC_000438	18.9914	218.787	-3.52611	0.000263772	Group1:13943035-13954819	7460	413000	MODEL	571505329	XP_396451.2	66500029	NC_007070.3	323388987	13943035	13954818	+	Reference Amel_4.5 Primary Assembly	-	-	path
XLOC_000479	XLOC_000479	0.424214	47.5818	-6.80947	0.000263772	Group1:15270147-15271437	7460	102654405	MODEL	571505727	XP_006570633.1	571505728	NC_007070.3	323388987	15270147	15271436	+	Reference Amel_4.5 Primary Assembly	-	-	LOC102654405
XLOC_000503	XLOC_000503	6.2608	14.0233	-1.1634	0.00391788	Group1:16638668-16639326	7460	725308	MODEL	571506830	XP_001120186.1	110749621	NW_003378169.1	319966081	1324941	1325598	-	Reference Amel_4.5 Primary Assembly	-	-	LOC725308
XLOC_000504	XLOC_000504	53.2008	232.271	-2.12629	0.000263772	Group1:16641356-16641951	7460	725230	MODEL	571506825	XP_003251624.1	328791741	NW_003378169.1	319966081	1322316	1322910	-	Reference Amel_4.5 Primary Assembly	-	-	LOC725230
XLOC_000508	XLOC_000508	0.151842	5.65777	-5.21959	0.000263772	Group1:16707679-16745212	7460	406110	PROVISIONAL	58585135	NP_001011594.1	58585136	NW_003378169.1	319966081	1219055	1256587	-	Reference Amel_4.5 Primary Assembly	-	-	TyrR
XLOC_000509	XLOC_000509	3.60518	7.2865	-1.01515	0.000499436	Group1:16755512-16775641	7460	412949	MODEL	571506803	XP_006570896.1	571506804	NC_007070.3	323388987	16755512	16775640	+	Reference Amel_4.5 Primary Assembly	-	-	LOC412949
XLOC_000510	XLOC_000510	9.16281	26.9203	-1.55483	0.000263772	Group1:16783196-16787124	7460	551843	MODEL	571506791	XP_624231.2	328791734	NW_003378169.1	319966081	1177143	1181070	-	Reference Amel_4.5 Primary Assembly	-	-	LOC551843
XLOC_000515	XLOC_000515	30.8438	121.304	-1.97558	0.0226663	Group1:16888447-16909738	7460	410710	MODEL	571506694	XP_006570873.1	571506695	NC_007070.3	323388987	16888447	16902243	+	Reference Amel_4.5 Primary Assembly	-	-	LOC410710
XLOC_000525	XLOC_000525	11.1591	33.6136	-1.59083	0.000263772	Group1:17335378-17335859	7460	726447	MODEL	571506600	XP_001120889.1	110749558	NW_003378169.1	319966081	628408	628888	-	Reference Amel_4.5 Primary Assembly	-	-	LOC726447
XLOC_000530	XLOC_000530	43.7364	140.953	-1.6883	0.00303224	Group1:17399380-17404080	7460	412196	MODEL	571506518	XP_395658.4	328791671	NW_003378169.1	319966081	561939	564886	-	Reference Amel_4.5 Primary Assembly	-	-	LOC412196
XLOC_000544	XLOC_000544	10.8068	47.9222	-2.14875	0.000263772	Group1:17671123-17673874	7460	413228	MODEL	571506246	XP_624475.1	66565732	NC_007070.3	323388987	17671123	17673470	+	Reference Amel_4.5 Primary Assembly	-	-	LOC413228
XLOC_000584	XLOC_000584	225.533	843.991	-1.90389	0.000263772	Group1:20095303-20096304	7460	100578243	MODEL	571507708	XP_006571193.1	571507709	NW_003378175.1	319965844	243472	244472	+	Reference Amel_4.5 Primary Assembly	-	-	LOC100578243
XLOC_000605	XLOC_000605	49.7584	3504.51	-6.13813	0.000263772	Group1:21252811-21256666	7460	727333	MODEL	571508175	XP_006571294.1	571508176	NC_007070.3	323388987	21252811	21256665	+	Reference Amel_4.5 Primary Assembly	-	-	LOC727333
XLOC_000620	XLOC_000620	8.08292	17.2251	-1.09156	0.00249619	Group1:21968363-21969681	7460	551791	MODEL	571508450	XP_624179.3	328792312	NW_003378177.1	319965842	629487	630804	+	Reference Amel_4.5 Primary Assembly	-	-	amx
XLOC_000633	XLOC_000633	91.9847	649.577	-2.82003	0.000263772	Group1:22343766-22344536	7460	726777	VALIDATED	299890787	NP_001177743.1	299890788	NC_007070.3	323388987	22343766	22344535	+	Reference Amel_4.5 Primary Assembly	-	-	Uqcr11
XLOC_000640	XLOC_000640	6.54838	26.8728	-2.03694	0.000263772	Group1:22595380-22595801	7460	102656446	MODEL	571509158	XP_006571476.1	571509159	NW_003378179.1	319965840	200229	200649	+	Reference Amel_4.5 Primary Assembly	-	-	LOC102656446
XLOC_000641	XLOC_000641	5.45733	14.1509	-1.37463	0.000720606	Group1:22598376-22599947	7460	100577533	MODEL	571508700	XP_003251726.2	571508701	NC_007070.3	323388987	22598376	22599946	+	Reference Amel_4.5 Primary Assembly	-	-	LOC100577533
XLOC_000644	XLOC_000644	1.52516	13.1907	-3.11249	0.000263772	Group1:22768303-22768760	7460	102655516	MODEL	571508744	-	-	NW_003378179.1	319965840	373152	373608	+	Reference Amel_4.5 Primary Assembly	-	-	LOC102655516
XLOC_000645	XLOC_000645	15.6352	31.9557	-1.03128	0.00155593	Group1:22779479-22780376	7460	725981	MODEL	571508762	XP_003251739.1	328792519	NC_007070.3	323388987	22779479	22780375	+	Reference Amel_4.5 Primary Assembly	-	-	LOC725981
XLOC_000653	XLOC_000653	31.8743	118.487	-1.89426	0.000263772	Group1:23595055-23598540	7460	552014	MODEL	571508836	XP_624397.1	66500946	NW_003378179.1	319965840	1199904	1201169	+	Reference Amel_4.5 Primary Assembly	-	-	LOC552014
XLOC_000661	XLOC_000661	18.5817	43.3922	-1.22356	0.000263772	Group1:24324061-24324806	7460	724638	MODEL	571509002	XP_001120529.1	110749879	NW_003378179.1	319965840	1928910	1929654	+	Reference Amel_4.5 Primary Assembly	-	-	LOC724638
XLOC_000673	XLOC_000673	177.554	383.092	-1.10944	0.000263772	Group1:24738543-24739512	7460	725572	MODEL	571509141	XP_001120479.1	110766219	NC_007070.3	323388987	24738543	24739511	+	Reference Amel_4.5 Primary Assembly	-	-	LOC725572
XLOC_000683	XLOC_000683	4.64905	25.3898	-2.44924	0.000263772	Group1:25639856-25648860	7460	551941	MODEL	571509252	-	-	NC_007070.3	323388987	25639856	25648859	+	Reference Amel_4.5 Primary Assembly	-	-	LOC551941
XLOC_000684	XLOC_000684	17.2934	43.1238	-1.31826	0.000263772	Group1:25684667-25687736	7460	551894	MODEL	571509258	XP_624283.3	328792552	NW_003378182.1	319965837	555146	558214	+	Reference Amel_4.5 Primary Assembly	-	-	TRPML
XLOC_000718	XLOC_000718	9.17816	315.603	-5.10376	0.000263772	Group1:26726792-26742734	7460	100577142	MODEL	571509546	XP_006571558.1	571509547	NW_003378183.1	319965836	405054	420995	-	Reference Amel_4.5 Primary Assembly	-	-	LOC100577142
XLOC_000719	XLOC_000719	12.5831	492.82	-5.2915	0.000263772	Group1:26743715-26749365	7460	100577108	MODEL	571509544	XP_003251765.1	328792704	NC_007070.3	323388987	26743715	26749364	+	Reference Amel_4.5 Primary Assembly	-	-	LOC100577108
XLOC_000723	XLOC_000723	100.58	333.257	-1.72829	0.000263772	Group1:27072095-27076038	7460	552654	MODEL	571509445	XP_006571536.1	571509446	NC_007070.3	323388987	27072095	27074327	+	Reference Amel_4.5 Primary Assembly	-	-	LOC552654
XLOC_000724	XLOC_000724	39.9795	113.951	-1.51108	0.000263772	Group1:27076954-27080783	7460	413422	MODEL	571509442	XP_006571535.1	571509443	NW_003378183.1	319965836	67005	70833	-	Reference Amel_4.5 Primary Assembly	-	-	LOC413422
XLOC_000736	XLOC_000736	0.248764	92.2038	-8.53391	0.000263772	Group1:27271065-27272837	7460	725725	MODEL	571510519	XP_003251779.1	328792804	NC_007070.3	323388987	27271065	27272836	+	Reference Amel_4.5 Primary Assembly	-	-	LOC725725
XLOC_000748	XLOC_000748	14.8367	258.048	-4.12039	0.000263772	Group1:27626228-27832680	7460	552230	MODEL	571510383	XP_006571732.1	571510384	NW_003378184.1	319965835	502730	505166	-	Reference Amel_4.5 Primary Assembly	-	-	LOC552230
XLOC_000756	XLOC_000756	18.8815	83.5221	-2.14518	0.000263772	Group1:28147316-28148345	7460	726259	MODEL	328792752	XP_001122014.1	110766806	NW_003378184.1	319965835	170421	171449	-	Reference Amel_4.5 Primary Assembly	-	-	LOC726259
XLOC_000762	XLOC_000762	19.8074	47.4394	-1.26005	0.000935455	Group1:28296538-28297735	7460	724794	MODEL	571510152	XP_001119891.2	328792738	NC_007070.3	323388987	28296538	28297734	+	Reference Amel_4.5 Primary Assembly	-	-	LOC724794
XLOC_000796	XLOC_000796	78.9295	2547.02	-5.0121	0.000263772	Group1:962137-1134513	7460	726446	MODEL	571499363	XP_001120565.1	110748686	NW_003377856.1	319968394	1016201	1017676	-	Reference Amel_4.5 Primary Assembly	-	-	LOC726446
XLOC_000813	XLOC_000813	90.4436	199.403	-1.1406	0.000263772	Group1:1548357-1549829	7460	726902	MODEL	571500074	XP_001121025.1	110748745	NW_003377906.1	319968344	773300	774771	+	Reference Amel_4.5 Primary Assembly	-	-	LOC726902
XLOC_000820	XLOC_000820	5.69889	58.6064	-3.36231	0.000935455	Group1:1652782-1787673	7460	102655572	MODEL	571499881	-	-	NW_003377906.1	319968344	645663	646468	+	Reference Amel_4.5 Primary Assembly	-	-	LOC102655572
XLOC_000823	XLOC_000823	15.8973	34.1789	-1.10433	0.0360955	Group1:1798955-1819101	7460	725343	MODEL	571500153	XP_003249334.2	571500154	NC_007070.3	323388987	1807385	1819100	-	Reference Amel_4.5 Primary Assembly	-	-	LOC725343
XLOC_000857	XLOC_000857	17.5831	36.4909	-1.05335	0.000935455	Group1:3134900-3136613	7460	412473	MODEL	571500195	XP_395930.3	110764475	NC_007070.3	323388987	3134900	3136612	-	Reference Amel_4.5 Primary Assembly	-	-	mRpL28
XLOC_000860	XLOC_000860	7.64485	18.4203	-1.26873	0.000263772	Group1:3161132-3162741	7460	725638	MODEL	571500173	XP_001121467.2	328779018	NW_003377946.1	319968304	8277	9885	+	Reference Amel_4.5 Primary Assembly	-	-	LOC725638
XLOC_000862	XLOC_000862	1.13239	507.508	-8.80791	0.000263772	Group1:3237323-3240219	7460	552366	MODEL	571500541	XP_625285.2	328779527	NW_003377961.1	319968289	300644	303539	+	Reference Amel_4.5 Primary Assembly	-	-	LOC552366
XLOC_000867	XLOC_000867	0.119886	5.72872	-5.57848	0.000263772	Group1:3324112-3330257	7460	411968	MODEL	571500492	XP_006560321.1	571500493	NC_007070.3	323388987	3324112	3330256	-	Reference Amel_4.5 Primary Assembly	-	-	KLHL10
XLOC_000880	XLOC_000880	0.418461	6.40945	-3.93704	0.000263772	Group1:4489597-4491435	7460	102656395	MODEL	571501085	XP_006562019.1	571501086	NW_003378001.1	319968249	699596	701433	+	Reference Amel_4.5 Primary Assembly	-	-	LOC102656395
XLOC_000907	XLOC_000907	6.67371	41.0021	-2.61914	0.000263772	Group1:4742081-4746262	7460	551388	PROVISIONAL	94400904	NP_001035354.1	94400905	NC_007070.3	323388987	4742081	4746261	-	Reference Amel_4.5 Primary Assembly	-	-	Akhr
XLOC_000913	XLOC_000913	85.3371	191.875	-1.16892	0.000263772	Group1:4831996-4833305	7460	408621	MODEL	571500830	XP_392162.2	328781452	NW_003378001.1	319968249	357726	359034	+	Reference Amel_4.5 Primary Assembly	-	-	LOC408621
XLOC_000932	XLOC_000932	157.412	1000.83	-2.66858	0.000263772	Group1:5316359-5340592	7460	409517	MODEL	571501324	XP_006562600.1	571501325	NC_007070.3	323388987	5333698	5337451	-	Reference Amel_4.5 Primary Assembly	-	-	LOC409517
XLOC_000941	XLOC_000941	28.2484	112.933	-1.99923	0.000263772	Group1:5547485-5549160	7460	725816	MODEL	571501197	XP_003250116.1	328782294	NW_003378020.1	319968230	59179	60853	+	Reference Amel_4.5 Primary Assembly	-	-	LOC725816
XLOC_000943	XLOC_000943	250.055	1013.64	-2.01923	0.000263772	Group1:5552564-5553755	7460	551411	MODEL	571501189	XP_623807.3	328782291	NW_003378020.1	319968230	54584	55774	+	Reference Amel_4.5 Primary Assembly	-	-	LOC551411
XLOC_000946	XLOC_000946	55.6759	140.825	-1.33878	0.000263772	Group1:5597290-5599587	7460	412141	MODEL	571501133	XP_395605.3	328782283	NC_007070.3	323388987	5597290	5599586	-	Reference Amel_4.5 Primary Assembly	-	-	LOC412141
XLOC_000962	XLOC_000962	45.0928	168.201	-1.89922	0.000263772	Group1:6046179-6049262	7460	551154	MODEL	571501625	XP_623552.1	66499293	NW_003378036.1	319968214	117993	121075	-	Reference Amel_4.5 Primary Assembly	-	-	LOC551154
XLOC_000966	XLOC_000966	96.545	864.597	-3.16275	0.000263772	Group1:6093246-6099331	7460	413867	MODEL	571501684	XP_006563276.1	571501685	NW_003378036.1	319968214	165060	168184	-	Reference Amel_4.5 Primary Assembly	-	-	Tal
XLOC_000976	XLOC_000976	28.2233	104.721	-1.89159	0.000263772	Group1:6245046-6247135	7460	410071	MODEL	571501782	XP_393558.1	48141571	NC_007070.3	323388987	6245046	6247134	-	Reference Amel_4.5 Primary Assembly	-	-	LOC410071
XLOC_000991	XLOC_000991	10.7673	23.1174	-1.10233	0.00625172	Group1:6622519-6639930	7460	411372	MODEL	571501972	XP_394846.2	66499175	NC_007070.3	323388987	6637224	6639929	-	Reference Amel_4.5 Primary Assembly	-	-	LOC411372
XLOC_001045	XLOC_001045	10.1257	26.7865	-1.40348	0.000263772	Group1:7906920-7910892	7460	413069	MODEL	571502416	XP_396520.3	328785199	NW_003378064.1	319968186	87075	91046	+	Reference Amel_4.5 Primary Assembly	-	-	CLCN7
XLOC_001064	XLOC_001064	2.68047	10.3813	-1.95343	0.000263772	Group1:8894979-8902486	7460	410736	MODEL	571502927	XP_006565390.1	571502928	NC_007070.3	323388987	8894979	8902485	-	Reference Amel_4.5 Primary Assembly	-	-	LOC410736
XLOC_001074	XLOC_001074	117.6	366.149	-1.63854	0.000263772	Group1:9220488-9221145	7460	551318	MODEL	571502907	XP_625245.1	66499530	NC_007070.3	323388987	9220488	9221144	-	Reference Amel_4.5 Primary Assembly	-	-	LOC551318
XLOC_001080	XLOC_001080	24.5772	50.907	-1.05055	0.000263772	Group1:9538784-9540356	7460	408601	MODEL	571502989	XP_006568004.1	571502990	NC_007070.3	323388987	9538784	9540355	-	Reference Amel_4.5 Primary Assembly	-	-	LOC408601
XLOC_001101	XLOC_001101	5.11692	11.8281	-1.20887	0.000263772	Group1:10716448-10718937	7460	726485	MODEL	571503296	XP_001122217.2	328788801	NC_007070.3	323388987	10716448	10718936	-	Reference Amel_4.5 Primary Assembly	-	-	LOC726485
XLOC_001142	XLOC_001142	4.29033	17.7873	-2.05169	0.000263772	Group1:12029285-12031604	7460	724329	MODEL	571503783	XP_006568646.1	571503784	NC_007070.3	323388987	12029285	12031603	-	Reference Amel_4.5 Primary Assembly	-	-	LOC724329
XLOC_001150	XLOC_001150	25.0187	76.0421	-1.60379	0.000263772	Group1:12117793-12126341	7460	409103	MODEL	571503880	XP_006568665.1	571503881	NW_003378122.1	319968128	514079	516286	-	Reference Amel_4.5 Primary Assembly	-	-	Cox10
XLOC_001264	XLOC_001264	24.6276	133.694	-2.44058	0.000263772	Group1:15566260-15571976	7460	726320	MODEL	571505924	XP_001122067.2	328791596	NC_007070.3	323388987	15566260	15571975	-	Reference Amel_4.5 Primary Assembly	-	-	LOC726320
XLOC_001276	XLOC_001276	3.68048	856.002	-7.86158	0.000263772	Group1:15697034-15730967	7460	100576414	MODEL	571506062	XP_003251597.1	328791592	NC_007070.3	323388987	15704300	15707378	-	Reference Amel_4.5 Primary Assembly	-	-	LOC100576414
XLOC_001289	XLOC_001289	12.9116	26.0323	-1.01164	0.00303224	Group1:16637796-16638537	7460	725344	MODEL	571506832	XP_003251626.1	328791747	NW_003378169.1	319966081	1325730	1326470	+	Reference Amel_4.5 Primary Assembly	-	-	LOC725344
XLOC_001290	XLOC_001290	8.38631	20.7636	-1.30795	0.000263772	Group1:16640679-16641326	7460	725272	MODEL	571506827	XP_001120132.1	110749619	NC_007070.3	323388987	16640679	16641325	-	Reference Amel_4.5 Primary Assembly	-	-	LOC725272
XLOC_001318	XLOC_001318	28.5433	318.834	-3.48158	0.000263772	Group1:17399380-17404080	7460	412197	MODEL	571506521	XP_395659.1	48103834	NC_007070.3	323388987	17402277	17404079	-	Reference Amel_4.5 Primary Assembly	-	-	LOC412197
XLOC_001319	XLOC_001319	13.6288	46.3601	-1.76623	0.000263772	Group1:17405192-17409554	7460	726115	MODEL	571506506	XP_006570847.1	571506507	NC_007070.3	323388987	17405192	17409553	-	Reference Amel_4.5 Primary Assembly	-	-	LOC726115
XLOC_001370	XLOC_001370	28.7806	410.424	-3.83395	0.000263772	Group1:20058406-20069516	7460	725387	MODEL	571507615	XP_001121241.2	328792196	NW_003378175.1	319965844	210468	212109	-	Reference Amel_4.5 Primary Assembly	-	-	LOC725387
XLOC_001372	XLOC_001372	58.3501	124.644	-1.095	0.00135382	Group1:20087821-20094750	7460	724540	MODEL	571507705	XP_001120429.3	571507706	NW_003378175.1	319965844	240328	242918	-	Reference Amel_4.5 Primary Assembly	-	-	LOC724540
XLOC_001392	XLOC_001392	3.26117	10.3845	-1.67097	0.000263772	Group1:20934932-20944467	7460	100576169	MODEL	571508039	XP_003251700.2	571508040	NW_003378176.1	319965843	344409	353943	+	Reference Amel_4.5 Primary Assembly	-	-	LOC100576169
XLOC_001411	XLOC_001411	107.997	1372.39	-3.66764	0.000263772	Group1:21264983-21270140	7460	100576797	MODEL	571507720	XP_006571197.1	571507721	NW_003378176.1	319965843	18736	23892	+	Reference Amel_4.5 Primary Assembly	-	-	LOC100576797
XLOC_001422	XLOC_001422	31.2126	70.9813	-1.18531	0.000263772	Group1:21804950-21806029	7460	725980	MODEL	571508389	XP_001121760.2	328792301	NW_003378177.1	319965842	466074	467152	-	Reference Amel_4.5 Primary Assembly	-	-	LOC725980
XLOC_001447	XLOC_001447	6.4417	17.7608	-1.46319	0.000263772	Group1:22407614-22414550	7460	102654353	MODEL	571508643	XP_006571382.1	571508644	NC_007070.3	323388987	22407614	22414549	-	Reference Amel_4.5 Primary Assembly	-	-	LOC102654353
XLOC_001454	XLOC_001454	56.2062	136.25	-1.27746	0.000263772	Group1:22595949-22598074	7460	551386	MODEL	571508697	XP_006571393.1	571508698	NW_003378179.1	319965840	200798	202922	-	Reference Amel_4.5 Primary Assembly	-	-	LOC551386
XLOC_001457	XLOC_001457	0.854832	441.592	-9.01286	0.000263772	Group1:22651202-22656817	7460	724239	MODEL	571508731	XP_001120032.3	571508732	NC_007070.3	323388987	22651202	22656816	-	Reference Amel_4.5 Primary Assembly	-	-	LOC724239
XLOC_001461	XLOC_001461	76.9754	166.242	-1.11082	0.000263772	Group1:22780790-22781382	7460	725947	MODEL	571508765	XP_001121733.1	110749924	NW_003378179.1	319965840	385639	386230	-	Reference Amel_4.5 Primary Assembly	-	-	LOC725947
XLOC_001470	XLOC_001470	26.251	76.0608	-1.53478	0.00719395	Group1:23651847-23654758	7460	725459	MODEL	571508886	XP_006571427.1	571508887	NC_007070.3	323388987	23652224	23653223	-	Reference Amel_4.5 Primary Assembly	-	-	LOC725459
XLOC_001480	XLOC_001480	2.29169	12.5821	-2.45689	0.000263772	Group1:23891165-23892085	7460	100577992	MODEL	571508983	XP_006571447.1	571508984	NC_007070.3	323388987	23891165	23892084	-	Reference Amel_4.5 Primary Assembly	-	-	LOC100577992
XLOC_001497	XLOC_001497	0.0528041	13.3618	-7.98325	0.000263772	Group1:24960625-24968599	7460	725106	MODEL	571509166	XP_001120991.2	328792541	NC_007070.3	323388987	24960625	24968598	-	Reference Amel_4.5 Primary Assembly	-	-	LOC725106
XLOC_001552	XLOC_001552	9.99106	25.6385	-1.3596	0.00114748	Group1:27081176-27082194	7460	727436	MODEL	571509439	XP_001123143.1	110769648	NW_003378183.1	319965836	65594	66611	+	Reference Amel_4.5 Primary Assembly	-	-	LOC727436
XLOC_001554	XLOC_001554	4.48013	9.98716	-1.15653	0.0344789	Group1:27086386-27088951	7460	100576885	MODEL	571509433	XP_006571534.1	571509434	NC_007070.3	323388987	27087515	27088950	-	Reference Amel_4.5 Primary Assembly	-	-	LOC100576885
XLOC_001557	XLOC_001557	68.8923	199.537	-1.53424	0.000263772	Group1:27105145-27106587	7460	550992	MODEL	571509405	XP_623429.3	328792591	NC_007070.3	323388987	27105145	27106586	-	Reference Amel_4.5 Primary Assembly	-	-	LOC550992
XLOC_001563	XLOC_001563	14.0344	30.4609	-1.11799	0.00213264	Group1:27137265-27138214	7460	411836	MODEL	571510078	XP_395303.4	571510079	NW_003378183.1	319965836	9574	10522	+	Reference Amel_4.5 Primary Assembly	-	-	LOC411836
XLOC_001565	XLOC_001565	172.406	748.198	-2.11761	0.000263772	Group1:27144258-27144758	7460	727199	MODEL	571509367	XP_001122909.2	328792687	NW_003378183.1	319965836	3030	3529	+	Reference Amel_4.5 Primary Assembly	-	-	LOC727199
XLOC_001568	XLOC_001568	0.21058	473.599	-11.1351	0.000263772	Group1:27255217-27256613	7460	724199	MODEL	571510530	-	-	NC_007070.3	323388987	27255217	27256612	-	Reference Amel_4.5 Primary Assembly	-	-	LOC724199
XLOC_001591	XLOC_001591	414.684	1779.91	-2.10172	0.000263772	Group1:28313007-28313925	7460	551381	MODEL	571510125	XP_623779.1	66565869	NW_003378184.1	319965835	4841	5758	+	Reference Amel_4.5 Primary Assembly	-	-	LOC551381
XLOC_001592	XLOC_001592	86.0945	197.227	-1.19587	0.000263772	Group1:28315051-28318519	7460	409036	MODEL	571510122	XP_392564.1	48098905	NW_003378184.1	319965835	247	3714	+	Reference Amel_4.5 Primary Assembly	-	-	Rheb
XLOC_001597	XLOC_001597	105.419	2444.8	-4.53551	0.000263772	Group1:28533580-28535788	7460	724284	MODEL	571510604	XP_006571772.1	571510605	NC_007070.3	323388987	28533580	28535787	-	Reference Amel_4.5 Primary Assembly	-	-	LOC724284
XLOC_001671	XLOC_001671	267.12	1025.49	-1.94075	0.000263772	Group10:5003707-5004739	7460	551757	MODEL	571552398	XP_624147.2	328782037	NC_007079.3	323388978	5003707	5004738	+	Reference Amel_4.5 Primary Assembly	-	-	LOC551757
XLOC_001681	XLOC_001681	88.749	197.627	-1.15497	0.000263772	Group10:5069542-5070666	7460	552134	MODEL	571552481	XP_003250076.2	571552482	NC_007079.3	323388978	5069542	5070665	+	Reference Amel_4.5 Primary Assembly	-	-	LOC552134
XLOC_001685	XLOC_001685	228.71	1931.19	-3.0779	0.000263772	Group10:5112309-5118594	7460	413749	MODEL	571552509	XP_006562425.1	571552510	NC_007079.3	323388978	5112309	5118593	+	Reference Amel_4.5 Primary Assembly	-	-	serpin-5
XLOC_001707	XLOC_001707	48.0264	106.839	-1.15354	0.000263772	Group10:6407121-6408861	7460	412710	MODEL	571552834	XP_396163.2	66529797	NC_007079.3	323388978	6407121	6408860	+	Reference Amel_4.5 Primary Assembly	-	-	Bet3
XLOC_001714	XLOC_001714	6.77932	16.0525	-1.24359	0.000499436	Group10:6500849-6502141	7460	100577466	MODEL	571552966	XP_006562906.1	571552967	NC_007079.3	323388978	6500849	6502140	+	Reference Amel_4.5 Primary Assembly	-	-	LOC100577466
XLOC_001720	XLOC_001720	0.948694	19.6487	-4.37235	0.000263772	Group10:6828019-6828650	7460	100578811	MODEL	571553077	XP_006562926.1	571553078	NW_003378029.1	319968221	1062719	1063349	+	Reference Amel_4.5 Primary Assembly	-	-	LOC100578811
XLOC_001747	XLOC_001747	13.6926	30.9634	-1.17716	0.000263772	Group10:7306280-7307307	7460	412363	MODEL	571553430	XP_395824.1	48104652	NW_003378055.1	319968195	64498	65524	+	Reference Amel_4.5 Primary Assembly	-	-	LOC412363
XLOC_001777	XLOC_001777	36.8587	101.64	-1.46338	0.000263772	Group10:8413875-8415933	7460	552722	MODEL	571553787	XP_625100.1	66517659	NW_003378078.1	319968172	73653	75710	+	Reference Amel_4.5 Primary Assembly	-	-	LOC552722
XLOC_001778	XLOC_001778	9.08683	825.476	-6.50531	0.000263772	Group10:8415985-8419041	7460	552728	MODEL	571553943	XP_625106.3	328785944	NC_007079.3	323388978	8415985	8419040	+	Reference Amel_4.5 Primary Assembly	-	-	LOC552728
XLOC_001780	XLOC_001780	239.765	924.868	-1.94762	0.000263772	Group10:8547290-8557369	7460	726120	MODEL	571553823	XP_001121882.2	328785946	NW_003378078.1	319968172	207068	207954	+	Reference Amel_4.5 Primary Assembly	-	-	ATPsyn-Cf6
XLOC_001792	XLOC_001792	1.33917	185.585	-7.11459	0.000263772	Group10:8947698-8949282	7460	726611	MODEL	571555481	XP_001122336.2	328786614	NC_007079.3	323388978	8947698	8949281	+	Reference Amel_4.5 Primary Assembly	-	-	LOC726611
XLOC_001801	XLOC_001801	0.653832	7.54975	-3.52944	0.000263772	Group10:9023931-9030724	7460	409650	MODEL	571555403	XP_393148.4	328786599	NW_003378085.1	319968165	2539361	2546153	-	Reference Amel_4.5 Primary Assembly	-	-	LOC409650
XLOC_001811	XLOC_001811	25.106	76.8673	-1.61434	0.000263772	Group10:9210785-9214027	7460	100577856	MODEL	571555593	XP_003250818.2	571555594	NC_007079.3	323388978	9210785	9214026	+	Reference Amel_4.5 Primary Assembly	-	-	LOC100577856
XLOC_001816	XLOC_001816	1.14115	5.4843	-2.26482	0.000263772	Group10:9248522-9249901	7460	100577788	MODEL	571555268	XP_006566251.1	571555269	NW_003378085.1	319968165	2320184	2321562	-	Reference Amel_4.5 Primary Assembly	-	-	LOC100577788
XLOC_001819	XLOC_001819	52.578	259.529	-2.30337	0.000263772	Group10:9266538-9290920	7460	726268	MODEL	571555224	XP_003250814.1	328786574	NC_007079.3	323388978	9266538	9271439	+	Reference Amel_4.5 Primary Assembly	-	-	LOC726268
XLOC_001836	XLOC_001836	62.8983	181.602	-1.52969	0.030537	Group10:9601717-9607891	7460	412328	MODEL	571554974	XP_395789.1	48104474	NW_003378085.1	319968165	1967495	1968367	-	Reference Amel_4.5 Primary Assembly	-	-	Ndufs6
XLOC_001838	XLOC_001838	9.16514	23.1414	-1.33625	0.000263772	Group10:9616881-9619480	7460	725854	MODEL	571554967	XP_001121653.2	328786533	NC_007079.3	323388978	9616881	9619479	+	Reference Amel_4.5 Primary Assembly	-	-	mRpL37
XLOC_001839	XLOC_001839	0.979693	5.42026	-2.46796	0.000263772	Group10:9624630-9632221	7460	412034	MODEL	571555585	XP_006566303.1	571555586	NC_007079.3	323388978	9624630	9632220	+	Reference Amel_4.5 Primary Assembly	-	-	rec
XLOC_001842	XLOC_001842	13.2552	40.0569	-1.5955	0.000263772	Group10:9682305-9684144	7460	726977	MODEL	571555572	XP_006566299.1	571555573	NW_003378085.1	319968165	1885941	1887779	-	Reference Amel_4.5 Primary Assembly	-	-	LOC726977
XLOC_001844	XLOC_001844	29.637	67.123	-1.17941	0.00408967	Group10:9706531-9708587	7460	552097	MODEL	571554892	XP_624479.1	66517180	NW_003378085.1	319968165	1861498	1862722	-	Reference Amel_4.5 Primary Assembly	-	-	mRpL14
XLOC_001876	XLOC_001876	7.93756	19.8952	-1.32565	0.000263772	Group10:10164913-10177763	7460	100577603	MODEL	571554514	-	-	NC_007079.3	323388978	10164913	10177762	+	Reference Amel_4.5 Primary Assembly	-	-	LOC100577603
XLOC_001910	XLOC_001910	1.82246	21.7657	-3.5781	0.000263772	Group10:11223128-11224164	7460	102655765	MODEL	571554167	XP_006566052.1	571554168	NW_003378085.1	319968165	345921	346956	-	Reference Amel_4.5 Primary Assembly	-	-	LOC102655765
XLOC_001912	XLOC_001912	26.2506	86.2478	-1.71614	0.000263772	Group10:11247311-11248103	7460	100576945	MODEL	571554138	XP_003250831.1	328786690	NC_007079.3	323388978	11247311	11248102	+	Reference Amel_4.5 Primary Assembly	-	-	LOC100576945
XLOC_001931	XLOC_001931	23.7351	53.0262	-1.15968	0.000720606	Group10:11837071-11837895	7460	102654494	MODEL	571556078	-	-	NW_003378124.1	319968126	584663	585486	-	Reference Amel_4.5 Primary Assembly	-	-	LOC102654494
XLOC_002013	XLOC_002013	36.4739	172.576	-2.2423	0.000499436	Group10:3107571-3117060	7460	100577149	MODEL	571551780	XP_003249630.1	328779327	NW_003377958.1	319968292	115079	118732	-	Reference Amel_4.5 Primary Assembly	-	-	LOC100577149
XLOC_002014	XLOC_002014	78.7108	934.566	-3.56966	0.000263772	Group10:3121797-3134024	7460	724838	MODEL	571551847	XP_006560185.1	571551848	NW_003377958.1	319968292	123470	135696	-	Reference Amel_4.5 Primary Assembly	-	-	LOC724838
XLOC_002035	XLOC_002035	26.8616	55.445	-1.04551	0.000263772	Group10:4293554-4297723	7460	409669	MODEL	571552021	XP_006561279.1	571552022	NC_007079.3	323388978	4293554	4297722	-	Reference Amel_4.5 Primary Assembly	-	-	Prl-1
XLOC_002042	XLOC_002042	20.1019	184.067	-3.19483	0.000263772	Group10:4562088-4664880	7460	724995	MODEL	571552182	XP_001120897.2	328781606	NC_007079.3	323388978	4632094	4636875	-	Reference Amel_4.5 Primary Assembly	-	-	LOC724995
XLOC_002049	XLOC_002049	11.5669	28.8085	-1.3165	0.000263772	Group10:4869451-4872869	7460	100578132	MODEL	571552372	XP_006562131.1	571552373	NW_003378007.1	319968243	101839	105256	-	Reference Amel_4.5 Primary Assembly	-	-	LOC100578132
XLOC_002077	XLOC_002077	0.0389919	6.84635	-7.45602	0.00477206	Group10:5830814-5832783	7460	726592	MODEL	571552620	XP_006562848.1	571552621	NC_007079.3	323388978	5830814	5832782	-	Reference Amel_4.5 Primary Assembly	-	-	LOC726592
XLOC_002087	XLOC_002087	3.64809	9.75783	-1.41942	0.00194634	Group10:6372553-6373706	7460	726627	MODEL	571552795	XP_003250177.2	571552796	NW_003378029.1	319968221	607253	608405	-	Reference Amel_4.5 Primary Assembly	-	-	LOC726627
XLOC_002111	XLOC_002111	2.85688	5.8332	-1.02985	0.0474772	Group10:6817810-6819261	7460	102656116	MODEL	571553064	XP_006562922.1	571553065	NC_007079.3	323388978	6817810	6819260	-	Reference Amel_4.5 Primary Assembly	-	-	LOC102656116
XLOC_002134	XLOC_002134	33.6359	383.304	-3.51041	0.000263772	Group10:7251166-7252538	7460	100577192	MODEL	571553370	XP_003250467.1	328784560	NC_007079.3	323388978	7251166	7252537	-	Reference Amel_4.5 Primary Assembly	-	-	LOC100577192
XLOC_002147	XLOC_002147	1.40552	11.5689	-3.04108	0.000263772	Group10:7636816-7638175	7460	100578890	MODEL	571553524	XP_006564535.1	571553525	NC_007079.3	323388978	7636816	7638174	-	Reference Amel_4.5 Primary Assembly	-	-	LOC100578890
XLOC_002150	XLOC_002150	12.8038	90.6752	-2.82414	0.000263772	Group10:7764864-7767330	7460	551282	MODEL	571553559	XP_623681.1	66517777	NW_003378055.1	319968195	523082	525547	-	Reference Amel_4.5 Primary Assembly	-	-	LOC551282
XLOC_002158	XLOC_002158	16.3931	34.5706	-1.07646	0.000720606	Group10:7842783-7844157	7460	410223	MODEL	571553614	XP_393706.3	110760140	NW_003378055.1	319968195	601001	602374	-	Reference Amel_4.5 Primary Assembly	-	-	LOC410223
XLOC_002167	XLOC_002167	22.0441	78.8307	-1.83837	0.000263772	Group10:8352435-8353393	7460	552639	MODEL	571553704	XP_625017.1	66517653	NW_003378078.1	319968172	12213	13170	-	Reference Amel_4.5 Primary Assembly	-	-	LOC552639
XLOC_002185	XLOC_002185	4.07702	4808.08	-10.2037	0.000263772	Group10:8935231-8942626	7460	408280	MODEL	571555485	XP_397488.3	328786618	NC_007079.3	323388978	8937065	8942625	-	Reference Amel_4.5 Primary Assembly	-	-	LOC408280
XLOC_002187	XLOC_002187	1.35661	8.1782	-2.59178	0.000263772	Group10:8952689-8954098	7460	100578448	MODEL	571555473	XP_003250822.1	328786612	NC_007079.3	323388978	8952689	8954097	-	Reference Amel_4.5 Primary Assembly	-	-	LOC100578448
XLOC_002234	XLOC_002234	25.598	64.6113	-1.33576	0.0093452	Group10:9706531-9708587	7460	725538	MODEL	571554888	XP_001121371.2	328786515	NW_003378085.1	319968165	1862704	1863553	+	Reference Amel_4.5 Primary Assembly	-	-	mRpS28
XLOC_002246	XLOC_002246	16.4064	37.8105	-1.20453	0.000499436	Group10:9885617-9887319	7460	410200	MODEL	571554780	XP_393683.3	328786487	NC_007079.3	323388978	9885617	9887318	-	Reference Amel_4.5 Primary Assembly	-	-	LOC410200
XLOC_002256	XLOC_002256	44.9963	113.622	-1.33636	0.000263772	Group10:10097435-10099527	7460	408288	MODEL	571554539	XP_006566117.1	571554540	NC_007079.3	323388978	10097435	10099526	-	Reference Amel_4.5 Primary Assembly	-	-	LOC408288
XLOC_002257	XLOC_002257	29.2983	74.1868	-1.34034	0.00592795	Group10:10100162-10107010	7460	552663	MODEL	571554542	XP_006566118.1	571554543	NC_007079.3	323388978	10104858	10107009	-	Reference Amel_4.5 Primary Assembly	-	-	LOC552663
XLOC_002274	XLOC_002274	5.21093	13.8784	-1.41323	0.000263772	Group10:10504143-10506273	7460	552015	MODEL	571554411	XP_006566096.1	571554412	NC_007079.3	323388978	10504143	10506272	-	Reference Amel_4.5 Primary Assembly	-	-	LOC552015
XLOC_002323	XLOC_002323	5.34819	25.5264	-2.25487	0.000263772	Group10:11950883-11953098	7460	725877	MODEL	571555998	XP_006569236.1	571555999	NC_007079.3	323388978	11950883	11953097	-	Reference Amel_4.5 Primary Assembly	-	-	LOC725877
XLOC_002338	XLOC_002338	61.1235	624.725	-3.35342	0.000263772	Group10:12376860-12380756	7460	408270	VALIDATED	295842192	NP_001170961.1	295842193	NW_003378124.1	319968126	41802	44544	+	Reference Amel_4.5 Primary Assembly	-	-	CytC
XLOC_002344	XLOC_002344	4.49323	11.1275	-1.30831	0.0470285	Group10:12476797-12484824	7460	727048	MODEL	571556181	XP_006569706.1	571556182	NW_003378138.1	319968112	9726	12265	-	Reference Amel_4.5 Primary Assembly	-	-	LOC727048
XLOC_002359	XLOC_002359	17.3559	73.4431	-2.0812	0.000263772	Group11:206893-220982	7460	410288	MODEL	571556444	XP_393769.3	110760564	NC_007080.3	323388977	206893	211607	+	Reference Amel_4.5 Primary Assembly	-	-	LOC410288
XLOC_002411	XLOC_002411	4.05754	16.7019	-2.04133	0.000263772	Group11:1439384-1440424	7460	100577809	MODEL	571557212	XP_006558612.1	571557213	NW_003377905.1	319968345	60154	61193	-	Reference Amel_4.5 Primary Assembly	-	-	LOC100577809
XLOC_002449	XLOC_002449	0.489177	335.391	-9.42127	0.000263772	Group11:2624883-2628859	7460	409873	PROVISIONAL	67010040	NP_001019868.1	67010041	NC_007080.3	323388977	2624883	2628858	+	Reference Amel_4.5 Primary Assembly	-	-	Mrjp9
XLOC_002454	XLOC_002454	96.2635	292.634	-1.60404	0.000263772	Group11:2682635-2685945	7460	413567	MODEL	571557531	XP_397008.1	48139441	NC_007080.3	323388977	2682635	2685944	+	Reference Amel_4.5 Primary Assembly	-	-	LOC413567
XLOC_002459	XLOC_002459	11.7785	24.5945	-1.06218	0.00213264	Group11:2783594-2784836	7460	724769	MODEL	571557603	XP_001120666.1	110760684	NW_003377923.1	319968327	1039533	1040774	+	Reference Amel_4.5 Primary Assembly	-	-	LOC724769
XLOC_002468	XLOC_002468	137.16	279.755	-1.0283	0.000720606	Group11:2976692-2980827	7460	725452	MODEL	571557735	XP_001120519.1	110760709	NW_003377923.1	319968327	1232631	1236765	+	Reference Amel_4.5 Primary Assembly	-	-	LOC725452
XLOC_002487	XLOC_002487	3.92678	28.2871	-2.84873	0.000263772	Group11:4679821-4681086	7460	102653864	MODEL	571557995	-	-	NW_003378006.1	319968244	756	2020	+	Reference Amel_4.5 Primary Assembly	-	-	LOC102653864
XLOC_002493	XLOC_002493	16.7066	43.9142	-1.39427	0.00114748	Group11:5082101-5097389	7460	551379	MODEL	571558220	XP_006562480.1	571558221	NW_003378016.1	319968234	35056	50343	+	Reference Amel_4.5 Primary Assembly	-	-	LOC551379
XLOC_002532	XLOC_002532	1.56204	126.711	-6.34196	0.000263772	Group11:8052921-8056344	7460	413833	MODEL	571558678	XP_006564430.1	571558679	NC_007080.3	323388977	8052921	8056343	+	Reference Amel_4.5 Primary Assembly	-	-	CYP4AZ1
XLOC_002539	XLOC_002539	6.63127	707.398	-6.73709	0.000263772	Group11:8178857-8181433	7460	551560	MODEL	571559030	XP_006564499.1	571559031	NC_007080.3	323388977	8178857	8181432	+	Reference Amel_4.5 Primary Assembly	-	-	CYP6BD1
XLOC_002549	XLOC_002549	1.8998	120.08	-5.982	0.0263065	Group11:8571825-8679694	7460	727593	MODEL	571559016	XP_001123301.3	571559017	NW_003378054.1	319968196	1373512	1383380	+	Reference Amel_4.5 Primary Assembly	-	-	LOC727593
XLOC_002551	XLOC_002551	42.567	939.961	-4.46479	0.000263772	Group11:8682153-8692261	7460	100577699	MODEL	571558899	XP_003250452.1	328784439	NC_007080.3	323388977	8688195	8689304	+	Reference Amel_4.5 Primary Assembly	-	-	LOC100577699
XLOC_002568	XLOC_002568	66.366	156.76	-1.24004	0.000263772	Group11:9312076-9314359	7460	410082	PROVISIONAL	295849285	NP_001171519.1	295849286	NW_003378088.1	319968162	407456	409738	+	Reference Amel_4.5 Primary Assembly	-	-	Sod2
XLOC_002590	XLOC_002590	1971.55	4386.76	-1.15383	0.000263772	Group11:10429861-10430542	7460	100191002	VALIDATED	209571500	NP_001129381.1	209571501	NC_007080.3	323388977	10429861	10430541	+	Reference Amel_4.5 Primary Assembly	-	-	Rpl41
XLOC_002591	XLOC_002591	10.5121	27.1843	-1.37073	0.000263772	Group11:10430614-10431754	7460	100577644	MODEL	571559535	XP_003250905.1	328787235	NW_003378088.1	319968162	1525994	1527133	+	Reference Amel_4.5 Primary Assembly	-	-	LOC100577644
XLOC_002611	XLOC_002611	192.659	651.087	-1.7568	0.000263772	Group11:11166190-11171919	7460	552447	MODEL	571559837	XP_624823.1	66519875	NC_007080.3	323388977	11166190	11171918	+	Reference Amel_4.5 Primary Assembly	-	-	LOC552447
XLOC_002625	XLOC_002625	2.92774	13.8625	-2.24333	0.0204396	Group11:11555152-11558420	7460	410349	MODEL	571559951	XP_393829.2	66519669	NC_007080.3	323388977	11555152	11556621	+	Reference Amel_4.5 Primary Assembly	-	-	LOC410349
XLOC_002626	XLOC_002626	7.43534	33.0927	-2.15404	0.000263772	Group11:11559002-11561777	7460	408369	MODEL	571559966	XP_006566474.1	571559967	NC_007080.3	323388977	11559002	11561776	+	Reference Amel_4.5 Primary Assembly	-	-	LOC408369
XLOC_002641	XLOC_002641	190.681	528.814	-1.4716	0.000263772	Group11:11773371-11773882	7460	494503	PROVISIONAL	58585251	NP_001011653.1	58585252	NW_003378088.1	319968162	2868751	2869261	+	Reference Amel_4.5 Primary Assembly	-	-	TpnCIIa
XLOC_002646	XLOC_002646	1095.72	3665.49	-1.74213	0.000263772	Group11:11838858-11841891	7460	552282	MODEL	571560283	XP_624661.1	66533163	NC_007080.3	323388977	11838858	11841890	+	Reference Amel_4.5 Primary Assembly	-	-	BaxI1
XLOC_002649	XLOC_002649	8.1852	33.5051	-2.03329	0.00527244	Group11:11866208-11885224	7460	552738	VALIDATED	472235288	NP_001264229.1	472235289	NW_003378088.1	319968162	2975364	2979973	+	Reference Amel_4.5 Primary Assembly	-	-	LOC552738
XLOC_002675	XLOC_002675	11.945	40.6206	-1.7658	0.000263772	Group11:12544683-12554655	7460	410263	MODEL	571560772	XP_006566611.1	571560773	NC_007080.3	323388977	12544683	12550474	+	Reference Amel_4.5 Primary Assembly	-	-	Marf
XLOC_002677	XLOC_002677	7.0873	14.3837	-1.02112	0.00857427	Group11:12559729-12560997	7460	552295	MODEL	571560775	XP_624674.1	66519504	NW_003378088.1	319968162	3655109	3656376	+	Reference Amel_4.5 Primary Assembly	-	-	LOC552295
XLOC_002710	XLOC_002710	40.2541	289.141	-2.84457	0.000263772	Group11:13068328-13082157	7460	724756	MODEL	571561335	XP_001119824.1	110761159	NC_007080.3	323388977	13075477	13076767	+	Reference Amel_4.5 Primary Assembly	-	-	LOC724756
XLOC_002714	XLOC_002714	9.92145	20.527	-1.0489	0.00285655	Group11:13112914-13114307	7460	100577344	MODEL	571561377	XP_003250883.1	328787081	NW_003378088.1	319968162	4208294	4209686	+	Reference Amel_4.5 Primary Assembly	-	-	LOC100577344
XLOC_002736	XLOC_002736	4.07473	13.2972	-1.70634	0.000263772	Group11:13339762-13346779	7460	725051	MODEL	571562156	XP_006566832.1	571562157	NC_007080.3	323388977	13339762	13346778	+	Reference Amel_4.5 Primary Assembly	-	-	LOC725051
XLOC_002737	XLOC_002737	2.43623	9.80132	-2.00833	0.000263772	Group11:13364319-13365839	7460	725822	MODEL	571561765	XP_006566766.1	571561766	NW_003378088.1	319968162	4459699	4461218	+	Reference Amel_4.5 Primary Assembly	-	-	LOC725822
XLOC_002738	XLOC_002738	10.4808	22.3676	-1.09367	0.000935455	Group11:13366759-13369248	7460	412409	MODEL	571561769	XP_395866.2	66519233	NC_007080.3	323388977	13366759	13369247	+	Reference Amel_4.5 Primary Assembly	-	-	LOC412409
XLOC_002781	XLOC_002781	1.33409	6.03479	-2.17745	0.000263772	Group11:14023717-14025182	7460	724155	MODEL	571562765	XP_003251540.1	328791281	NC_007080.3	323388977	14023717	14025181	+	Reference Amel_4.5 Primary Assembly	-	-	LOC724155
XLOC_002825	XLOC_002825	83.5887	341.254	-2.02947	0.000263772	Group11:14580004-14581196	7460	409978	MODEL	571562356	XP_393468.2	66519157	NC_007080.3	323388977	14580004	14581195	+	Reference Amel_4.5 Primary Assembly	-	-	LOC409978
XLOC_002844	XLOC_002844	9.94442	27.1226	-1.44754	0.000263772	Group11:221910-225282	7460	410289	MODEL	571556447	XP_006557483.1	571556448	NW_003377857.1	319968393	221910	225281	-	Reference Amel_4.5 Primary Assembly	-	-	LOC410289
XLOC_002848	XLOC_002848	1.11881	177.008	-7.3057	0.000263772	Group11:380691-382666	7460	100577693	MODEL	571556475	XP_006557488.1	571556476	NC_007080.3	323388977	380691	382665	-	Reference Amel_4.5 Primary Assembly	-	-	LOC100577693
XLOC_002862	XLOC_002862	20.5609	48.3763	-1.2344	0.000263772	Group11:557871-561688	7460	727282	MODEL	571556741	XP_006557540.1	571556742	NW_003377857.1	319968393	557871	561687	-	Reference Amel_4.5 Primary Assembly	-	-	LOC727282
XLOC_002879	XLOC_002879	10.9515	23.176	-1.08151	0.00338968	Group11:948542-949585	7460	725580	MODEL	571556951	XP_006558096.1	571556952	NC_007080.3	323388977	948542	949584	-	Reference Amel_4.5 Primary Assembly	-	-	LOC725580
XLOC_002929	XLOC_002929	5.88566	16.4654	-1.48416	0.000263772	Group11:2805125-2806436	7460	100578697	MODEL	571557653	XP_003249423.2	571557654	NW_003377923.1	319968327	1061064	1062374	-	Reference Amel_4.5 Primary Assembly	-	-	LOC100578697
XLOC_002956	XLOC_002956	11.0407	34.1925	-1.63085	0.000263772	Group11:4911155-4912993	7460	550987	MODEL	571558030	XP_006562100.1	571558031	NC_007080.3	323388977	4911155	4912992	-	Reference Amel_4.5 Primary Assembly	-	-	LOC550987
XLOC_002965	XLOC_002965	10.9761	22.0627	-1.00724	0.00155593	Group11:5201519-5203984	7460	411795	MODEL	571558155	XP_006562470.1	571558156	NC_007080.3	323388977	5201519	5203983	-	Reference Amel_4.5 Primary Assembly	-	-	LOC411795
XLOC_002974	XLOC_002974	6.18051	13.4762	-1.12461	0.00426454	Group11:6086534-6088651	7460	552308	MODEL	571558243	XP_624686.1	66552711	NW_003378038.1	319968212	114785	116744	-	Reference Amel_4.5 Primary Assembly	-	-	LOC552308
XLOC_003022	XLOC_003022	80.8501	212.019	-1.39088	0.000263772	Group11:8764673-8768232	7460	409518	MODEL	571558976	XP_006564485.1	571558977	NC_007080.3	323388977	8764673	8768231	-	Reference Amel_4.5 Primary Assembly	-	-	LOC409518
XLOC_003025	XLOC_003025	0.329881	14.6267	-5.47051	0.000263772	Group11:8919149-8921043	7460	102655369	MODEL	571559113	-	-	NW_003378088.1	319968162	14529	16422	-	Reference Amel_4.5 Primary Assembly	-	-	LOC102655369
XLOC_003054	XLOC_003054	79.4373	168.031	-1.08084	0.00135382	Group11:10159470-10195013	7460	726407	MODEL	571559419	XP_001120691.2	328787239	NW_003378088.1	319968162	1261947	1290392	-	Reference Amel_4.5 Primary Assembly	-	-	LOC726407
XLOC_003056	XLOC_003056	12.4281	75.7752	-2.60812	0.000263772	Group11:10298157-10335485	7460	410322	MODEL	571559439	XP_003250919.1	328787292	NW_003378088.1	319968162	1393537	1430864	-	Reference Amel_4.5 Primary Assembly	-	-	Rgl
XLOC_003063	XLOC_003063	231.165	713.273	-1.62553	0.000263772	Group11:10419744-10426888	7460	408353	MODEL	571559517	XP_391905.2	66519842	NW_003378088.1	319968162	1520933	1522267	-	Reference Amel_4.5 Primary Assembly	-	-	LOC408353
XLOC_003078	XLOC_003078	48.0438	203.654	-2.0837	0.000263772	Group11:11123578-11129683	7460	410337	PROVISIONAL	187281542	NP_001119715.1	187281543	NC_007080.3	323388977	11123578	11129682	-	Reference Amel_4.5 Primary Assembly	-	-	LOC410337
XLOC_003085	XLOC_003085	32.9794	114.969	-1.8016	0.000263772	Group11:11161003-11163452	7460	552460	MODEL	571559813	XP_624837.1	66519878	NC_007080.3	323388977	11161003	11163451	-	Reference Amel_4.5 Primary Assembly	-	-	LOC552460
XLOC_003129	XLOC_003129	21.3846	57.9081	-1.43719	0.000263772	Group11:11895932-11897599	7460	100576646	MODEL	571562114	XP_003250858.2	571562115	NC_007080.3	323388977	11895932	11897598	-	Reference Amel_4.5 Primary Assembly	-	-	LOC100576646
XLOC_003214	XLOC_003214	29.3856	59.6174	-1.02062	0.000499436	Group11:13304188-13309583	7460	725245	MODEL	571561645	XP_001121117.1	110761178	NC_007080.3	323388977	13304955	13309582	-	Reference Amel_4.5 Primary Assembly	-	-	LOC725245
XLOC_003231	XLOC_003231	1.25162	320.921	-8.00228	0.000263772	Group11:13587026-13590014	7460	552832	MODEL	571561976	XP_625210.1	66519258	NW_003378088.1	319968162	4682406	4685393	-	Reference Amel_4.5 Primary Assembly	-	-	LOC552832
XLOC_003278	XLOC_003278	64.266	276.241	-2.1038	0.000263772	Group11:14471273-14473628	7460	413429	MODEL	571562455	XP_396873.2	66519183	NC_007080.3	323388977	14471273	14473627	-	Reference Amel_4.5 Primary Assembly	-	-	LOC413429
XLOC_003280	XLOC_003280	16.6715	43.6751	-1.38942	0.0469098	Group11:14533314-14546914	7460	102653963	MODEL	571562387	-	-	NC_007080.3	323388977	14544338	14546913	-	Reference Amel_4.5 Primary Assembly	-	-	LOC102653963
XLOC_003311	XLOC_003311	1096	2524.15	-1.20355	0.00155593	Group12:1491597-1494585	7460	409954	MODEL	571563370	XP_003249289.1	328777120	NW_003377897.1	319968353	468504	471491	+	Reference Amel_4.5 Primary Assembly	-	-	Tpx-1
XLOC_003320	XLOC_003320	32.7514	157.362	-2.26446	0.000263772	Group12:1923079-1928697	7460	410148	MODEL	571563517	XP_393631.3	328777785	NW_003377921.1	319968329	190391	196008	+	Reference Amel_4.5 Primary Assembly	-	-	LOC410148
XLOC_003338	XLOC_003338	16.6134	51.5186	-1.63275	0.000263772	Group12:2939702-2941686	7460	412452	MODEL	571563751	XP_006559330.1	571563752	NC_007081.3	323388976	2939702	2941685	+	Reference Amel_4.5 Primary Assembly	-	-	LOC412452
XLOC_003367	XLOC_003367	2.63008	7.57628	-1.52638	0.000263772	Group12:4708426-4711082	7460	725197	MODEL	571563997	XP_006561270.1	571563998	NC_007081.3	323388976	4708426	4711081	+	Reference Amel_4.5 Primary Assembly	-	-	pen
XLOC_003389	XLOC_003389	0.932794	15.3646	-4.04191	0.000263772	Group12:5346618-5347667	7460	677678	PROVISIONAL	94158819	NP_001035319.1	94158820	NW_003378010.1	319968240	2358154	2359202	-	Reference Amel_4.5 Primary Assembly	-	-	Obp12
XLOC_003392	XLOC_003392	4.66076	3578.1	-9.58441	0.000263772	Group12:5356209-5357306	7460	408379	PROVISIONAL	58585245	NP_001011651.1	58585246	NW_003378010.1	319968240	2348515	2349611	-	Reference Amel_4.5 Primary Assembly	-	-	TpnCIIIa
XLOC_003406	XLOC_003406	9.74395	24.9347	-1.35558	0.000263772	Group12:6266725-6269572	7460	724418	MODEL	571564236	XP_001120274.2	328781948	NC_007081.3	323388976	6266725	6269571	+	Reference Amel_4.5 Primary Assembly	-	-	LOC724418
XLOC_003434	XLOC_003434	12.5964	45.237	-1.84449	0.000263772	Group12:8053837-8055270	7460	552705	MODEL	571565102	XP_625084.1	66554159	NC_007081.3	323388976	8053837	8055269	+	Reference Amel_4.5 Primary Assembly	-	-	jagn
XLOC_003439	XLOC_003439	10.0996	149.256	-3.88541	0.000263772	Group12:8143195-8147365	7460	410042	MODEL	571565004	XP_393528.3	328785469	NW_003378072.1	319968178	839357	842522	-	Reference Amel_4.5 Primary Assembly	-	-	LOC410042
XLOC_003444	XLOC_003444	370.801	3721.95	-3.32734	0.000263772	Group12:8522395-8529126	7460	410167	MODEL	571564898	XP_393651.2	66546988	NC_007081.3	323388976	8522395	8529125	+	Reference Amel_4.5 Primary Assembly	-	-	LOC410167
XLOC_003458	XLOC_003458	6.33498	33.0278	-2.38227	0.000263772	Group12:8800951-8802571	7460	727496	MODEL	571564677	XP_006565234.1	571564678	NC_007081.3	323388976	8800951	8802570	+	Reference Amel_4.5 Primary Assembly	-	-	LOC727496
XLOC_003459	XLOC_003459	7.42636	19.2894	-1.37708	0.000263772	Group12:8813168-8814777	7460	727050	MODEL	571564672	XP_001122763.1	110768249	NW_003378072.1	319968178	170941	172549	-	Reference Amel_4.5 Primary Assembly	-	-	LOC727050
XLOC_003469	XLOC_003469	10.0553	23.1041	-1.20019	0.000263772	Group12:8948469-8950806	7460	412611	MODEL	571564578	XP_396066.3	328785505	NW_003378072.1	319968178	34912	37248	-	Reference Amel_4.5 Primary Assembly	-	-	LOC412611
XLOC_003500	XLOC_003500	64.2543	574.371	-3.16012	0.000263772	Group12:10491274-10493875	7460	552712	MODEL	571565638	XP_006566986.1	571565639	NW_003378092.1	319968158	1455556	1458156	+	Reference Amel_4.5 Primary Assembly	-	-	Pgd
XLOC_003507	XLOC_003507	7.91637	329.708	-5.38021	0.000263772	Group12:10609300-10611470	7460	100578329	MODEL	571565675	XP_006566994.1	571565676	NW_003378092.1	319968158	1573582	1575751	+	Reference Amel_4.5 Primary Assembly	-	-	LOC100578329
XLOC_003525	XLOC_003525	104.209	351.207	-1.75283	0.000263772	Group12:11594417-11716509	7460	551913	MODEL	571565895	XP_624302.1	66521538	NW_003378092.1	319968158	2678457	2680790	+	Reference Amel_4.5 Primary Assembly	-	-	CREG
XLOC_003530	XLOC_003530	36.9671	83.6421	-1.17799	0.000263772	Group12:11870281-11872092	7460	411852	MODEL	571566005	XP_395319.2	66521517	NW_003378092.1	319968158	2834563	2836373	+	Reference Amel_4.5 Primary Assembly	-	-	Tpx-5
XLOC_003533	XLOC_003533	412.427	1368.1	-1.72996	0.000263772	Group12:139327-702268	7460	727110	MODEL	571563131	XP_001122824.1	110761504	NW_003377864.1	319968386	447040	449175	-	Reference Amel_4.5 Primary Assembly	-	-	Y-x2
XLOC_003602	XLOC_003602	27.0016	74.5894	-1.46593	0.000263772	Group12:3257963-3259275	7460	413398	MODEL	571563784	XP_396842.4	328778262	NW_003377934.1	319968316	1116497	1117808	-	Reference Amel_4.5 Primary Assembly	-	-	mRpL32
XLOC_003638	XLOC_003638	18.0884	42.2862	-1.22512	0.000263772	Group12:6283052-6284381	7460	551426	MODEL	571564209	XP_623821.1	66521295	NW_003378010.1	319968240	1421440	1422768	+	Reference Amel_4.5 Primary Assembly	-	-	LOC551426
XLOC_003640	XLOC_003640	0	10.5002	-Inf	0.000263772	Group12:6338453-6339478	7460	102654933	MODEL	571564148	XP_006562288.1	571564149	NC_007081.3	323388976	6338453	6339477	-	Reference Amel_4.5 Primary Assembly	-	-	LOC102654933
XLOC_003653	XLOC_003653	141.639	3808.73	-4.74902	0.000263772	Group12:7138298-7140695	7460	406119	VALIDATED	209180476	NP_001129207.1	209180477	NC_007081.3	323388976	7138298	7140694	-	Reference Amel_4.5 Primary Assembly	-	-	Cryl1
XLOC_003673	XLOC_003673	22.083	53.6046	-1.27942	0.000499436	Group12:8000490-8006947	7460	413714	MODEL	571565155	XP_397155.3	110761779	NW_003378072.1	319968178	978771	980021	+	Reference Amel_4.5 Primary Assembly	-	-	LOC413714
XLOC_003684	XLOC_003684	13.3433	27.5055	-1.04361	0.00114748	Group12:8147730-8149687	7460	551427	MODEL	571565002	XP_623822.2	110761744	NC_007081.3	323388976	8147730	8149686	-	Reference Amel_4.5 Primary Assembly	-	-	LOC551427
XLOC_003692	XLOC_003692	46.8966	163	-1.79732	0.000263772	Group12:8178130-8369436	7460	725500	MODEL	571565195	XP_006565341.1	571565196	NC_007081.3	323388976	8343125	8355368	-	Reference Amel_4.5 Primary Assembly	-	-	LOC725500
XLOC_003698	XLOC_003698	10.9051	33.8516	-1.63422	0.000263772	Group12:8553131-8590536	7460	102654936	MODEL	571564841	XP_006565268.1	571564842	NW_003378072.1	319968178	425702	428922	+	Reference Amel_4.5 Primary Assembly	-	-	LOC102654936
XLOC_003710	XLOC_003710	32.361	241.474	-2.89954	0.000263772	Group12:8802817-8805118	7460	551857	MODEL	571564681	XP_003250598.1	328785406	NC_007081.3	323388976	8802817	8805117	-	Reference Amel_4.5 Primary Assembly	-	-	LOC551857
XLOC_003739	XLOC_003739	26.2381	53.8823	-1.03815	0.000720606	Group12:9835681-9837506	7460	410396	MODEL	571565421	XP_393876.1	48097748	NC_007081.3	323388976	9835681	9837505	-	Reference Amel_4.5 Primary Assembly	-	-	LOC410396
XLOC_003755	XLOC_003755	161.88	501.794	-1.63217	0.000263772	Group12:10525193-10526536	7460	409831	MODEL	571566021	XP_393321.4	328787541	NC_007081.3	323388976	10525193	10526535	-	Reference Amel_4.5 Primary Assembly	-	-	LOC409831
XLOC_003757	XLOC_003757	34.7701	96.5429	-1.47332	0.0220152	Group12:10590919-10606788	7460	724802	MODEL	571565672	XP_006566993.1	571565673	NW_003378092.1	319968158	1555201	1555955	-	Reference Amel_4.5 Primary Assembly	-	-	LOC724802
XLOC_003759	XLOC_003759	2.98579	528.576	-7.46785	0.000935455	Group12:10627263-10883095	7460	100576495	MODEL	571565692	XP_003250953.1	328787466	NC_007081.3	323388976	10851133	10876657	-	Reference Amel_4.5 Primary Assembly	-	-	LOC100576495
XLOC_003768	XLOC_003768	47.0442	98.3345	-1.06368	0.0239242	Group12:11416638-11424607	7460	410385	MODEL	571565847	XP_393865.1	48097712	NC_007081.3	323388976	11422227	11424606	-	Reference Amel_4.5 Primary Assembly	-	-	LOC410385
XLOC_003784	XLOC_003784	0.266974	5.85938	-4.45598	0.000263772	Group13:606537-613692	7460	102656795	MODEL	571566076	-	-	NW_003377876.1	319968374	19338	26492	+	Reference Amel_4.5 Primary Assembly	-	-	LOC102656795
XLOC_003785	XLOC_003785	1.35034	20.0293	-3.89072	0.000263772	Group13:617005-624682	7460	551053	MODEL	571566079	XP_006557867.1	571566080	NW_003377876.1	319968374	29806	37482	+	Reference Amel_4.5 Primary Assembly	-	-	LOC551053
XLOC_003832	XLOC_003832	8.33161	19.77	-1.24665	0.00135382	Group13:1819666-1820993	7460	552409	MODEL	571566848	XP_006558585.1	571566849	NW_003377904.1	319968346	395900	397226	+	Reference Amel_4.5 Primary Assembly	-	-	LOC552409
XLOC_003852	XLOC_003852	4.56319	11.1525	-1.28925	0.00576387	Group13:2721379-2725694	7460	410432	MODEL	571567041	XP_393912.3	571567042	NW_003377937.1	319968313	517696	519761	+	Reference Amel_4.5 Primary Assembly	-	-	LOC410432
XLOC_003866	XLOC_003866	48.7966	114.307	-1.22806	0.000263772	Group13:3417255-3431707	7460	552354	MODEL	571567470	XP_624733.1	66522696	NC_007082.3	323388975	3417255	3431706	+	Reference Amel_4.5 Primary Assembly	-	-	LOC552354
XLOC_003877	XLOC_003877	24.8265	59.9247	-1.27127	0.000263772	Group13:3889653-3892213	7460	552210	MODEL	571568096	XP_006560490.1	571568097	NC_007082.3	323388975	3889653	3892212	+	Reference Amel_4.5 Primary Assembly	-	-	Faa
XLOC_003886	XLOC_003886	0.223649	42.2263	-7.56076	0.000263772	Group13:4282071-4285871	7460	726352	MODEL	571568099	XP_001122095.2	571568100	NW_003377962.1	319968288	1018904	1022703	+	Reference Amel_4.5 Primary Assembly	-	-	SP17
XLOC_003890	XLOC_003890	50.4751	127.161	-1.33301	0.000263772	Group13:4322536-4324095	7460	410451	PROVISIONAL	226533686	NP_001152775.1	226533687	NC_007082.3	323388975	4322536	4324094	+	Reference Amel_4.5 Primary Assembly	-	-	LOC410451
XLOC_003897	XLOC_003897	1.6826	706.906	-8.71468	0.000263772	Group13:4690794-4694021	7460	100576555	MODEL	571567964	XP_003249671.1	328779555	NC_007082.3	323388975	4690794	4694020	+	Reference Amel_4.5 Primary Assembly	-	-	LOC100576555
XLOC_003907	XLOC_003907	62.9788	444.867	-2.82043	0.000263772	Group13:5425822-5428634	7460	724899	MODEL	571568111	XP_001120136.2	571568112	NC_007082.3	323388975	5425822	5428633	+	Reference Amel_4.5 Primary Assembly	-	-	Lys-2
XLOC_003929	XLOC_003929	0.33338	8.38832	-4.65314	0.000263772	Group13:7241536-7251789	7460	100576617	MODEL	571568327	XP_003250395.2	571568328	NW_003378044.1	319968206	933392	943644	+	Reference Amel_4.5 Primary Assembly	-	-	LOC100576617
XLOC_003948	XLOC_003948	8.67283	27.7775	-1.67934	0.0184421	Group13:8761955-8766072	7460	100578853	MODEL	571568634	XP_006565109.1	571568635	NW_003378065.1	319968185	838256	839512	-	Reference Amel_4.5 Primary Assembly	-	-	LOC100578853
XLOC_003960	XLOC_003960	0.0984408	13.6981	-7.12051	0.000263772	Group13:9404460-9412945	7460	724946	MODEL	571568771	XP_006565136.1	571568772	NW_003378065.1	319968185	188523	197007	-	Reference Amel_4.5 Primary Assembly	-	-	CYP6AS11
XLOC_003965	XLOC_003965	15.6596	175.917	-3.48978	0.000263772	Group13:9573861-9576816	7460	412209	MODEL	571568403	XP_395671.3	328785304	NW_003378065.1	319968185	24652	27606	-	Reference Amel_4.5 Primary Assembly	-	-	CYP6AS4
XLOC_003975	XLOC_003975	146.365	470.525	-1.6847	0.000263772	Group13:626118-628684	7460	552678	MODEL	571566460	-	-	NW_003377876.1	319968374	38919	41484	-	Reference Amel_4.5 Primary Assembly	-	-	LOC552678
XLOC_003980	XLOC_003980	62.1693	124.563	-1.00261	0.000720606	Group13:708017-710260	7460	408397	MODEL	571566139	XP_006557879.1	571566140	NW_003377876.1	319968374	120818	123060	-	Reference Amel_4.5 Primary Assembly	-	-	LOC408397
XLOC_003981	XLOC_003981	11.0817	30.5579	-1.46337	0.000263772	Group13:710698-713016	7460	100577451	MODEL	571566142	XP_003249179.2	571566143	NC_007082.3	323388975	711258	713015	-	Reference Amel_4.5 Primary Assembly	-	-	LOC100577451
XLOC_004011	XLOC_004011	210.029	431.366	-1.03833	0.00114748	Group13:1482020-1484217	7460	102656183	MODEL	571566631	XP_006558545.1	571566632	NC_007082.3	323388975	1483194	1484216	-	Reference Amel_4.5 Primary Assembly	-	-	LOC102656183
XLOC_004047	XLOC_004047	1.71545	5.77769	-1.75191	0.000263772	Group13:2725821-2727961	7460	413491	MODEL	571567035	XP_006559386.1	571567036	NC_007082.3	323388975	2725821	2727960	-	Reference Amel_4.5 Primary Assembly	-	-	LOC413491
XLOC_004048	XLOC_004048	28.3317	86.1388	-1.60425	0.000263772	Group13:2728520-2729260	7460	100579038	MODEL	571567073	XP_006559392.1	571567074	NC_007082.3	323388975	2728520	2729259	-	Reference Amel_4.5 Primary Assembly	-	-	LOC100579038
XLOC_004049	XLOC_004049	17.8475	229.701	-3.68596	0.000263772	Group13:2736187-2739407	7460	726371	MODEL	571567078	XP_001122114.1	110762117	NC_007082.3	323388975	2736187	2739406	-	Reference Amel_4.5 Primary Assembly	-	-	LOC726371
XLOC_004105	XLOC_004105	2.91442	16.027	-2.45922	0.000263772	Group13:4707986-4733058	7460	725619	MODEL	571567962	XP_001121446.2	328779553	NW_003377962.1	319968288	1444819	1469890	-	Reference Amel_4.5 Primary Assembly	-	-	LOC725619
XLOC_004119	XLOC_004119	2.22973	7.66065	-1.7806	0.000263772	Group13:5949868-5953836	7460	102656439	MODEL	571568223	XP_006562812.1	571568224	NC_007082.3	323388975	5949868	5953835	-	Reference Amel_4.5 Primary Assembly	-	-	LOC102656439
XLOC_004133	XLOC_004133	1.23501	216.66	-7.45477	0.0474772	Group13:7392020-7395338	7460	100576758	MODEL	571568347	XP_006564116.1	571568348	NW_003378044.1	319968206	1086384	1087193	-	Reference Amel_4.5 Primary Assembly	-	-	LOC100576758
XLOC_004165	XLOC_004165	1.20504	78.4623	-6.02485	0.000263772	Group13:9566815-9569860	7460	409677	PROVISIONAL	94158656	NP_001035324.1	94158657	NW_003378065.1	319968185	31608	34652	+	Reference Amel_4.5 Primary Assembly	-	-	Cyp6as5
XLOC_004167	XLOC_004167	0.968126	50.3624	-5.70101	0.000263772	Group13:9590442-9599167	7460	726690	MODEL	571568768	XP_006565135.1	571568769	NW_003378065.1	319968185	2301	11025	+	Reference Amel_4.5 Primary Assembly	-	-	CYP6AS3
XLOC_004168	XLOC_004168	0.314158	109.443	-8.44448	0.000263772	Group13:9703982-9714207	7460	551028	MODEL	571568840	XP_623427.3	571568841	NW_003378102.1	319968148	1105	11329	-	Reference Amel_4.5 Primary Assembly	-	-	CYP6AS13
XLOC_004183	XLOC_004183	2842.98	14872.7	-2.38719	0.000263772	Group13:10203356-10207053	7460	409187	MODEL	571568880	XP_392711.3	110764750	NC_007082.3	323388975	10203356	10207052	-	Reference Amel_4.5 Primary Assembly	-	-	LOC409187
XLOC_004206	XLOC_004206	48.352	157.14	-1.7004	0.000263772	Group14:971767-973650	7460	413613	MODEL	571569191	XP_397055.1	48139903	NC_007083.3	323388974	971767	973649	+	Reference Amel_4.5 Primary Assembly	-	-	LOC413613
XLOC_004216	XLOC_004216	30.1006	89.0858	-1.56541	0.000263772	Group14:1849729-1850734	7460	725620	MODEL	571569326	XP_003249386.1	328777693	NC_007083.3	323388974	1849729	1850733	+	Reference Amel_4.5 Primary Assembly	-	-	mRpS33
XLOC_004234	XLOC_004234	0.75173	6.93471	-3.20555	0.000263772	Group14:2852861-2861189	7460	100576738	MODEL	571569646	XP_003249603.1	328779180	NW_003377952.1	319968298	292510	300837	-	Reference Amel_4.5 Primary Assembly	-	-	LOC100576738
XLOC_004235	XLOC_004235	2.56497	6.60383	-1.36436	0.000935455	Group14:2879222-2881701	7460	550858	MODEL	571569621	XP_006560063.1	571569622	NW_003377952.1	319968298	271998	274476	-	Reference Amel_4.5 Primary Assembly	-	-	LOC550858
XLOC_004285	XLOC_004285	19.0796	42.0688	-1.14072	0.000263772	Group14:5252540-5260165	7460	409299	MODEL	571570321	XP_392818.2	66524128	NC_007083.3	323388974	5252540	5260164	+	Reference Amel_4.5 Primary Assembly	-	-	LOC409299
XLOC_004289	XLOC_004289	1658.7	4268.33	-1.36362	0.0226663	Group14:5300027-5305523	7460	551684	MODEL	571570245	XP_624076.1	66524161	NC_007083.3	323388974	5303687	5305522	+	Reference Amel_4.5 Primary Assembly	-	-	Fer2LCH
XLOC_004292	XLOC_004292	10.2641	427.254	-5.37942	0.000263772	Group14:5420190-5422165	7460	410492	MODEL	571570208	XP_006562364.1	571570209	NC_007083.3	323388974	5420190	5422164	+	Reference Amel_4.5 Primary Assembly	-	-	CYP9Q1
XLOC_004293	XLOC_004293	17.4939	208.051	-3.57201	0.000263772	Group14:5461647-5469440	7460	725621	MODEL	571570401	XP_006562387.1	571570402	NW_003378012.1	319968238	259697	267489	-	Reference Amel_4.5 Primary Assembly	-	-	CYP9S1
XLOC_004302	XLOC_004302	4.21489	12.1917	-1.53234	0.000263772	Group14:5971317-5973614	7460	726961	MODEL	571571666	XP_001122678.2	328782816	NW_003378033.1	319968217	1489644	1491940	-	Reference Amel_4.5 Primary Assembly	-	-	LOC726961
XLOC_004304	XLOC_004304	1.93406	17.2126	-3.15376	0.000263772	Group14:6005306-6006644	7460	102655918	MODEL	571571484	XP_006563122.1	571571485	NW_003378033.1	319968217	1456614	1457951	-	Reference Amel_4.5 Primary Assembly	-	-	LOC102655918
XLOC_004364	XLOC_004364	213.51	476.089	-1.15693	0.000263772	Group14:7682978-7685805	7460	409549	MODEL	571571877	XP_006564913.1	571571878	NW_003378062.1	319968188	169720	170793	+	Reference Amel_4.5 Primary Assembly	-	-	SdhC
XLOC_004379	XLOC_004379	3.20028	43.9719	-3.78031	0.000263772	Group14:8055608-8088557	7460	725978	MODEL	571572120	XP_006564959.1	571572121	NW_003378062.1	319968188	567282	570140	+	Reference Amel_4.5 Primary Assembly	-	-	LOC725978
XLOC_004389	XLOC_004389	101.801	484.068	-2.24946	0.000263772	Group14:8376309-8377568	7460	552579	MODEL	571572234	XP_624958.3	328785087	NC_007083.3	323388974	8376309	8378634	+	Reference Amel_4.5 Primary Assembly	-	-	LOC552579
XLOC_004400	XLOC_004400	28.3896	68.1067	-1.26243	0.000263772	Group14:8501221-8502661	7460	724879	MODEL	571572354	XP_001120779.2	328785114	NW_003378062.1	319968188	987963	989402	+	Reference Amel_4.5 Primary Assembly	-	-	LOC724879
XLOC_004423	XLOC_004423	648.912	1596.64	-1.29894	0.000263772	Group14:8868383-8868776	7460	727327	INFERRED	240848590	NP_001155870.1	240848591	NW_003378081.1	319968169	174830	175222	+	Reference Amel_4.5 Primary Assembly	-	-	Tom7
XLOC_004463	XLOC_004463	22.4261	52.0212	-1.21392	0.000263772	Group14:10019210-10021752	7460	410550	MODEL	571573086	XP_394029.3	571573087	NW_003378081.1	319968169	1325657	1328198	+	Reference Amel_4.5 Primary Assembly	-	-	LOC410550
XLOC_004464	XLOC_004464	47.2075	179.118	-1.92383	0.000263772	Group14:10029633-10030376	7460	727026	MODEL	571573089	XP_001122739.1	110762940	NW_003378081.1	319968169	1336080	1336822	+	Reference Amel_4.5 Primary Assembly	-	-	LOC727026
XLOC_004493	XLOC_004493	198.605	492.926	-1.31147	0.000263772	Group14:960899-962958	7460	102653862	MODEL	571569179	XP_006558285.1	571569180	NW_003377893.1	319968357	38536	40594	-	Reference Amel_4.5 Primary Assembly	-	-	LOC102653862
XLOC_004515	XLOC_004515	4.81521	12.0715	-1.32594	0.000499436	Group14:2190940-2232298	7460	100577430	MODEL	571569503	XP_006559360.1	571569504	NC_007083.3	323388974	2190940	2232297	-	Reference Amel_4.5 Primary Assembly	-	-	LOC100577430
XLOC_004516	XLOC_004516	5.78392	12.4278	-1.10345	0.0129441	Group14:2232374-2233011	7460	727401	MODEL	571569405	XP_006559340.1	571569406	NC_007083.3	323388974	2232374	2233010	-	Reference Amel_4.5 Primary Assembly	-	-	LOC727401
XLOC_004595	XLOC_004595	0.0208079	7.32293	-8.45915	0.00919608	Group14:5241094-5245895	7460	551327	MODEL	571570326	XP_623727.2	328782015	NW_003378012.1	319968238	483242	488042	+	Reference Amel_4.5 Primary Assembly	-	-	LOC551327
XLOC_004602	XLOC_004602	1091.55	3673.66	-1.75084	0.0191177	Group14:5300027-5305523	7460	551651	MODEL	571570404	XP_006562388.1	571570405	NW_003378012.1	319968238	425448	429109	+	Reference Amel_4.5 Primary Assembly	-	-	Fer1HCH
XLOC_004607	XLOC_004607	12.2537	621.996	-5.66561	0.000263772	Group14:5458367-5460079	7460	408453	MODEL	571570204	XP_006562363.1	571570205	NC_007083.3	323388974	5458367	5460078	-	Reference Amel_4.5 Primary Assembly	-	-	CYP9Q3
XLOC_004608	XLOC_004608	38.4664	216.07	-2.48983	0.000263772	Group14:5471672-5474355	7460	408452	MODEL	571570203	XP_392000.1	48098073	NC_007083.3	323388974	5471672	5474354	-	Reference Amel_4.5 Primary Assembly	-	-	CYP9Q2
XLOC_004618	XLOC_004618	9.12293	32.1797	-1.81858	0.000263772	Group14:5966226-5969940	7460	726867	MODEL	571571670	XP_001122583.2	328782906	NC_007083.3	323388974	5966226	5969939	-	Reference Amel_4.5 Primary Assembly	-	-	Hmt-1
XLOC_004636	XLOC_004636	21.4179	49.2208	-1.20045	0.00135382	Group14:6227572-6228347	7460	725055	MODEL	571571620	XP_006563149.1	571571621	NC_007083.3	323388974	6227572	6228346	-	Reference Amel_4.5 Primary Assembly	-	-	LOC725055
XLOC_004640	XLOC_004640	25.951	60.3568	-1.21772	0.000263772	Group14:6250916-6252618	7460	725292	MODEL	571571608	XP_006563146.1	571571609	NW_003378033.1	319968217	1210640	1212341	+	Reference Amel_4.5 Primary Assembly	-	-	LOC725292
XLOC_004663	XLOC_004663	31.1541	148.168	-2.24974	0.000263772	Group14:7278851-7334238	7460	410517	MODEL	571570537	XP_393996.4	328782804	NC_007083.3	323388974	7278851	7334237	-	Reference Amel_4.5 Primary Assembly	-	-	LOC410517
XLOC_004708	XLOC_004708	282.165	852.444	-1.59507	0.000263772	Group14:8502669-8504058	7460	411520	MODEL	571572357	XP_394993.2	328785112	NW_003378062.1	319968188	989411	990799	-	Reference Amel_4.5 Primary Assembly	-	-	LOC411520
XLOC_004718	XLOC_004718	131.419	363.146	-1.46637	0.000263772	Group14:8611946-8612782	7460	410120	MODEL	571572461	XP_393603.1	48142673	NC_007083.3	323388974	8611946	8612781	-	Reference Amel_4.5 Primary Assembly	-	-	Trx-1
XLOC_004752	XLOC_004752	134.218	539.835	-2.00794	0.000263772	Group14:9387761-9389029	7460	410557	MODEL	571572990	XP_006565801.1	571572991	NC_007083.3	323388974	9387761	9389028	-	Reference Amel_4.5 Primary Assembly	-	-	ATPsyn-d
XLOC_004774	XLOC_004774	59.7949	130.554	-1.12655	0.000263772	Group14:10099588-10106434	7460	408481	MODEL	571573101	XP_392027.1	48098249	NC_007083.3	323388974	10099588	10106433	-	Reference Amel_4.5 Primary Assembly	-	-	Clic
XLOC_004804	XLOC_004804	126.96	285.589	-1.16957	0.000263772	Group15:1379508-1381208	7460	552736	MODEL	328776980	XP_625114.1	66550890	NC_007084.3	323388973	1379508	1381207	+	Reference Amel_4.5 Primary Assembly	-	-	LOC552736
XLOC_004815	XLOC_004815	42.8798	5409.57	-6.97907	0.000263772	Group15:1460294-1461086	7460	677673	PROVISIONAL	94158821	NP_001035313.1	94158822	NC_007084.3	323388973	1460294	1461085	+	Reference Amel_4.5 Primary Assembly	-	-	Obp14
XLOC_004816	XLOC_004816	0.768428	170.627	-7.79472	0.000263772	Group15:1467236-1468985	7460	677664	MODEL	571573457	XP_006558360.1	571573458	NW_003377896.1	319968354	457862	459610	+	Reference Amel_4.5 Primary Assembly	-	-	Obp15
XLOC_004817	XLOC_004817	6.72868	434.828	-6.01398	0.000263772	Group15:1469485-1471469	7460	551719	PROVISIONAL	94158708	NP_001035295.1	94158709	NC_007084.3	323388973	1469485	1471468	+	Reference Amel_4.5 Primary Assembly	-	-	Obp16
XLOC_004818	XLOC_004818	165.139	626.165	-1.92286	0.000263772	Group15:1471682-1473980	7460	552478	PROVISIONAL	94158710	NP_001035297.1	94158711	NW_003377896.1	319968354	462308	464605	+	Reference Amel_4.5 Primary Assembly	-	-	Obp17
XLOC_004820	XLOC_004820	17.6813	3973.31	-7.81197	0.000263772	Group15:1486346-1488450	7460	551935	PROVISIONAL	94158717	NP_001035296.1	94158718	NC_007084.3	323388973	1486346	1488449	+	Reference Amel_4.5 Primary Assembly	-	-	Obp21
XLOC_004843	XLOC_004843	17.0564	38.1749	-1.16231	0.000263772	Group15:2485060-2486522	7460	725201	MODEL	571573636	XP_001121076.3	571573637	NW_003377950.1	319968300	49371	50832	+	Reference Amel_4.5 Primary Assembly	-	-	LOC725201
XLOC_004846	XLOC_004846	88.2568	358.827	-2.02351	0.000263772	Group15:2538422-2540389	7460	727622	MODEL	571573743	XP_001123329.2	571573744	NW_003377950.1	319968300	102733	104699	+	Reference Amel_4.5 Primary Assembly	-	-	LOC727622
XLOC_004848	XLOC_004848	11.0573	94.8334	-3.1004	0.000263772	Group15:2548642-2557215	7460	552028	MODEL	571573651	XP_624412.2	328779092	NW_003377950.1	319968300	116510	121525	+	Reference Amel_4.5 Primary Assembly	-	-	LOC552028
XLOC_004856	XLOC_004856	141.922	458.733	-1.69255	0.000263772	Group15:2609893-2613193	7460	413517	MODEL	571573700	XP_396960.2	66525867	NW_003377950.1	319968300	174204	177503	+	Reference Amel_4.5 Primary Assembly	-	-	LOC413517
XLOC_004857	XLOC_004857	7.77641	43.526	-2.4847	0.000263772	Group15:2623168-2626644	7460	102655965	MODEL	571573694	-	-	NW_003377950.1	319968300	187479	190954	+	Reference Amel_4.5 Primary Assembly	-	-	LOC102655965
XLOC_004873	XLOC_004873	52.3737	221.504	-2.08042	0.000263772	Group15:3459743-3467425	7460	409355	MODEL	571573796	XP_006560699.1	571573797	NW_003377974.1	319968276	11535	17866	+	Reference Amel_4.5 Primary Assembly	-	-	Trx/Gtx
XLOC_004901	XLOC_004901	1.79764	7.13454	-1.98872	0.000263772	Group15:3834332-3843072	7460	409740	MODEL	571573962	XP_393237.3	328779942	NC_007084.3	323388973	3838993	3843071	+	Reference Amel_4.5 Primary Assembly	-	-	LOC409740
XLOC_004913	XLOC_004913	5.23706	33.8203	-2.69106	0.000263772	Group15:4366366-4368837	7460	100576592	MODEL	571574034	XP_006561042.1	571574035	NW_003377989.1	319968261	387246	389716	+	Reference Amel_4.5 Primary Assembly	-	-	LOC100576592
XLOC_004952	XLOC_004952	19.6992	276.987	-3.81361	0.000263772	Group15:5196853-5215265	7460	412163	MODEL	571574241	XP_006561115.1	571574242	NW_003377989.1	319968261	1227036	1236144	+	Reference Amel_4.5 Primary Assembly	-	-	LOC412163
XLOC_004954	XLOC_004954	376.392	825.28	-1.13265	0.000935455	Group15:5219687-5222073	7460	551968	MODEL	571574178	XP_624353.1	66525576	NW_003377989.1	319968261	1240567	1242952	+	Reference Amel_4.5 Primary Assembly	-	-	LOC551968
XLOC_004955	XLOC_004955	45.8576	112.143	-1.29011	0.000935455	Group15:5222866-5228361	7460	409269	MODEL	571574179	XP_006561092.1	571574180	NW_003377989.1	319968261	1247152	1249240	+	Reference Amel_4.5 Primary Assembly	-	-	mRpL43
XLOC_004956	XLOC_004956	367.496	1164.24	-1.66358	0.000263772	Group15:5238389-5239454	7460	551861	MODEL	571574188	XP_624249.1	66547758	NW_003377989.1	319968261	1259269	1260333	+	Reference Amel_4.5 Primary Assembly	-	-	Atp5i
XLOC_004958	XLOC_004958	8.82965	29.8141	-1.75557	0.000263772	Group15:5255003-5256820	7460	550767	MODEL	571574195	XP_623160.1	66540754	NW_003377989.1	319968261	1275883	1277699	+	Reference Amel_4.5 Primary Assembly	-	-	Rpia
XLOC_004959	XLOC_004959	1.13393	14.9437	-3.72014	0.000263772	Group15:5258690-5260478	7460	724113	MODEL	571574196	XP_001119829.1	110763395	NW_003377989.1	319968261	1279570	1281357	+	Reference Amel_4.5 Primary Assembly	-	-	Ccap
XLOC_004975	XLOC_004975	2245.79	65907.7	-4.87515	0.000263772	Group15:6115343-6120468	7460	725380	MODEL	571574383	XP_006563422.1	571574384	NW_003378039.1	319968211	107568	108823	+	Reference Amel_4.5 Primary Assembly	-	-	Amci
XLOC_004977	XLOC_004977	36.0771	201.623	-2.48251	0.000263772	Group15:6175867-6202976	7460	408532	MODEL	571574388	XP_392078.2	66525458	NW_003378039.1	319968211	187431	190835	+	Reference Amel_4.5 Primary Assembly	-	-	LOC408532
XLOC_005014	XLOC_005014	34.1706	91.9959	-1.42881	0.000263772	Group15:6870858-6873082	7460	102653894	MODEL	571574566	XP_006563494.1	571574567	NC_007084.3	323388973	6870858	6873081	+	Reference Amel_4.5 Primary Assembly	-	-	LOC102653894
XLOC_005021	XLOC_005021	21.276	70.8732	-1.73601	0.000263772	Group15:6977980-6982240	7460	726698	MODEL	571574610	XP_001122420.2	328783264	NC_007084.3	323388973	6977980	6980114	+	Reference Amel_4.5 Primary Assembly	-	-	SP13
XLOC_005023	XLOC_005023	21.4867	49.5935	-1.20671	0.000263772	Group15:6995947-6996988	7460	726731	MODEL	571574625	XP_001122452.2	328783275	NC_007084.3	323388973	6995947	6996987	+	Reference Amel_4.5 Primary Assembly	-	-	mRpS26
XLOC_005034	XLOC_005034	40.4161	336.81	-3.05893	0.000263772	Group15:7395943-7398165	7460	726978	MODEL	571574694	XP_001121061.1	110763552	NC_007084.3	323388973	7395943	7398164	+	Reference Amel_4.5 Primary Assembly	-	-	LOC726978
XLOC_005037	XLOC_005037	15.1998	31.4421	-1.04865	0.000720606	Group15:7426390-7429484	7460	410602	MODEL	571574711	XP_394080.3	328783317	NC_007084.3	323388973	7426390	7428052	+	Reference Amel_4.5 Primary Assembly	-	-	LOC410602
XLOC_005040	XLOC_005040	2.62746	7.81148	-1.57193	0.0420154	Group15:7693837-7704862	7460	102653924	MODEL	571574739	-	-	NW_003378039.1	319968211	1686465	1688544	+	Reference Amel_4.5 Primary Assembly	-	-	LOC102653924
XLOC_005047	XLOC_005047	2.58616	33.7922	-3.70781	0.000263772	Group15:7867524-7873742	7460	413959	MODEL	571574767	XP_006563569.1	571574768	NC_007084.3	323388973	7867524	7873741	+	Reference Amel_4.5 Primary Assembly	-	-	LOC413959
XLOC_005072	XLOC_005072	262.337	2763.97	-3.39725	0.000263772	Group15:8195805-8198869	7460	406078	PROVISIONAL	58585085	NP_001011572.1	58585086	NW_003378039.1	319968211	2185306	2188369	+	Reference Amel_4.5 Primary Assembly	-	-	Tsf1
XLOC_005074	XLOC_005074	1.94161	36.9696	-4.25102	0.000263772	Group15:8206721-8207689	7460	100576330	MODEL	571574901	XP_006563622.1	571574902	NC_007084.3	323388973	8206721	8207688	+	Reference Amel_4.5 Primary Assembly	-	-	LOC100576330
XLOC_005103	XLOC_005103	17.2189	58.0026	-1.75212	0.000263772	Group15:8675133-8677062	7460	102654737	MODEL	571575120	XP_006563707.1	571575121	NC_007084.3	323388973	8675133	8677061	+	Reference Amel_4.5 Primary Assembly	-	-	LOC102654737
XLOC_005119	XLOC_005119	67.9394	161.612	-1.25021	0.000263772	Group15:9501676-9503434	7460	551078	MODEL	571575216	XP_623480.1	66524760	NW_003378039.1	319968211	3491177	3492934	+	Reference Amel_4.5 Primary Assembly	-	-	Ndufs8
XLOC_005130	XLOC_005130	8.91382	20.533	-1.20383	0.000263772	Group15:9750953-9753472	7460	724380	MODEL	571575273	XP_001120215.2	328783546	NC_007084.3	323388973	9750953	9753471	+	Reference Amel_4.5 Primary Assembly	-	-	LOC724380
XLOC_005132	XLOC_005132	33.9543	75.5802	-1.15441	0.000499436	Group15:9756885-9757691	7460	724467	MODEL	571575274	XP_001120329.1	110763747	NC_007084.3	323388973	9756885	9757690	+	Reference Amel_4.5 Primary Assembly	-	-	LOC724467
XLOC_005134	XLOC_005134	0.897718	13.2655	-3.88527	0.000263772	Group15:9797783-9798583	7460	102655178	MODEL	571575312	XP_006563772.1	571575313	NW_003378039.1	319968211	3787284	3788083	+	Reference Amel_4.5 Primary Assembly	-	-	LOC102655178
XLOC_005137	XLOC_005137	19.5821	64.9342	-1.72945	0.000263772	Group15:9834740-9835857	7460	552237	MODEL	571575317	XP_624616.1	66531538	NW_003378039.1	319968211	3824241	3825357	+	Reference Amel_4.5 Primary Assembly	-	-	LOC552237
XLOC_005167	XLOC_005167	9.4166	24.7123	-1.39195	0.000263772	Group15:1283068-1286315	7460	100578260	MODEL	571573367	XP_006558326.1	571573368	NW_003377896.1	319968354	273694	276940	-	Reference Amel_4.5 Primary Assembly	-	-	LOC100578260
XLOC_005205	XLOC_005205	8.28481	19.3952	-1.22716	0.000263772	Group15:2299260-2317419	7460	411902	MODEL	571573577	XP_395371.3	328778202	NC_007084.3	323388973	2299260	2317418	-	Reference Amel_4.5 Primary Assembly	-	-	LOC411902
XLOC_005218	XLOC_005218	3.09776	7.6888	-1.31153	0.0191177	Group15:2542063-2542877	7460	100577797	MODEL	571573642	XP_006560007.1	571573643	NW_003377950.1	319968300	106374	107187	-	Reference Amel_4.5 Primary Assembly	-	-	LOC100577797
XLOC_005220	XLOC_005220	76.0579	211.63	-1.47638	0.000263772	Group15:2557590-2558722	7460	552053	MODEL	571573649	XP_624435.2	328779108	NC_007084.3	323388973	2557590	2558721	-	Reference Amel_4.5 Primary Assembly	-	-	LOC552053
XLOC_005228	XLOC_005228	76.6485	183.294	-1.25783	0.000263772	Group15:2608657-2609793	7460	100578560	MODEL	571573701	XP_003249593.1	328779125	NW_003377950.1	319968300	173320	174103	-	Reference Amel_4.5 Primary Assembly	-	-	LOC100578560
XLOC_005268	XLOC_005268	11.6613	230.179	-4.30295	0.000263772	Group15:3773206-3777798	7460	724208	MODEL	571573943	XP_001119978.3	571573944	NC_007084.3	323388973	3773206	3777797	-	Reference Amel_4.5 Primary Assembly	-	-	LOC724208
XLOC_005335	XLOC_005335	6.15563	19.3433	-1.65186	0.000263772	Group15:6278927-6280757	7460	552851	MODEL	571574453	XP_625230.3	328783548	NW_003378039.1	319968211	268428	270257	-	Reference Amel_4.5 Primary Assembly	-	-	LOC552851
XLOC_005355	XLOC_005355	120.466	757.793	-2.65317	0.000263772	Group15:6973883-6977387	7460	413478	MODEL	571574597	XP_396922.2	66525345	NC_007084.3	323388973	6974807	6977386	-	Reference Amel_4.5 Primary Assembly	-	-	LOC413478
XLOC_005395	XLOC_005395	5.68882	17.2963	-1.60426	0.000263772	Group15:7873762-7874671	7460	100577899	MODEL	571574765	XP_006563568.1	571574766	NC_007084.3	323388973	7873762	7874670	-	Reference Amel_4.5 Primary Assembly	-	-	LOC100577899
XLOC_005402	XLOC_005402	15.6261	61.4023	-1.97433	0.0309017	Group15:7904836-7914047	7460	100578218	MODEL	571574785	XP_006563576.1	571574786	NW_003378039.1	319968211	1902683	1903547	-	Reference Amel_4.5 Primary Assembly	-	-	LOC100578218
XLOC_005407	XLOC_005407	0.572009	15.3691	-4.74785	0.000263772	Group15:8017125-8017964	7460	102655585	MODEL	571574824	XP_006563594.1	571574825	NW_003378039.1	319968211	2006626	2007464	-	Reference Amel_4.5 Primary Assembly	-	-	LOC102655585
XLOC_005423	XLOC_005423	168.176	1466.87	-3.12469	0.000263772	Group15:8208905-8214151	7460	552461	MODEL	571574895	XP_624838.1	66524954	NC_007084.3	323388973	8212916	8214150	-	Reference Amel_4.5 Primary Assembly	-	-	LOC552461
XLOC_005437	XLOC_005437	49.1487	123.433	-1.32851	0.000263772	Group15:8344582-8345373	7460	726746	MODEL	571575027	XP_001122466.1	110763690	NC_007084.3	323388973	8344582	8345372	-	Reference Amel_4.5 Primary Assembly	-	-	LOC726746
XLOC_005464	XLOC_005464	21.8626	65.4985	-1.58299	0.000263772	Group15:9499482-9501501	7460	551119	MODEL	571575215	XP_623518.1	66524764	NC_007084.3	323388973	9499482	9501500	-	Reference Amel_4.5 Primary Assembly	-	-	LOC551119
XLOC_005473	XLOC_005473	23.0766	60.4335	-1.38892	0.000263772	Group15:9773508-9775161	7460	552616	MODEL	571575280	XP_624993.1	66559527	NW_003378039.1	319968211	3763009	3764661	-	Reference Amel_4.5 Primary Assembly	-	-	LOC552616
XLOC_005479	XLOC_005479	65.6271	335.997	-2.35608	0.000263772	Group15:9907772-9914218	7460	413697	MODEL	571575321	XP_397138.5	571575322	NC_007084.3	323388973	9907772	9914217	-	Reference Amel_4.5 Primary Assembly	-	-	LOC413697
XLOC_005504	XLOC_005504	11.0767	25.3348	-1.19359	0.000263772	Group16:1147866-1150419	7460	724161	MODEL	571575670	XP_001119916.1	110763899	NW_003377872.1	319968378	950734	953286	-	Reference Amel_4.5 Primary Assembly	-	-	ns1
XLOC_005505	XLOC_005505	1.98884	375.127	-7.55931	0.000263772	Group16:1150974-1154996	7460	724126	MODEL	571575669	XP_001119858.2	328776397	NC_007085.3	323388972	1150974	1154995	+	Reference Amel_4.5 Primary Assembly	-	-	LOC724126
XLOC_005565	XLOC_005565	1.57306	8.04911	-2.35526	0.000263772	Group16:3326350-3327743	7460	102656276	MODEL	571575869	-	-	NW_003377938.1	319968312	1120025	1121417	+	Reference Amel_4.5 Primary Assembly	-	-	LOC102656276
XLOC_005570	XLOC_005570	314.821	819.945	-1.38099	0.000263772	Group16:3546619-3547507	7460	726146	VALIDATED	254540048	NP_001156935.1	254540049	NW_003377938.1	319968312	1340294	1341181	+	Reference Amel_4.5 Primary Assembly	-	-	Ndufb2
XLOC_005576	XLOC_005576	53.9181	119.438	-1.14742	0.000263772	Group16:3600582-3603539	7460	551039	MODEL	571575912	XP_623438.1	66526646	NC_007085.3	323388972	3600582	3603538	+	Reference Amel_4.5 Primary Assembly	-	-	LOC551039
XLOC_005613	XLOC_005613	257.814	760.812	-1.56121	0.000263772	Group16:4291766-4292931	7460	552610	MODEL	571576114	XP_624987.1	66534766	NC_007085.3	323388972	4291766	4292930	+	Reference Amel_4.5 Primary Assembly	-	-	Cox5b
XLOC_005666	XLOC_005666	24.1589	169.705	-2.8124	0.000263772	Group16:5678359-5684325	7460	726418	MODEL	571576405	XP_001122155.2	328782090	NW_003378015.1	319968235	136477	142442	-	Reference Amel_4.5 Primary Assembly	-	-	LOC726418
XLOC_005672	XLOC_005672	55.9239	236.66	-2.08128	0.000263772	Group16:5985357-5986880	7460	725566	MODEL	571576458	XP_001120412.2	328782950	NW_003378035.1	319968215	60832	62354	+	Reference Amel_4.5 Primary Assembly	-	-	LOC725566
XLOC_005696	XLOC_005696	86.4256	236.145	-1.45014	0.000263772	Group16:6917581-6918893	7460	100578618	MODEL	571576667	XP_006563255.1	571576668	NW_003378035.1	319968215	993056	994367	+	Reference Amel_4.5 Primary Assembly	-	-	LOC100578618
XLOC_005711	XLOC_005711	2.24884	421.004	-7.54851	0.000263772	Group16:457565-469762	7460	550828	MODEL	571575742	XP_623221.2	571575743	NW_003377872.1	319968378	1631391	1643587	+	Reference Amel_4.5 Primary Assembly	-	-	LOC550828
XLOC_005714	XLOC_005714	2.33972	5.10505	-1.12559	0.00719395	Group16:562248-566202	7460	102655009	MODEL	571575707	XP_006557839.1	571575708	NW_003377872.1	319968378	1534951	1538904	+	Reference Amel_4.5 Primary Assembly	-	-	LOC102655009
XLOC_005742	XLOC_005742	6.31621	14.8512	-1.23344	0.0127988	Group16:1795404-1798896	7460	413534	MODEL	571575750	XP_006557852.1	571575751	NW_003377872.1	319968378	302257	304588	+	Reference Amel_4.5 Primary Assembly	-	-	LOC413534
XLOC_005745	XLOC_005745	52.104	163.117	-1.64644	0.000263772	Group16:1821765-1824214	7460	726117	PROVISIONAL	402765768	NP_001090623.1	148224276	NC_007085.3	323388972	1821835	1824213	-	Reference Amel_4.5 Primary Assembly	-	-	Tpi
XLOC_005747	XLOC_005747	13.0911	28.6489	-1.12989	0.0393244	Group16:1830887-1869257	7460	413532	MODEL	571575748	XP_006557851.1	571575749	NC_007085.3	323388972	1862995	1869256	-	Reference Amel_4.5 Primary Assembly	-	-	LOC413532
XLOC_005803	XLOC_005803	66.0815	208.693	-1.65906	0.000263772	Group16:4039167-4039730	7460	724807	MODEL	571576063	XP_006559484.1	571576064	NW_003377938.1	319968312	1832842	1833404	-	Reference Amel_4.5 Primary Assembly	-	-	LOC724807
XLOC_005806	XLOC_005806	23.3989	153.64	-2.71504	0.000263772	Group16:4097729-4122941	7460	413789	MODEL	571576031	XP_397228.2	66526771	NW_003377938.1	319968312	1891404	1916615	-	Reference Amel_4.5 Primary Assembly	-	-	LOC413789
XLOC_005825	XLOC_005825	16.7713	201.285	-3.58517	0.000263772	Group16:4616984-4617819	7460	102654610	MODEL	571576245	XP_006561439.1	571576246	NC_007085.3	323388972	4616984	4617818	-	Reference Amel_4.5 Primary Assembly	-	-	LOC102654610
XLOC_005835	XLOC_005835	398.653	1387.69	-1.79948	0.000263772	Group16:4695033-4748730	7460	100577163	MODEL	571576371	XP_006561476.1	571576372	NW_003377995.1	319968255	547373	555333	-	Reference Amel_4.5 Primary Assembly	-	-	LOC100577163
XLOC_005848	XLOC_005848	2.04215	4170.71	-10.996	0.000263772	Group16:4986464-4988497	7460	406140	PROVISIONAL	58585167	NP_001011613.1	58585168	NC_007085.3	323388972	4986464	4988496	-	Reference Amel_4.5 Primary Assembly	-	-	Apid1
XLOC_005856	XLOC_005856	0	6.74565	-Inf	0.000263772	Group16:5816556-5817507	7460	100576444	MODEL	571576390	XP_003250085.1	328782102	NW_003378015.1	319968235	3295	4245	+	Reference Amel_4.5 Primary Assembly	-	-	LOC100576444
XLOC_005857	XLOC_005857	7.1813	31.1241	-2.11571	0.000263772	Group16:5940195-5943665	7460	409376	PROVISIONAL	58585211	NP_001011635.1	58585212	NC_007085.3	323388972	5940195	5943664	-	Reference Amel_4.5 Primary Assembly	-	-	Y-f
XLOC_005906	XLOC_005906	6.8491	15.3282	-1.1622	0.000263772	Group2:1192072-1194728	7460	726812	MODEL	571510984	XP_001122533.2	328777141	NW_003377899.1	319968351	26604	29259	+	Reference Amel_4.5 Primary Assembly	-	-	LOC726812
XLOC_005940	XLOC_005940	14.5904	51.3526	-1.81542	0.0271801	Group2:3032720-3038121	7460	100579024	MODEL	571511221	XP_006559168.1	571511222	NC_007071.3	323388986	3033402	3033928	+	Reference Amel_4.5 Primary Assembly	-	-	LOC100579024
XLOC_005942	XLOC_005942	202.962	809.339	-1.99553	0.000263772	Group2:3149025-3151512	7460	408717	MODEL	571511145	XP_006559151.1	571511146	NC_007071.3	323388986	3149025	3151511	+	Reference Amel_4.5 Primary Assembly	-	-	vsg
XLOC_005950	XLOC_005950	4.72181	20.5564	-2.12217	0.000263772	Group2:3353371-3354807	7460	724405	MODEL	571511517	XP_003249689.1	328779675	NC_007071.3	323388986	3353371	3354806	+	Reference Amel_4.5 Primary Assembly	-	-	LOC724405
XLOC_005951	XLOC_005951	12.4535	154.677	-3.63463	0.000263772	Group2:3355789-3357136	7460	724449	MODEL	571511520	XP_001120137.1	110750764	NC_007071.3	323388986	3355789	3357135	+	Reference Amel_4.5 Primary Assembly	-	-	LOC724449
XLOC_005981	XLOC_005981	26.0122	84.4736	-1.69931	0.000263772	Group2:4926235-4930886	7460	552405	MODEL	571511850	XP_006561180.1	571511851	NC_007071.3	323388986	4926235	4928434	+	Reference Amel_4.5 Primary Assembly	-	-	LOC552405
XLOC_005984	XLOC_005984	21.5003	49.4146	-1.20058	0.0257915	Group2:4973756-4975646	7460	413928	MODEL	571511871	XP_397367.1	48142734	NC_007071.3	323388986	4973756	4975089	+	Reference Amel_4.5 Primary Assembly	-	-	mRpL13
XLOC_005994	XLOC_005994	9.09112	41.8938	-2.20421	0.000263772	Group2:5249655-5251382	7460	410890	MODEL	571512268	XP_006561250.1	571512269	NW_003377991.1	319968259	1251959	1253685	+	Reference Amel_4.5 Primary Assembly	-	-	LOC410890
XLOC_006006	XLOC_006006	21.1233	77.4314	-1.87408	0.000263772	Group2:5586701-5589136	7460	412678	MODEL	571512129	XP_396134.2	66504967	NW_003377991.1	319968259	1589005	1591439	+	Reference Amel_4.5 Primary Assembly	-	-	LOC412678
XLOC_006022	XLOC_006022	19.2324	79.6103	-2.04941	0.000263772	Group2:7068873-7071735	7460	727293	MODEL	571512390	XP_006564297.1	571512391	NC_007071.3	323388986	7068873	7071734	+	Reference Amel_4.5 Primary Assembly	-	-	LOC727293
XLOC_006033	XLOC_006033	1.55762	122.304	-6.29499	0.000263772	Group2:7875654-7876327	7460	100579019	MODEL	571512440	XP_006564764.1	571512441	NW_003378058.1	319968192	722561	723233	-	Reference Amel_4.5 Primary Assembly	-	-	LOC100579019
XLOC_006052	XLOC_006052	10.3529	190.515	-4.20181	0.000263772	Group2:9167972-9170192	7460	413186	MODEL	571512720	XP_396637.3	328786207	NC_007071.3	323388986	9167972	9170191	+	Reference Amel_4.5 Primary Assembly	-	-	LOC413186
XLOC_006064	XLOC_006064	46.7256	123.121	-1.39779	0.000263772	Group2:9402486-9403940	7460	408696	MODEL	571512894	XP_397519.1	48095072	NW_003378082.1	319968168	702413	703866	+	Reference Amel_4.5 Primary Assembly	-	-	LOC408696
XLOC_006065	XLOC_006065	45.8843	164.6	-1.84289	0.000263772	Group2:9404357-9406010	7460	408695	MODEL	571512897	XP_392231.3	571512898	NC_007071.3	323388986	9404357	9406009	+	Reference Amel_4.5 Primary Assembly	-	-	LOC408695
XLOC_006066	XLOC_006066	161.289	663.764	-2.04103	0.000263772	Group2:9460933-9461771	7460	726747	MODEL	571512910	XP_001122467.1	110751008	NW_003378082.1	319968168	760860	761697	+	Reference Amel_4.5 Primary Assembly	-	-	LOC726747
XLOC_006091	XLOC_006091	7.36671	26.0978	-1.82483	0.000263772	Group2:10106142-10107567	7460	100578084	MODEL	571513289	XP_006565983.1	571513290	NW_003378082.1	319968168	1406069	1407493	+	Reference Amel_4.5 Primary Assembly	-	-	LOC100578084
XLOC_006152	XLOC_006152	8.94157	20.0986	-1.16849	0.000263772	Group2:12798067-12827800	7460	410829	MODEL	571515636	-	-	NW_003378123.1	319968127	2666720	2696452	-	Reference Amel_4.5 Primary Assembly	-	-	LOC410829
XLOC_006166	XLOC_006166	26.3152	870.674	-5.04817	0.000263772	Group2:13402174-13404250	7460	552211	MODEL	571515422	XP_624591.1	66504157	NW_003378123.1	319968127	2090270	2092345	-	Reference Amel_4.5 Primary Assembly	-	-	LOC552211
XLOC_006173	XLOC_006173	14.5292	308.592	-4.40868	0.000263772	Group2:13585093-13586692	7460	100576949	MODEL	571515291	XP_006568972.1	571515292	NC_007071.3	323388986	13585093	13586691	+	Reference Amel_4.5 Primary Assembly	-	-	LOC100576949
XLOC_006216	XLOC_006216	296.502	10621.5	-5.16281	0.000263772	Group2:14604202-14605321	7460	102656130	MODEL	571514714	-	-	NW_003378123.1	319968127	889199	890317	-	Reference Amel_4.5 Primary Assembly	-	-	LOC102656130
XLOC_006217	XLOC_006217	257.862	8276.94	-5.00443	0.000263772	Group2:14606545-14607416	7460	552391	PROVISIONAL	166795900	NP_001107670.1	166795901	NW_003378123.1	319968127	887104	887974	-	Reference Amel_4.5 Primary Assembly	-	-	A4
XLOC_006235	XLOC_006235	53.7953	169.598	-1.65657	0.000263772	Group2:14873635-14874331	7460	725059	MODEL	571514542	XP_001120955.2	328789386	NC_007071.3	323388986	14873635	14874330	+	Reference Amel_4.5 Primary Assembly	-	-	LOC725059
XLOC_006252	XLOC_006252	11.6053	43.4958	-1.90609	0.000263772	Group2:15292840-15311551	7460	410793	MODEL	571514350	XP_006568803.1	571514351	NC_007071.3	323388986	15292840	15311550	+	Reference Amel_4.5 Primary Assembly	-	-	LOC410793
XLOC_006259	XLOC_006259	52.9179	214.351	-2.01815	0.000263772	Group2:15410796-15412715	7460	408654	VALIDATED	335892819	NP_001229442.1	335892820	NW_003378123.1	319968127	81805	83723	-	Reference Amel_4.5 Primary Assembly	-	-	PDHB
XLOC_006278	XLOC_006278	30.4273	62.4739	-1.03789	0.00443545	Group2:442683-485857	7460	412505	MODEL	571510885	XP_395961.4	328776350	NW_003377870.1	319968380	109638	116646	-	Reference Amel_4.5 Primary Assembly	-	-	LOC412505
XLOC_006283	XLOC_006283	15.7006	34.2555	-1.12551	0.000263772	Group2:1011030-1014289	7460	412386	MODEL	571510966	XP_395844.3	328776842	NW_003377886.1	319968364	223580	226838	-	Reference Amel_4.5 Primary Assembly	-	-	LOC412386
XLOC_006297	XLOC_006297	11.4823	30.6294	-1.41551	0.000263772	Group2:2327110-2328746	7460	552790	MODEL	571511477	XP_003249441.1	328778061	NC_007071.3	323388986	2327110	2328745	-	Reference Amel_4.5 Primary Assembly	-	-	LOC552790
XLOC_006324	XLOC_006324	38.0129	114.896	-1.59577	0.000263772	Group2:3347096-3348144	7460	410087	MODEL	571511506	XP_393575.4	328779671	NW_003377965.1	319968285	27710	28757	-	Reference Amel_4.5 Primary Assembly	-	-	LOC410087
XLOC_006340	XLOC_006340	0.0750357	30.2093	-8.6532	0.0380756	Group2:4362761-4370114	7460	410894	MODEL	571511737	XP_394370.1	48095159	NW_003377991.1	319968259	366006	368218	-	Reference Amel_4.5 Primary Assembly	-	-	SP36
XLOC_006416	XLOC_006416	7.29363	2259.29	-8.27502	0.000263772	Group2:9386778-9388190	7460	726803	MODEL	571512880	XP_006565929.1	571512881	NW_003378082.1	319968168	686705	688116	-	Reference Amel_4.5 Primary Assembly	-	-	LOC726803
XLOC_006488	XLOC_006488	56.4653	116.82	-1.04885	0.000935455	Group2:10116078-10168125	7460	409091	MODEL	571513293	XP_392617.4	328786226	NC_007071.3	323388986	10116078	10168124	-	Reference Amel_4.5 Primary Assembly	-	-	IGFn3-13
XLOC_006500	XLOC_006500	100.242	502.166	-2.32468	0.000263772	Group2:10695617-10701929	7460	408686	MODEL	571513547	XP_392222.3	328788866	NW_003378111.1	319968139	426918	429058	-	Reference Amel_4.5 Primary Assembly	-	-	ref(2)P
XLOC_006510	XLOC_006510	0.460007	12.1897	-4.72786	0.00114748	Group2:11178897-11184820	7460	102655330	MODEL	571513702	-	-	NC_007071.3	323388986	11178897	11184819	-	Reference Amel_4.5 Primary Assembly	-	-	LOC102655330
XLOC_006524	XLOC_006524	42.8666	1827.01	-5.41349	0.000263772	Group2:11703754-11818534	7460	724211	MODEL	571516094	XP_001119981.2	328789667	NW_003378123.1	319968127	3777625	3780148	+	Reference Amel_4.5 Primary Assembly	-	-	CYP336A1
XLOC_006546	XLOC_006546	141.386	295.306	-1.06257	0.000263772	Group2:12724086-12729194	7460	409236	MODEL	571515698	XP_392760.2	66504360	NC_007071.3	323388986	12727422	12729193	-	Reference Amel_4.5 Primary Assembly	-	-	Oscp
XLOC_006552	XLOC_006552	30.3216	83.5921	-1.46302	0.000263772	Group2:12981331-12982123	7460	726098	MODEL	571516263	XP_006569196.1	571516264	NW_003378123.1	319968127	2512397	2513188	+	Reference Amel_4.5 Primary Assembly	-	-	LOC726098
XLOC_006592	XLOC_006592	147.491	1475.71	-3.32271	0.000263772	Group2:14139402-14140319	7460	410837	MODEL	571514975	XP_394313.1	48094957	NW_003378123.1	319968127	1354201	1355117	+	Reference Amel_4.5 Primary Assembly	-	-	GST-mic1
XLOC_006600	XLOC_006600	138.069	671.002	-2.28093	0.000263772	Group2:14264102-14265755	7460	413164	MODEL	571514906	XP_396615.2	66504263	NC_007071.3	323388986	14264102	14265754	-	Reference Amel_4.5 Primary Assembly	-	-	LOC413164
XLOC_006662	XLOC_006662	1301.3	3880.19	-1.57617	0.00114748	Group2:15380856-15382925	7460	408650	MODEL	571514217	XP_392190.2	66503826	NC_007071.3	323388986	15380856	15382924	-	Reference Amel_4.5 Primary Assembly	-	-	LOC408650
XLOC_006676	XLOC_006676	24.7736	67.9365	-1.45538	0.000263772	Group3:453521-454496	7460	724164	MODEL	571516389	XP_001119919.1	110754942	NC_007072.3	323388985	453521	454495	+	Reference Amel_4.5 Primary Assembly	-	-	mRpL30
XLOC_006750	XLOC_006750	293.632	827.182	-1.49419	0.000263772	Group3:2474875-2480721	7460	409130	MODEL	571517509	XP_392655.2	66551651	NC_007072.3	323388985	2474875	2480720	+	Reference Amel_4.5 Primary Assembly	-	-	Iscu
XLOC_006751	XLOC_006751	15.6185	42.0715	-1.42959	0.000263772	Group3:2484117-2490937	7460	411412	MODEL	571517519	XP_394886.3	328778867	NC_007072.3	323388985	2484117	2490936	+	Reference Amel_4.5 Primary Assembly	-	-	LOC411412
XLOC_006781	XLOC_006781	10.9184	43.1336	-1.98204	0.000263772	Group3:3385155-3391819	7460	410114	MODEL	571517979	XP_623912.1	66530106	NW_003377967.1	319968283	54978	61641	+	Reference Amel_4.5 Primary Assembly	-	-	LOC410114
XLOC_006889	XLOC_006889	98.3933	249.511	-1.34247	0.000263772	Group3:7400109-7407363	7460	551169	MODEL	571519463	XP_006564033.1	571519464	NW_003378042.1	319968208	1170667	1172393	+	Reference Amel_4.5 Primary Assembly	-	-	LOC551169
XLOC_006893	XLOC_006893	0.681287	21.6122	-4.98744	0.000263772	Group3:7438378-7439963	7460	102653935	MODEL	571519517	XP_006564042.1	571519518	NC_007072.3	323388985	7438378	7439962	+	Reference Amel_4.5 Primary Assembly	-	-	LOC102653935
XLOC_006905	XLOC_006905	407.949	1126.76	-1.46572	0.000263772	Group3:8425867-8441271	7460	726042	MODEL	571519649	XP_001121817.1	110755333	NW_003378042.1	319968208	2190898	2191888	+	Reference Amel_4.5 Primary Assembly	-	-	Cox6a1
XLOC_006921	XLOC_006921	19.3718	948.373	-5.61343	0.000263772	Group3:9125171-9135923	7460	724779	MODEL	571519809	XP_001120678.1	110755367	NC_007072.3	323388985	9126586	9135922	+	Reference Amel_4.5 Primary Assembly	-	-	LOC724779
XLOC_006936	XLOC_006936	31.1074	72.891	-1.22848	0.0448443	Group3:9588835-9595133	7460	725400	MODEL	571520020	XP_001121254.2	328788600	NC_007072.3	323388985	9588835	9592191	+	Reference Amel_4.5 Primary Assembly	-	-	LOC725400
XLOC_006951	XLOC_006951	19.583	39.3735	-1.00762	0.00213264	Group3:10393765-10395202	7460	409857	MODEL	328788634	XP_393347.3	328788635	NC_007072.3	323388985	10393765	10395201	+	Reference Amel_4.5 Primary Assembly	-	-	LOC409857
XLOC_006966	XLOC_006966	52.066	134.884	-1.37331	0.00285655	Group3:11059905-11071010	7460	724811	MODEL	571520774	XP_006568535.1	571520775	NC_007072.3	323388985	11062445	11068392	+	Reference Amel_4.5 Primary Assembly	-	-	LOC724811
XLOC_006999	XLOC_006999	6.1996	344.71	-5.79706	0.000263772	Group3:11751667-11770189	7460	552811	MODEL	571521108	XP_625189.2	328789967	NW_003378125.1	319968125	778358	782360	-	Reference Amel_4.5 Primary Assembly	-	-	LOC552811
XLOC_007019	XLOC_007019	11.475	42.9053	-1.90267	0.000263772	Group3:12526641-12531260	7460	100577675	MODEL	571520797	XP_006569265.1	571520798	NC_007072.3	323388985	12526641	12531259	+	Reference Amel_4.5 Primary Assembly	-	-	LOC100577675
XLOC_007033	XLOC_007033	37.3891	113.499	-1.60198	0.000263772	Group3:12890086-12896690	7460	410905	MODEL	571521364	XP_006569920.1	571521365	NC_007072.3	323388985	12890086	12896689	+	Reference Amel_4.5 Primary Assembly	-	-	nrv2
XLOC_007084	XLOC_007084	26.1124	80.7293	-1.62836	0.000263772	Group3:1772521-1773538	7460	724489	MODEL	571516993	XP_001120009.1	110755004	NC_007072.3	323388985	1772521	1773537	-	Reference Amel_4.5 Primary Assembly	-	-	ubl
XLOC_007090	XLOC_007090	13.0196	62.4859	-2.26284	0.000263772	Group3:1819737-1821992	7460	552493	MODEL	571517037	XP_006558481.1	571517038	NC_007072.3	323388985	1820728	1821991	-	Reference Amel_4.5 Primary Assembly	-	-	LOC552493
XLOC_007101	XLOC_007101	17.9907	52.983	-1.55828	0.000263772	Group3:2106067-2117536	7460	100578226	MODEL	571517166	XP_003249307.1	328777269	NC_007072.3	323388985	2110689	2117535	-	Reference Amel_4.5 Primary Assembly	-	-	LOC100578226
XLOC_007125	XLOC_007125	61.5729	193.534	-1.65222	0.000263772	Group3:2491077-2492424	7460	411411	MODEL	571517522	XP_394885.1	48099278	NC_007072.3	323388985	2491077	2492423	-	Reference Amel_4.5 Primary Assembly	-	-	Ndufs3
XLOC_007148	XLOC_007148	10.5731	24.3754	-1.20503	0.0257915	Group3:3350705-3371281	7460	551607	MODEL	571517924	XP_624001.1	66530114	NW_003377967.1	319968283	39576	41103	-	Reference Amel_4.5 Primary Assembly	-	-	Rpb11
XLOC_007177	XLOC_007177	136.799	308.035	-1.17104	0.000263772	Group3:4903118-4904155	7460	551042	MODEL	571518421	XP_623441.1	66513180	NW_003377988.1	319968262	936292	937328	-	Reference Amel_4.5 Primary Assembly	-	-	LOC551042
XLOC_007197	XLOC_007197	13.895	28.7292	-1.04796	0.00114748	Group3:5665606-5667113	7460	410952	MODEL	571518624	XP_394428.1	48095369	NW_003377988.1	319968262	1698780	1700286	-	Reference Amel_4.5 Primary Assembly	-	-	LOC410952
XLOC_007201	XLOC_007201	64.1416	143.315	-1.15986	0.000263772	Group3:5744449-5745782	7460	551171	MODEL	571518738	XP_623568.1	66513493	NC_007072.3	323388985	5744449	5745781	-	Reference Amel_4.5 Primary Assembly	-	-	LOC551171
XLOC_007229	XLOC_007229	51.5345	502.497	-3.2855	0.000263772	Group3:7189501-7190896	7460	413997	MODEL	571519236	XP_397432.2	66561002	NC_007072.3	323388985	7189501	7190895	-	Reference Amel_4.5 Primary Assembly	-	-	LOC413997
XLOC_007292	XLOC_007292	8.19852	37.7484	-2.20298	0.000263772	Group3:10011840-10015641	7460	411613	MODEL	571520098	XP_395083.4	328788624	NW_003378099.1	319968151	568547	575718	-	Reference Amel_4.5 Primary Assembly	-	-	LOC411613
XLOC_007296	XLOC_007296	6.41102	151.241	-4.56015	0.000263772	Group3:10421825-10423983	7460	412923	MODEL	571520226	XP_396374.2	66505538	NW_003378099.1	319968151	978532	980689	-	Reference Amel_4.5 Primary Assembly	-	-	LOC412923
XLOC_007367	XLOC_007367	13.1625	31.624	-1.26458	0.000263772	Group3:12841221-12842506	7460	551715	MODEL	571521306	XP_006569915.1	571521307	NC_007072.3	323388985	12841221	12842505	-	Reference Amel_4.5 Primary Assembly	-	-	LOC551715
XLOC_007370	XLOC_007370	78.958	185.65	-1.23343	0.000263772	Group3:12852002-12855844	7460	412675	MODEL	571521340	XP_396131.3	110755553	NW_003378143.1	319968107	216276	220117	-	Reference Amel_4.5 Primary Assembly	-	-	Got2
XLOC_007381	XLOC_007381	2.11525	5.37629	-1.34578	0.00213264	Group3:13160331-13163066	7460	724167	MODEL	571521592	XP_001119922.3	571521593	NC_007072.3	323388985	13160331	13163065	-	Reference Amel_4.5 Primary Assembly	-	-	LOC724167
XLOC_007387	XLOC_007387	24.9305	112.679	-2.17623	0.000263772	Group4:54763-68023	7460	409306	MODEL	571521649	XP_392824.2	66555866	NW_003377855.1	319968395	54763	68022	+	Reference Amel_4.5 Primary Assembly	-	-	LOC409306
XLOC_007391	XLOC_007391	42.336	97.4253	-1.20241	0.000263772	Group4:340497-344704	7460	412670	MODEL	571521689	XP_396126.2	66530338	NW_003377855.1	319968395	340497	343949	+	Reference Amel_4.5 Primary Assembly	-	-	LOC412670
XLOC_007392	XLOC_007392	11.7817	31.295	-1.40938	0.000263772	Group4:344861-346414	7460	727140	MODEL	571521692	XP_006557397.1	571521693	NW_003377855.1	319968395	344861	346413	+	Reference Amel_4.5 Primary Assembly	-	-	LOC727140
XLOC_007394	XLOC_007394	9.42296	39.6025	-2.07134	0.000263772	Group4:447537-469088	7460	100576993	MODEL	571521733	XP_006557404.1	571521734	NW_003377855.1	319968395	447537	469087	+	Reference Amel_4.5 Primary Assembly	-	-	LOC100576993
XLOC_007396	XLOC_007396	4.00746	19.4719	-2.28064	0.000263772	Group4:484429-485301	7460	726253	MODEL	571521752	XP_001122008.1	110755660	NC_007073.3	323388984	484429	485300	+	Reference Amel_4.5 Primary Assembly	-	-	LOC726253
XLOC_007404	XLOC_007404	3.27791	11.8332	-1.85199	0.000263772	Group4:1028274-1039354	7460	100578955	MODEL	571521843	XP_006558248.1	571521844	NC_007073.3	323388984	1028274	1039353	+	Reference Amel_4.5 Primary Assembly	-	-	LOC100578955
XLOC_007412	XLOC_007412	38.0093	945.564	-4.63675	0.000499436	Group4:1894977-1914209	7460	102654271	MODEL	571521924	XP_006558732.1	571521925	NC_007073.3	323388984	1894977	1897493	+	Reference Amel_4.5 Primary Assembly	-	-	LOC102654271
XLOC_007417	XLOC_007417	17.3311	69.4625	-2.00287	0.000263772	Group4:2378035-2379394	7460	408819	MODEL	571521973	XP_006558739.1	571521974	NW_003377909.1	319968341	890127	891485	+	Reference Amel_4.5 Primary Assembly	-	-	LOC408819
XLOC_007418	XLOC_007418	39.4832	114.667	-1.53814	0.000263772	Group4:2384925-2387305	7460	727071	MODEL	571521977	XP_003249380.1	328777655	NC_007073.3	323388984	2384925	2387304	+	Reference Amel_4.5 Primary Assembly	-	-	LOC727071
XLOC_007429	XLOC_007429	0.75336	12.1746	-4.0144	0.000263772	Group4:2627733-2630371	7460	726980	MODEL	571522098	XP_001122695.1	110755727	NW_003377909.1	319968341	1139825	1142462	+	Reference Amel_4.5 Primary Assembly	-	-	LOC726980
XLOC_007463	XLOC_007463	2.11953	6.00628	-1.50273	0.000720606	Group4:3570376-3571941	7460	102655898	MODEL	571522999	XP_006560669.1	571523000	NW_003377972.1	319968278	870455	872019	-	Reference Amel_4.5 Primary Assembly	-	-	LOC102655898
XLOC_007465	XLOC_007465	8.63466	21.8761	-1.34115	0.00576387	Group4:3596584-3599613	7460	102655838	MODEL	571522992	XP_006560668.1	571522993	NW_003377972.1	319968278	842797	844285	-	Reference Amel_4.5 Primary Assembly	-	-	LOC102655838
XLOC_007483	XLOC_007483	3.65322	1350.27	-8.52986	0.000263772	Group4:4020742-4026919	7460	406088	PROVISIONAL	58585103	NP_001011578.1	58585104	NC_007073.3	323388984	4020742	4026918	+	Reference Amel_4.5 Primary Assembly	-	-	Vg
XLOC_007489	XLOC_007489	15.4033	510.521	-5.05065	0.000263772	Group4:4222046-4226591	7460	550671	MODEL	571522676	XP_006560620.1	571522677	NC_007073.3	323388984	4222046	4226590	+	Reference Amel_4.5 Primary Assembly	-	-	SP3
XLOC_007497	XLOC_007497	22.2227	208.221	-3.22801	0.000720606	Group4:4270352-4424511	7460	724189	MODEL	571522617	XP_006560611.1	571522618	NC_007073.3	323388984	4308969	4311524	+	Reference Amel_4.5 Primary Assembly	-	-	LOC724189
XLOC_007508	XLOC_007508	7.60137	27.4778	-1.85394	0.000263772	Group4:4532219-4552836	7460	409174	MODEL	571523427	XP_006562081.1	571523428	NC_007073.3	323388984	4532219	4552835	+	Reference Amel_4.5 Primary Assembly	-	-	alpha-Man-I
XLOC_007518	XLOC_007518	131.95	279.276	-1.0817	0.00114748	Group4:4658657-4659904	7460	725266	MODEL	571523206	XP_006562045.1	571523207	NC_007073.3	323388984	4658657	4659903	+	Reference Amel_4.5 Primary Assembly	-	-	LOC725266
XLOC_007519	XLOC_007519	2.41227	8.04096	-1.73697	0.000263772	Group4:4661552-4663958	7460	725341	MODEL	571523220	XP_001121201.3	571523221	NC_007073.3	323388984	4661552	4663957	+	Reference Amel_4.5 Primary Assembly	-	-	LOC725341
XLOC_007575	XLOC_007575	40.3388	26392.5	-9.35375	0.000263772	Group4:6905444-6906142	7460	100577725	MODEL	571523932	XP_003250141.1	328782418	NC_007073.3	323388984	6905444	6906141	+	Reference Amel_4.5 Primary Assembly	-	-	LOC100577725
XLOC_007578	XLOC_007578	1.12228	5.94646	-2.40559	0.000720606	Group4:6925812-7505526	7460	102654067	MODEL	571523994	-	-	NW_003378026.1	319968224	1796717	1834395	+	Reference Amel_4.5 Primary Assembly	-	-	LOC102654067
XLOC_007580	XLOC_007580	2.58901	6.27122	-1.27635	0.000263772	Group4:7505693-7514581	7460	102653991	MODEL	571523987	-	-	NC_007073.3	323388984	7505693	7514580	+	Reference Amel_4.5 Primary Assembly	-	-	LOC102653991
XLOC_007591	XLOC_007591	32.1459	72.668	-1.17669	0.000263772	Group4:8192194-8193396	7460	409129	MODEL	571524193	XP_392654.1	48101238	NW_003378071.1	319968179	280506	281707	+	Reference Amel_4.5 Primary Assembly	-	-	LOC409129
XLOC_007610	XLOC_007610	1.5607	215.115	-7.10678	0.000263772	Group4:9255699-9257194	7460	406130	PROVISIONAL	58585153	NP_001011607.1	58585154	NW_003378093.1	319968157	74141	75635	+	Reference Amel_4.5 Primary Assembly	-	-	Melt
XLOC_007635	XLOC_007635	10.7207	23.2514	-1.11692	0.000720606	Group4:9712081-9713989	7460	413139	MODEL	571525118	XP_006567240.1	571525119	NW_003378093.1	319968157	530523	532430	+	Reference Amel_4.5 Primary Assembly	-	-	Aats-phe
XLOC_007642	XLOC_007642	255.144	1528.77	-2.58298	0.000263772	Group4:9766538-9767287	7460	552809	MODEL	571525188	XP_006567256.1	571525189	NW_003378093.1	319968157	584980	585728	+	Reference Amel_4.5 Primary Assembly	-	-	LOC552809
XLOC_007643	XLOC_007643	13.7262	57.1028	-2.05662	0.000263772	Group4:9767470-9769541	7460	411581	MODEL	571525191	XP_395052.1	48101027	NW_003378093.1	319968157	585912	587982	+	Reference Amel_4.5 Primary Assembly	-	-	Ppcs
XLOC_007676	XLOC_007676	173.743	528.487	-1.60491	0.000263772	Group4:10877844-10891976	7460	408797	MODEL	571525795	XP_006567376.1	571525796	NC_007073.3	323388984	10877844	10891975	+	Reference Amel_4.5 Primary Assembly	-	-	Ndg
XLOC_007678	XLOC_007678	316.157	784.508	-1.31115	0.000499436	Group4:11027786-11055566	7460	725381	MODEL	571525596	-	-	NW_003378093.1	319968157	1858867	1860490	+	Reference Amel_4.5 Primary Assembly	-	-	LOC725381
XLOC_007679	XLOC_007679	9.93695	29.2525	-1.55769	0.000263772	Group4:11057045-11061692	7460	725510	MODEL	571525594	XP_001121347.1	110756051	NC_007073.3	323388984	11057045	11061691	+	Reference Amel_4.5 Primary Assembly	-	-	ArrL1
XLOC_007681	XLOC_007681	196.325	625.976	-1.67286	0.000263772	Group4:11123829-11125158	7460	411206	MODEL	571525605	XP_394680.3	328787761	NW_003378093.1	319968157	1942271	1943599	+	Reference Amel_4.5 Primary Assembly	-	-	LOC411206
XLOC_007696	XLOC_007696	13.4098	29.3798	-1.13153	0.000263772	Group4:11465414-11478969	7460	552249	MODEL	571525808	XP_006567380.1	571525809	NW_003378093.1	319968157	2283856	2297410	+	Reference Amel_4.5 Primary Assembly	-	-	LOC552249
XLOC_007702	XLOC_007702	341.529	1137.49	-1.73577	0.000263772	Group4:12031016-12032055	7460	551541	MODEL	571525890	XP_625254.1	66506276	NC_007073.3	323388984	12031016	12032054	+	Reference Amel_4.5 Primary Assembly	-	-	LOC551541
XLOC_007729	XLOC_007729	71.3652	516.752	-2.85618	0.000263772	Group4:12528255-12529338	7460	411677	MODEL	571526259	XP_395145.1	48101511	NW_003378128.1	319968122	741428	742510	+	Reference Amel_4.5 Primary Assembly	-	-	LOC411677
XLOC_007755	XLOC_007755	10.1878	27.9596	-1.4565	0.000263772	Group4:926049-965755	7460	409182	MODEL	571521818	XP_006558244.1	571521819	NW_003377891.1	319968359	27831	67536	-	Reference Amel_4.5 Primary Assembly	-	-	LOC409182
XLOC_007758	XLOC_007758	10.5565	24.0726	-1.18927	0.00303224	Group4:1402500-1403114	7460	100579057	MODEL	571521835	XP_006558246.1	571521836	NW_003377891.1	319968359	504282	504895	-	Reference Amel_4.5 Primary Assembly	-	-	LOC100579057
XLOC_007759	XLOC_007759	1.03536	11.1618	-3.43037	0.000263772	Group4:1415170-1429996	7460	100576135	MODEL	571521846	XP_006558249.1	571521847	NC_007073.3	323388984	1415170	1429995	-	Reference Amel_4.5 Primary Assembly	-	-	LOC100576135
XLOC_007762	XLOC_007762	4.43832	796.611	-7.48772	0.000263772	Group4:1621352-1623502	7460	551367	VALIDATED	145386513	NP_001078814.1	145386514	NW_003377909.1	319968341	133444	135593	-	Reference Amel_4.5 Primary Assembly	-	-	Apd-1
XLOC_007763	XLOC_007763	4.40566	275.089	-5.9644	0.000263772	Group4:1629245-1630086	7460	100037419	PROVISIONAL	145386508	NP_001078813.1	145386509	NC_007073.3	323388984	1629245	1630085	-	Reference Amel_4.5 Primary Assembly	-	-	Apd-3
XLOC_007786	XLOC_007786	47.5235	130.209	-1.45411	0.000263772	Group4:2427144-2430741	7460	727027	MODEL	571522060	XP_001122740.3	571522061	NC_007073.3	323388984	2427144	2430740	-	Reference Amel_4.5 Primary Assembly	-	-	LOC727027
XLOC_007814	XLOC_007814	242.816	632.355	-1.38087	0.000263772	Group4:3537649-3543253	7460	409495	MODEL	571523038	XP_623287.2	328779829	NC_007073.3	323388984	3537649	3543252	-	Reference Amel_4.5 Primary Assembly	-	-	LOC409495
XLOC_007843	XLOC_007843	7.26753	44.6929	-2.62051	0.000263772	Group4:4027258-4031760	7460	100577614	MODEL	571522816	XP_006560644.1	571522817	NC_007073.3	323388984	4027258	4031759	-	Reference Amel_4.5 Primary Assembly	-	-	LOC100577614
XLOC_007898	XLOC_007898	0.572864	2318.08	-11.9824	0.000263772	Group4:6234813-6308920	7460	408807	MODEL	571523724	XP_397526.2	66507096	NC_007073.3	323388984	6280999	6282624	-	Reference Amel_4.5 Primary Assembly	-	-	IRP30
XLOC_007901	XLOC_007901	3.14639	18.7815	-2.57754	0.000263772	Group4:6446099-6468389	7460	412703	MODEL	571524090	XP_006562783.1	571524091	NW_003378026.1	319968224	842420	848179	-	Reference Amel_4.5 Primary Assembly	-	-	Toll-1
XLOC_007904	XLOC_007904	9.17527	20.4917	-1.15922	0.00641382	Group4:6510006-6510744	7460	724303	MODEL	571524102	XP_006562786.1	571524103	NC_007073.3	323388984	6510006	6510743	-	Reference Amel_4.5 Primary Assembly	-	-	AP-1sigma
XLOC_007930	XLOC_007930	8.26392	93.0474	-3.49307	0.000263772	Group4:8027305-8029408	7460	725646	MODEL	571524142	XP_001120250.1	110755974	NC_007073.3	323388984	8027305	8029407	-	Reference Amel_4.5 Primary Assembly	-	-	LOC725646
XLOC_007937	XLOC_007937	24.9223	439.448	-4.14018	0.000263772	Group4:8194637-8198327	7460	725832	MODEL	571524196	XP_001121634.2	328785371	NC_007073.3	323388984	8194637	8198326	-	Reference Amel_4.5 Primary Assembly	-	-	B-gluc2
XLOC_007951	XLOC_007951	19.193	46.2837	-1.26993	0.000263772	Group4:9243160-9245197	7460	726866	MODEL	571524790	XP_001122582.2	328787744	NW_003378093.1	319968157	61602	63638	-	Reference Amel_4.5 Primary Assembly	-	-	LOC726866
XLOC_007974	XLOC_007974	1.32805	20.4818	-3.94696	0.000263772	Group4:9694298-9694901	7460	102655622	MODEL	571525766	XP_006567368.1	571525767	NC_007073.3	323388984	9694298	9694900	-	Reference Amel_4.5 Primary Assembly	-	-	LOC102655622
XLOC_007981	XLOC_007981	59.8932	144.377	-1.26938	0.000263772	Group4:9739659-9740817	7460	725678	MODEL	571525138	XP_001120355.1	110756153	NW_003378093.1	319968157	558101	559258	-	Reference Amel_4.5 Primary Assembly	-	-	Arpc3A
XLOC_007987	XLOC_007987	0.121286	60.9976	-8.9742	0.000263772	Group4:10057397-10080657	7460	408788	MODEL	571525247	XP_392319.3	110756134	NW_003378093.1	319968157	875839	899098	-	Reference Amel_4.5 Primary Assembly	-	-	LOC408788
XLOC_007999	XLOC_007999	125.975	421.309	-1.74174	0.000263772	Group4:10462099-10464164	7460	411014	MODEL	571525446	XP_394487.2	66506786	NC_007073.3	323388984	10462099	10464163	-	Reference Amel_4.5 Primary Assembly	-	-	LOC411014
XLOC_008030	XLOC_008030	55.4299	207.217	-1.90241	0.000263772	Group4:11514105-11515610	7460	552429	MODEL	571525727	XP_624806.3	328787790	NC_007073.3	323388984	11514105	11515609	-	Reference Amel_4.5 Primary Assembly	-	-	Prx5
XLOC_008056	XLOC_008056	5.94923	21.3971	-1.84664	0.000263772	Group4:12514017-12515728	7460	552704	MODEL	571526252	XP_625083.1	66552125	NC_007073.3	323388984	12514017	12515727	-	Reference Amel_4.5 Primary Assembly	-	-	spict
XLOC_008063	XLOC_008063	17.5313	50.1069	-1.51507	0.00576387	Group4:12620497-12631583	7460	552336	MODEL	571526402	XP_624715.1	66506397	NW_003378128.1	319968122	843022	844755	-	Reference Amel_4.5 Primary Assembly	-	-	LOC552336
XLOC_008078	XLOC_008078	1.8325	538.837	-8.19989	0.000263772	Group5:1331134-1333982	7460	724560	MODEL	571526576	XP_001120449.2	328776609	NW_003377877.1	319968373	742765	745612	+	Reference Amel_4.5 Primary Assembly	-	-	LOC724560
XLOC_008082	XLOC_008082	6.57148	13.2418	-1.01081	0.00338968	Group5:1653538-1657001	7460	412119	MODEL	571526602	XP_006557949.1	571526603	NW_003377877.1	319968373	1065169	1068631	+	Reference Amel_4.5 Primary Assembly	-	-	Grip75
XLOC_008099	XLOC_008099	25.8416	312.942	-3.59813	0.000263772	Group5:2567607-2575556	7460	550749	MODEL	571526767	XP_006559841.1	571526768	NW_003377944.1	319968306	206768	213122	+	Reference Amel_4.5 Primary Assembly	-	-	pug
XLOC_008108	XLOC_008108	2325.71	16376.1	-2.81585	0.000263772	Group5:2842395-2845981	7460	725074	MODEL	571526869	XP_006560077.1	571526870	NC_007074.3	323388983	2842395	2845980	+	Reference Amel_4.5 Primary Assembly	-	-	OCLP1
XLOC_008142	XLOC_008142	91.3113	246.64	-1.43354	0.000263772	Group5:4987646-4988461	7460	726480	MODEL	571527302	XP_001122212.1	110756575	NW_003378009.1	319968241	195192	196006	+	Reference Amel_4.5 Primary Assembly	-	-	mRpL54
XLOC_008163	XLOC_008163	43.8213	588.871	-3.74825	0.000263772	Group5:6034656-6036707	7460	725146	MODEL	571527580	XP_001120311.1	110756512	NC_007074.3	323388983	6034656	6036706	+	Reference Amel_4.5 Primary Assembly	-	-	LOC725146
XLOC_008165	XLOC_008165	34.6625	114.595	-1.7251	0.000263772	Group5:6044510-6051717	7460	411071	MODEL	571527599	XP_006562214.1	571527600	NW_003378009.1	319968241	1252056	1255622	+	Reference Amel_4.5 Primary Assembly	-	-	LOC411071
XLOC_008172	XLOC_008172	19.193	49.5334	-1.36782	0.000263772	Group5:6155346-6156528	7460	552102	MODEL	571527699	XP_624484.1	66508472	NC_007074.3	323388983	6155346	6156527	+	Reference Amel_4.5 Primary Assembly	-	-	LOC552102
XLOC_008192	XLOC_008192	1.35677	147.632	-6.76569	0.000263772	Group5:6778278-6779506	7460	724386	MODEL	571527972	XP_001120220.1	110756609	NC_007074.3	323388983	6778278	6779505	+	Reference Amel_4.5 Primary Assembly	-	-	LOC724386
XLOC_008220	XLOC_008220	34.0166	112.855	-1.73016	0.000263772	Group5:7314847-7317638	7460	552536	MODEL	571528255	XP_003250432.1	328784314	NC_007074.3	323388983	7314847	7317637	+	Reference Amel_4.5 Primary Assembly	-	-	Hmu
XLOC_008273	XLOC_008273	14.0543	39.9779	-1.50819	0.000263772	Group5:9813535-9814800	7460	552383	MODEL	571529041	XP_624760.2	328788544	NC_007074.3	323388983	9813535	9814799	+	Reference Amel_4.5 Primary Assembly	-	-	LOC552383
XLOC_008276	XLOC_008276	7.11324	21.4838	-1.59467	0.000263772	Group5:9834170-9835620	7460	102654567	MODEL	571529066	XP_006567707.1	571529067	NC_007074.3	323388983	9834170	9835619	+	Reference Amel_4.5 Primary Assembly	-	-	LOC102654567
XLOC_008279	XLOC_008279	180.099	1121.23	-2.63822	0.000263772	Group5:9859678-9861393	7460	411385	MODEL	571529081	XP_394859.1	48099074	NC_007074.3	323388983	9859678	9861392	+	Reference Amel_4.5 Primary Assembly	-	-	LOC411385
XLOC_008317	XLOC_008317	9.83155	49.1873	-2.3228	0.000263772	Group5:10826632-10892431	7460	408844	MODEL	571529758	XP_006567837.1	571529759	NC_007074.3	323388983	10804532	10892430	+	Reference Amel_4.5 Primary Assembly	-	-	puc
XLOC_008325	XLOC_008325	3.89995	14.5559	-1.90008	0.000263772	Group5:11209467-11211373	7460	100577158	MODEL	571529872	XP_003251097.1	328788288	NW_003378096.1	319968154	1953049	1954954	+	Reference Amel_4.5 Primary Assembly	-	-	LOC100577158
XLOC_008341	XLOC_008341	6.52356	17.7805	-1.44657	0.000263772	Group5:11389039-11390238	7460	552780	MODEL	571530046	XP_625158.1	66509118	NW_003378096.1	319968154	2132621	2133819	+	Reference Amel_4.5 Primary Assembly	-	-	LOC552780
XLOC_008350	XLOC_008350	1.16943	7.68588	-2.71641	0.000263772	Group5:11529088-11530401	7460	726530	MODEL	571530214	XP_001122259.2	328788522	NW_003378096.1	319968154	2272670	2273982	+	Reference Amel_4.5 Primary Assembly	-	-	mtTFB2
XLOC_008361	XLOC_008361	492.562	1224.59	-1.31392	0.000263772	Group5:11699696-11700526	7460	726118	MODEL	571530299	XP_001120695.1	110756792	NC_007074.3	323388983	11699696	11700525	+	Reference Amel_4.5 Primary Assembly	-	-	LOC726118
XLOC_008377	XLOC_008377	15.1484	48.038	-1.66501	0.000263772	Group5:11881301-11888309	7460	725550	MODEL	571530601	XP_001121383.2	328788437	NC_007074.3	323388983	11881301	11888308	+	Reference Amel_4.5 Primary Assembly	-	-	LOC725550
XLOC_008378	XLOC_008378	101.98	238.647	-1.22659	0.000263772	Group5:11889669-11892957	7460	412445	MODEL	571530612	XP_395902.2	66508961	NW_003378096.1	319968154	2633251	2635101	+	Reference Amel_4.5 Primary Assembly	-	-	LOC412445
XLOC_008383	XLOC_008383	40.1327	139.94	-1.80196	0.000263772	Group5:11955604-11960136	7460	552523	MODEL	571530679	XP_624902.1	66508985	NW_003378096.1	319968154	2699186	2703717	+	Reference Amel_4.5 Primary Assembly	-	-	LOC552523
XLOC_008425	XLOC_008425	1.34128	7.6478	-2.51144	0.0251774	Group5:13102465-13225792	7460	102655438	MODEL	571531303	-	-	NC_007074.3	323388983	13105630	13146448	+	Reference Amel_4.5 Primary Assembly	-	-	LOC102655438
XLOC_008453	XLOC_008453	245.904	723.265	-1.55643	0.000263772	Group5:13710714-13711586	7460	727061	VALIDATED	240255420	NP_001155303.1	240255421	NW_003378152.1	319967098	651686	652557	-	Reference Amel_4.5 Primary Assembly	-	-	Ndufs5
XLOC_008457	XLOC_008457	27.953	74.0977	-1.40643	0.0129441	Group5:13740913-13744284	7460	412549	MODEL	571532101	XP_396004.2	66510082	NW_003378152.1	319967098	621258	622358	-	Reference Amel_4.5 Primary Assembly	-	-	mRpL17
XLOC_008458	XLOC_008458	8.35634	33.03	-1.98283	0.0205707	Group5:13744434-13748276	7460	552846	MODEL	571532085	XP_625225.1	66510074	NC_007074.3	323388983	13744434	13746147	+	Reference Amel_4.5 Primary Assembly	-	-	LOC552846
XLOC_008465	XLOC_008465	6.92865	14.2607	-1.0414	0.000499436	Group5:13809723-13812583	7460	409726	MODEL	571532054	XP_393224.2	328791084	NC_007074.3	323388983	13809723	13812582	+	Reference Amel_4.5 Primary Assembly	-	-	LOC409726
XLOC_008472	XLOC_008472	30.5553	95.5396	-1.64468	0.000263772	Group5:13929115-13930094	7460	726894	MODEL	571531988	XP_001121144.1	110757205	NW_003378152.1	319967098	433178	434156	-	Reference Amel_4.5 Primary Assembly	-	-	LOC726894
XLOC_008495	XLOC_008495	99.2411	227.706	-1.19816	0.000263772	Group5:118891-121024	7460	551956	MODEL	571526488	XP_006557286.1	571526489	NW_003377847.1	319968403	118891	121023	-	Reference Amel_4.5 Primary Assembly	-	-	Prosalpha5
XLOC_008501	XLOC_008501	4.67597	181.89	-5.28165	0.000263772	Group5:1152231-1230174	7460	411058	MODEL	571526736	XP_006557975.1	571526737	NC_007074.3	323388983	1152231	1230173	-	Reference Amel_4.5 Primary Assembly	-	-	LOC411058
XLOC_008530	XLOC_008530	25.7417	364.965	-3.82558	0.000263772	Group5:3901922-3905184	7460	550965	MODEL	571526962	XP_623362.3	328780005	NC_007074.3	323388983	3901922	3905183	-	Reference Amel_4.5 Primary Assembly	-	-	CYP6AR1
XLOC_008532	XLOC_008532	0.155906	21.9967	-7.14046	0.00656826	Group5:3913271-3916102	7460	100577683	MODEL	571526966	XP_003249736.1	328780013	NW_003377975.1	319968275	445790	448620	-	Reference Amel_4.5 Primary Assembly	-	-	LOC100577683
XLOC_008543	XLOC_008543	9.67051	44.2496	-2.194	0.000263772	Group5:4704729-4714851	7460	725211	MODEL	571527100	XP_006561135.1	571527101	NW_003377990.1	319968260	715720	725841	-	Reference Amel_4.5 Primary Assembly	-	-	LOC725211
XLOC_008544	XLOC_008544	3.06003	7.01754	-1.19742	0.00460885	Group5:4729980-4731386	7460	102654384	MODEL	571527111	XP_006561138.1	571527112	NC_007074.3	323388983	4729980	4731385	-	Reference Amel_4.5 Primary Assembly	-	-	LOC102654384
XLOC_008578	XLOC_008578	0.609476	6.72059	-3.46295	0.000263772	Group5:6036752-6040799	7460	411073	MODEL	571527582	XP_394547.4	328781677	NC_007074.3	323388983	6036752	6040798	-	Reference Amel_4.5 Primary Assembly	-	-	LOC411073
XLOC_008601	XLOC_008601	9.78898	26.6106	-1.44277	0.000263772	Group5:6763932-6770328	7460	408831	MODEL	571527922	XP_006564220.1	571527923	NC_007074.3	323388983	6763932	6770327	-	Reference Amel_4.5 Primary Assembly	-	-	LOC408831
XLOC_008606	XLOC_008606	0.270974	5.17644	-4.25573	0.0307773	Group5:6904691-6963604	7460	102655880	MODEL	571527979	-	-	NW_003378048.1	319968202	291666	295811	-	Reference Amel_4.5 Primary Assembly	-	-	LOC102655880
XLOC_008642	XLOC_008642	2.22871	5.08803	-1.1909	0.00510782	Group5:7616401-7618086	7460	102654642	MODEL	571528572	-	-	NC_007074.3	323388983	7616401	7618085	-	Reference Amel_4.5 Primary Assembly	-	-	LOC102654642
XLOC_008672	XLOC_008672	0.77778	28.0025	-5.17005	0.0236703	Group5:9514501-9709211	7460	406081	PROVISIONAL	58585089	NP_001011574.1	58585090	NC_007074.3	323388983	9557629	9563430	-	Reference Amel_4.5 Primary Assembly	-	-	LOC406081
XLOC_008684	XLOC_008684	2.21535	5.01801	-1.17958	0.0471429	Group5:9837003-9857260	7460	100576683	MODEL	571529070	XP_006567708.1	571529071	NW_003378096.1	319968154	585163	600841	-	Reference Amel_4.5 Primary Assembly	-	-	LOC100576683
XLOC_008704	XLOC_008704	21.0531	141.683	-2.75056	0.0115211	Group5:10308595-10379965	7460	725569	MODEL	571529401	XP_006567772.1	571529402	NW_003378096.1	319968154	1074946	1077244	-	Reference Amel_4.5 Primary Assembly	-	-	LOC725569
XLOC_008719	XLOC_008719	4.44294	26.0863	-2.55371	0.000263772	Group5:10514110-10518979	7460	551758	MODEL	571529601	XP_006567809.1	571529602	NC_007074.3	323388983	10514110	10518978	-	Reference Amel_4.5 Primary Assembly	-	-	LOC551758
XLOC_008739	XLOC_008739	72.2919	197.143	-1.44733	0.000263772	Group5:11333856-11335816	7460	408837	MODEL	571529984	XP_392368.1	48095960	NC_007074.3	323388983	11333856	11335815	-	Reference Amel_4.5 Primary Assembly	-	-	Cox5a
XLOC_008766	XLOC_008766	101.971	218.903	-1.10213	0.000263772	Group5:11708992-11713254	7460	551128	MODEL	571530353	XP_623527.1	66509032	NC_007074.3	323388983	11710759	11713253	-	Reference Amel_4.5 Primary Assembly	-	-	Pros26.4
XLOC_008804	XLOC_008804	21.231	95.2668	-2.1658	0.000263772	Group5:12404617-12408953	7460	727271	MODEL	571530734	XP_006569543.1	571530735	NC_007074.3	323388983	12404617	12408952	-	Reference Amel_4.5 Primary Assembly	-	-	LOC727271
XLOC_008823	XLOC_008823	25.9484	69.7624	-1.42681	0.000263772	Group5:13026695-13031102	7460	552692	MODEL	571531353	XP_625069.1	66509729	NC_007074.3	323388983	13029431	13031101	-	Reference Amel_4.5 Primary Assembly	-	-	LOC552692
XLOC_008828	XLOC_008828	1.08525	198.751	-7.5168	0.000263772	Group5:13076935-13078212	7460	724654	MODEL	571531317	XP_006569990.1	571531318	NC_007074.3	323388983	13076935	13078211	-	Reference Amel_4.5 Primary Assembly	-	-	LOC724654
XLOC_008830	XLOC_008830	149.078	383.868	-1.36454	0.000263772	Group5:13086849-13087695	7460	724744	MODEL	571531311	XP_001120636.1	110757071	NC_007074.3	323388983	13086849	13087694	-	Reference Amel_4.5 Primary Assembly	-	-	mRpS14
XLOC_008864	XLOC_008864	22.7488	46.7201	-1.03825	0.0110975	Group5:13740913-13744284	7460	412548	MODEL	571532110	XP_396003.4	571532111	NC_007074.3	323388983	13741795	13744283	-	Reference Amel_4.5 Primary Assembly	-	-	LOC412548
XLOC_008870	XLOC_008870	211.519	617.33	-1.54526	0.000263772	Group5:13844317-13845218	7460	413014	MODEL	571532035	XP_396465.1	48120572	NC_007074.3	323388983	13844317	13845217	-	Reference Amel_4.5 Primary Assembly	-	-	Ndufa5
XLOC_008875	XLOC_008875	9.98791	25.3906	-1.34604	0.0328871	Group5:13894476-13898564	7460	102656287	MODEL	571532012	XP_006570296.1	571532013	NC_007074.3	323388983	13897761	13898563	-	Reference Amel_4.5 Primary Assembly	-	-	LOC102656287
XLOC_008878	XLOC_008878	153.573	587.325	-1.93524	0.000263772	Group5:13930258-13931746	7460	410095	MODEL	571531984	XP_006570292.1	571531985	NC_007074.3	323388983	13930258	13931745	-	Reference Amel_4.5 Primary Assembly	-	-	LOC410095
XLOC_008891	XLOC_008891	12.3385	224.745	-4.18705	0.0463694	Group5:14103824-14111697	7460	726286	MODEL	571531816	XP_006570267.1	571531817	NW_003378152.1	319967098	251575	259447	+	Reference Amel_4.5 Primary Assembly	-	-	SP1
XLOC_008892	XLOC_008892	171.387	3541	-4.36883	0.000263772	Group5:14103824-14111697	7460	726256	MODEL	571531810	XP_006570266.1	571531811	NW_003378152.1	319967098	254068	256290	+	Reference Amel_4.5 Primary Assembly	-	-	SP2
XLOC_008895	XLOC_008895	10.0016	47.9119	-2.26016	0.000263772	Group5:14123113-14127303	7460	552797	MODEL	571531798	XP_625175.2	110757136	NW_003378152.1	319967098	235969	240158	+	Reference Amel_4.5 Primary Assembly	-	-	LOC552797
XLOC_008918	XLOC_008918	182.57	418.916	-1.19821	0.000263772	Group6:513872-515515	7460	411183	MODEL	571532376	XP_006557566.1	571532377	NW_003377859.1	319968391	276709	278351	-	Reference Amel_4.5 Primary Assembly	-	-	RFeSP
XLOC_008930	XLOC_008930	1.93632	16.0819	-3.05405	0.000263772	Group6:1316497-1319767	7460	102656048	MODEL	571532628	XP_006558189.1	571532629	NC_007075.3	323388982	1316497	1319766	+	Reference Amel_4.5 Primary Assembly	-	-	LOC102656048
XLOC_008948	XLOC_008948	8.85772	19.2362	-1.11882	0.000499436	Group6:3059851-3061111	7460	725512	MODEL	571532762	XP_006560091.1	571532763	NW_003377954.1	319968296	244282	245541	+	Reference Amel_4.5 Primary Assembly	-	-	PRM1
XLOC_008951	XLOC_008951	7.49035	194.745	-4.70041	0.000263772	Group6:3167247-3186580	7460	413043	MODEL	571532804	XP_396494.4	328779221	NC_007075.3	323388982	3170634	3176625	+	Reference Amel_4.5 Primary Assembly	-	-	LOC413043
XLOC_008952	XLOC_008952	15.6787	1006.25	-6.00404	0.000263772	Group6:3187155-3193294	7460	411978	MODEL	571532848	XP_006560109.1	571532849	NC_007075.3	323388982	3187155	3193293	+	Reference Amel_4.5 Primary Assembly	-	-	LOC411978
XLOC_008965	XLOC_008965	1.05275	6.97386	-2.72779	0.000263772	Group6:4310489-4506365	7460	100577819	MODEL	571533008	XP_003249840.1	328780665	NW_003377994.1	319968256	236966	240173	+	Reference Amel_4.5 Primary Assembly	-	-	LOC100577819
XLOC_008978	XLOC_008978	0.22768	13.3682	-5.87566	0.000263772	Group6:4707566-4708642	7460	725300	INFERRED	399220309	NP_001257754.1	399220310	NW_003377994.1	319968256	567427	568502	+	Reference Amel_4.5 Primary Assembly	-	-	CPR13
XLOC_009019	XLOC_009019	6.8934	22.8029	-1.72593	0.000263772	Group6:6203935-6205825	7460	724350	MODEL	571533835	XP_001120171.2	328782186	NC_007075.3	323388982	6203935	6205824	+	Reference Amel_4.5 Primary Assembly	-	-	Coq2
XLOC_009047	XLOC_009047	5.28477	10.8205	-1.03385	0.0106556	Group6:7013708-7015732	7460	102655111	MODEL	571534041	XP_006564161.1	571534042	NC_007075.3	323388982	7013708	7015731	+	Reference Amel_4.5 Primary Assembly	-	-	LOC102655111
XLOC_009048	XLOC_009048	20.6565	51.2817	-1.31185	0.000935455	Group6:7015939-7021081	7460	725097	MODEL	571534045	XP_006564162.1	571534046	NW_003378045.1	319968205	611201	612486	-	Reference Amel_4.5 Primary Assembly	-	-	LOC725097
XLOC_009091	XLOC_009091	100.575	717.541	-2.83479	0.000263772	Group6:8873310-8883992	7460	443552	PROVISIONAL	296010818	NP_001171540.1	296010819	NC_007075.3	323388982	8873310	8883991	+	Reference Amel_4.5 Primary Assembly	-	-	Cat
XLOC_009092	XLOC_009092	4.42704	16055.4	-11.8244	0.000263772	Group6:8886983-8888512	7460	406143	VALIDATED	254910937	NP_001011616.2	254910938	NC_007075.3	323388982	8886983	8888511	+	Reference Amel_4.5 Primary Assembly	-	-	Def1
XLOC_009187	XLOC_009187	2.79509	51.8681	-4.21388	0.000263772	Group6:14902450-14906790	7460	412889	MODEL	571535756	XP_396341.3	328791502	NC_007075.3	323388982	14902450	14906789	+	Reference Amel_4.5 Primary Assembly	-	-	LOC412889
XLOC_009188	XLOC_009188	399.695	1542.06	-1.94789	0.000263772	Group6:14907506-14908856	7460	724221	MODEL	571535758	XP_001119990.2	571535759	NC_007075.3	323388982	14907506	14908855	+	Reference Amel_4.5 Primary Assembly	-	-	LOC724221
XLOC_009202	XLOC_009202	2.0445	86.6648	-5.40563	0.000263772	Group6:15420113-15422877	7460	409709	MODEL	571535937	XP_393208.1	48118838	NW_003378158.1	319966092	889123	891886	+	Reference Amel_4.5 Primary Assembly	-	-	LOC409709
XLOC_009226	XLOC_009226	116.835	1331.81	-3.51085	0.000263772	Group6:16100356-16106031	7460	408871	MODEL	571536202	XP_392401.2	571536203	NC_007075.3	323388982	16100356	16106030	+	Reference Amel_4.5 Primary Assembly	-	-	LOC408871
XLOC_009234	XLOC_009234	39.5489	85.528	-1.11276	0.000263772	Group6:16329584-16332238	7460	551552	MODEL	571536260	XP_006570935.1	571536261	NW_003378170.1	319966080	63088	65741	+	Reference Amel_4.5 Primary Assembly	-	-	Dip-C
XLOC_009238	XLOC_009238	14.6383	43.4548	-1.56976	0.000263772	Group6:16399417-16405835	7460	412193	MODEL	571537004	XP_006571027.1	571537005	NW_003378170.1	319966080	132921	139338	+	Reference Amel_4.5 Primary Assembly	-	-	LOC412193
XLOC_009252	XLOC_009252	20.448	78.8509	-1.94716	0.000263772	Group6:16596446-16605743	7460	726883	MODEL	571537008	XP_006571028.1	571537009	NW_003378170.1	319966080	329950	339246	+	Reference Amel_4.5 Primary Assembly	-	-	TEPB
XLOC_009253	XLOC_009253	46.506	107.518	-1.20909	0.000263772	Group6:16606228-16607823	7460	412366	MODEL	571536407	XP_395826.2	66543732	NC_007075.3	323388982	16606228	16607822	+	Reference Amel_4.5 Primary Assembly	-	-	LOC412366
XLOC_009260	XLOC_009260	4.57472	9.19765	-1.00758	0.0102262	Group6:16688362-16690481	7460	100576337	MODEL	571536450	XP_006570960.1	571536451	NW_003378170.1	319966080	421866	423984	+	Reference Amel_4.5 Primary Assembly	-	-	LOC100576337
XLOC_009265	XLOC_009265	332.227	1059.72	-1.67344	0.000263772	Group6:16758744-16759526	7460	726222	MODEL	571536513	XP_006570969.1	571536514	NC_007075.3	323388982	16758744	16759525	+	Reference Amel_4.5 Primary Assembly	-	-	LOC726222
XLOC_009270	XLOC_009270	1.31855	12.2316	-3.21358	0.000263772	Group6:16790183-16796219	7460	724861	MODEL	571536539	XP_006570975.1	571536540	NW_003378170.1	319966080	523687	529722	+	Reference Amel_4.5 Primary Assembly	-	-	tj
XLOC_009303	XLOC_009303	83.5409	244.949	-1.55193	0.000263772	Group6:17541788-17543272	7460	725881	MODEL	571536951	XP_006571016.1	571536952	NC_007075.3	323388982	17541788	17543271	+	Reference Amel_4.5 Primary Assembly	-	-	LOC725881
XLOC_009307	XLOC_009307	0.0572231	8.35104	-7.18921	0.00114748	Group6:17643122-17647436	7460	726481	MODEL	571537032	XP_001122213.3	571537033	NC_007075.3	323388982	17643122	17647435	+	Reference Amel_4.5 Primary Assembly	-	-	LOC726481
XLOC_009310	XLOC_009310	114.388	307.021	-1.4244	0.000263772	Group6:17661512-17662686	7460	551660	MODEL	571537040	XP_624052.1	66511756	NW_003378171.1	319966079	22534	23707	+	Reference Amel_4.5 Primary Assembly	-	-	LOC551660
XLOC_009330	XLOC_009330	22.034	19997.4	-9.82586	0.000263772	Group6:175048-209074	7460	406142	PROVISIONAL	58585173	NP_001011615.1	58585174	NW_003377859.1	319968391	601282	602921	+	Reference Amel_4.5 Primary Assembly	-	-	LOC406142
XLOC_009334	XLOC_009334	0.137562	8.94959	-6.02367	0.000263772	Group6:436928-483046	7460	100576172	MODEL	571532391	XP_006557569.1	571532392	NW_003377859.1	319968391	309178	355295	+	Reference Amel_4.5 Primary Assembly	-	-	LOC100576172
XLOC_009345	XLOC_009345	47.3022	111.112	-1.23203	0.000263772	Group6:770639-771788	7460	552306	MODEL	571532301	XP_624684.1	66548341	NW_003377859.1	319968391	20436	21584	+	Reference Amel_4.5 Primary Assembly	-	-	LOC552306
XLOC_009355	XLOC_009355	56.5405	126.335	-1.1599	0.000263772	Group6:1770941-1772208	7460	726672	MODEL	571532642	XP_006558886.1	571532643	NW_003377919.1	319968331	119188	120454	-	Reference Amel_4.5 Primary Assembly	-	-	LOC726672
XLOC_009357	XLOC_009357	0.0462059	15.8694	-8.42396	0.0354946	Group6:1864554-1868904	7460	413645	MODEL	571532651	XP_397087.3	328778042	NW_003377926.1	319968324	19694	24043	-	Reference Amel_4.5 Primary Assembly	-	-	SP22
XLOC_009374	XLOC_009374	0.151353	8.21876	-5.76293	0.000263772	Group6:3195920-3203074	7460	725017	MODEL	571532851	XP_006560110.1	571532852	NW_003377954.1	319968296	380351	387504	-	Reference Amel_4.5 Primary Assembly	-	-	LOC725017
XLOC_009388	XLOC_009388	0.824125	37.9442	-5.52487	0.000263772	Group6:4173171-4179217	7460	725997	MODEL	571532967	XP_001121779.2	328780683	NC_007075.3	323388982	4173171	4179216	-	Reference Amel_4.5 Primary Assembly	-	-	LOC725997
XLOC_009404	XLOC_009404	18.7302	85.4046	-2.18895	0.000263772	Group6:4724630-4786162	7460	409425	MODEL	571533169	XP_392939.2	66510575	NC_007075.3	323388982	4724630	4731448	-	Reference Amel_4.5 Primary Assembly	-	-	LOC409425
XLOC_009449	XLOC_009449	7.47071	20.1461	-1.43118	0.00135382	Group6:6206735-6207111	7460	102655238	MODEL	571533832	XP_006562545.1	571533833	NW_003378017.1	319968233	165127	165502	+	Reference Amel_4.5 Primary Assembly	-	-	LOC102655238
XLOC_009485	XLOC_009485	3.36799	7.85745	-1.22217	0.00356913	Group6:7451698-7453148	7460	724399	MODEL	571533959	XP_001120233.1	110767712	NC_007075.3	323388982	7451698	7453147	-	Reference Amel_4.5 Primary Assembly	-	-	LOC724399
XLOC_009488	XLOC_009488	379.769	1574.49	-2.05169	0.000263772	Group6:7470009-7483552	7460	409451	MODEL	571533945	XP_003250408.1	328784195	NW_003378045.1	319968205	144874	146946	+	Reference Amel_4.5 Primary Assembly	-	-	Trx-2
XLOC_009524	XLOC_009524	12.7111	30.2537	-1.25103	0.000263772	Group6:9229087-9233437	7460	100576703	MODEL	571535091	XP_006565484.1	571535092	NW_003378075.1	319968175	888461	892810	+	Reference Amel_4.5 Primary Assembly	-	-	LOC100576703
XLOC_009599	XLOC_009599	11.3472	28.0649	-1.30643	0.000263772	Group6:14562588-14582893	7460	102656911	MODEL	571535603	-	-	NW_003378158.1	319966092	31598	51902	-	Reference Amel_4.5 Primary Assembly	-	-	LOC102656911
XLOC_009647	XLOC_009647	44.4992	592.756	-3.73559	0.000263772	Group6:16056825-16062623	7460	725258	MODEL	571536172	XP_001121130.1	110757696	NC_007075.3	323388982	16056825	16062622	-	Reference Amel_4.5 Primary Assembly	-	-	LOC725258
XLOC_009686	XLOC_009686	6.17893	13.2965	-1.10562	0.0164273	Group6:16839954-16845359	7460	724930	MODEL	571536581	XP_006570976.1	571536582	NW_003378170.1	319966080	577160	578862	-	Reference Amel_4.5 Primary Assembly	-	-	LOC724930
XLOC_009706	XLOC_009706	1.61356	81.6311	-5.6608	0.000263772	Group6:17069708-17092110	7460	551098	MODEL	571536742	XP_623499.1	66547599	NC_007075.3	323388982	17069708	17092109	-	Reference Amel_4.5 Primary Assembly	-	-	LOC551098
XLOC_009708	XLOC_009708	0.447315	9.38023	-4.39026	0.0116681	Group6:17115215-17144099	7460	102655018	MODEL	571536759	XP_006570998.1	571536760	NW_003378170.1	319966080	862271	872385	-	Reference Amel_4.5 Primary Assembly	-	-	LOC102655018
XLOC_009712	XLOC_009712	6.7711	18.4121	-1.44319	0.000263772	Group6:17269316-17270423	7460	100578390	MODEL	571536802	-	-	NW_003378170.1	319966080	1002820	1003926	-	Reference Amel_4.5 Primary Assembly	-	-	LOC100578390
XLOC_009726	XLOC_009726	66.2556	339.808	-2.3586	0.000263772	Group6:18339873-18343977	7460	411140	MODEL	571537120	XP_394614.1	48096130	NW_003378171.1	319966079	701941	704998	-	Reference Amel_4.5 Primary Assembly	-	-	LOC411140
XLOC_009776	XLOC_009776	9.20155	23.2929	-1.33994	0.000263772	Group7:2006286-2007405	7460	724262	MODEL	571537898	XP_001120054.2	328778150	NC_007076.3	323388981	2006286	2007404	+	Reference Amel_4.5 Primary Assembly	-	-	LOC724262
XLOC_009792	XLOC_009792	3.29157	10.8077	-1.71521	0.000263772	Group7:2261197-2267135	7460	409277	MODEL	571538066	XP_006559240.1	571538067	NW_003377929.1	319968321	274831	282099	+	Reference Amel_4.5 Primary Assembly	-	-	PLA2-2.2
XLOC_009820	XLOC_009820	0.513339	14.2761	-4.79755	0.000263772	Group7:3469892-3473286	7460	100577571	MODEL	571538479	XP_006560212.1	571538480	NW_003377959.1	319968291	376794	380187	+	Reference Amel_4.5 Primary Assembly	-	-	LOC100577571
XLOC_009822	XLOC_009822	190.286	633.742	-1.73573	0.000263772	Group7:3485940-3487255	7460	409802	MODEL	571538500	XP_393294.1	48128110	NW_003377959.1	319968291	392842	394156	+	Reference Amel_4.5 Primary Assembly	-	-	Pros25
XLOC_009833	XLOC_009833	26.139	646.798	-4.62904	0.000263772	Group7:4067924-4078173	7460	550687	MODEL	571538673	XP_623084.1	66530423	NC_007076.3	323388981	4067924	4074402	+	Reference Amel_4.5 Primary Assembly	-	-	Aldh
XLOC_009845	XLOC_009845	0.0744227	11.393	-7.25819	0.00249619	Group7:5236411-5254841	7460	726362	MODEL	571538797	XP_001122105.3	571538798	NW_003378018.1	319968232	54606	73035	+	Reference Amel_4.5 Primary Assembly	-	-	LOC726362
XLOC_009846	XLOC_009846	1.67837	27.6935	-4.04442	0.000263772	Group7:5284153-5290085	7460	409624	MODEL	571538824	XP_006562555.1	571538825	NC_007076.3	323388981	5284153	5290084	+	Reference Amel_4.5 Primary Assembly	-	-	LOC409624
XLOC_009847	XLOC_009847	27.9427	57.5899	-1.04334	0.000263772	Group7:5292458-5298711	7460	409693	MODEL	571538817	XP_393191.2	66512887	NW_003378018.1	319968232	110653	116905	+	Reference Amel_4.5 Primary Assembly	-	-	LOC409693
XLOC_009880	XLOC_009880	0.651852	5.16968	-2.98746	0.000263772	Group7:7481898-7489551	7460	725261	MODEL	571539272	XP_001121133.2	328784410	NW_003378051.1	319968199	185155	192807	-	Reference Amel_4.5 Primary Assembly	-	-	LOC725261
XLOC_009894	XLOC_009894	0.347535	8.48735	-4.61008	0.000263772	Group7:8742495-8883999	7460	408922	MODEL	571540044	XP_006565578.1	571540045	NC_007076.3	323388981	8742495	8883998	+	Reference Amel_4.5 Primary Assembly	-	-	LOC408922
XLOC_009895	XLOC_009895	16.6833	240.803	-3.85138	0.000263772	Group7:8885997-8890653	7460	100578816	MODEL	571540013	XP_003250660.1	328785804	NW_003378077.1	319968173	1632030	1636685	-	Reference Amel_4.5 Primary Assembly	-	-	LOC100578816
XLOC_009913	XLOC_009913	0.662331	45.835	-6.11275	0.0122428	Group7:9255313-9311953	7460	409619	MODEL	571539843	XP_006565536.1	571539844	NC_007076.3	323388981	9255313	9275106	+	Reference Amel_4.5 Primary Assembly	-	-	LOC409619
XLOC_009941	XLOC_009941	7.85893	16.553	-1.07468	0.00356913	Group7:10977139-10978833	7460	726363	MODEL	571540651	XP_006568418.1	571540652	NC_007076.3	323388981	10977139	10978832	+	Reference Amel_4.5 Primary Assembly	-	-	LOC726363
XLOC_009942	XLOC_009942	20.9532	68.7641	-1.71449	0.000263772	Group7:10979411-10979797	7460	102653611	MODEL	571540647	XP_006568417.1	571540648	NW_003378114.1	319968136	862874	863259	-	Reference Amel_4.5 Primary Assembly	-	-	LOC102653611
XLOC_009993	XLOC_009993	88.0303	215.726	-1.29313	0.000263772	Group7:12430789-12431925	7460	726164	MODEL	571541215	XP_001121924.1	110758366	NW_003378131.1	319968119	787420	788555	-	Reference Amel_4.5 Primary Assembly	-	-	LOC726164
XLOC_009995	XLOC_009995	0.188146	11.8896	-5.9817	0.000263772	Group7:12449837-12455146	7460	551223	MODEL	571541191	XP_623621.1	66512130	NW_003378131.1	319968119	764199	769507	-	Reference Amel_4.5 Primary Assembly	-	-	CYP305D1
XLOC_010001	XLOC_010001	114.602	547.995	-2.25754	0.000263772	Group7:12508698-12509948	7460	411695	MODEL	571541147	XP_395163.2	66512107	NC_007076.3	323388981	12508698	12509947	+	Reference Amel_4.5 Primary Assembly	-	-	Pros26
XLOC_010021	XLOC_010021	3.11341	58.8369	-4.24016	0.000263772	Group7:12819659-12820774	7460	100578532	MODEL	571540867	XP_003251395.1	328790219	NC_007076.3	323388981	12819659	12820773	+	Reference Amel_4.5 Primary Assembly	-	-	LOC100578532
XLOC_010037	XLOC_010037	21.0814	70.5607	-1.74289	0.000263772	Group7:370164-373752	7460	411685	MODEL	571537420	XP_395153.3	110757914	NC_007076.3	323388981	370164	373751	-	Reference Amel_4.5 Primary Assembly	-	-	LOC411685
XLOC_010066	XLOC_010066	6.84935	35.133	-2.35879	0.000263772	Group7:2098534-2099870	7460	551260	MODEL	571537931	XP_623654.2	328778179	NC_007076.3	323388981	2098534	2099869	-	Reference Amel_4.5 Primary Assembly	-	-	Sirt4
XLOC_010085	XLOC_010085	5.71882	12.9435	-1.17844	0.00135382	Group7:2646272-2647888	7460	411231	MODEL	571538244	XP_394705.3	110757998	NC_007076.3	323388981	2646272	2647887	-	Reference Amel_4.5 Primary Assembly	-	-	Tfb4
XLOC_010094	XLOC_010094	14.7117	47.2825	-1.68434	0.000263772	Group7:2827474-2834451	7460	551437	MODEL	571538162	XP_006559874.1	571538163	NC_007076.3	323388981	2827474	2834450	-	Reference Amel_4.5 Primary Assembly	-	-	LOC551437
XLOC_010132	XLOC_010132	39.2021	109.808	-1.48598	0.0197822	Group7:4078928-4083405	7460	100577341	MODEL	571538676	XP_003249755.1	328780119	NW_003377986.1	319968264	165159	166233	-	Reference Amel_4.5 Primary Assembly	-	-	LOC100577341
XLOC_010174	XLOC_010174	62.8799	164.857	-1.39055	0.000263772	Group7:6735803-6736808	7460	552152	MODEL	571539088	XP_624534.3	328784249	NW_003378046.1	319968204	227255	228259	-	Reference Amel_4.5 Primary Assembly	-	-	mRpS24
XLOC_010182	XLOC_010182	9.29373	34.4026	-1.88819	0.000263772	Group7:7460020-7466973	7460	552130	MODEL	571539284	XP_624513.2	110768799	NC_007076.3	323388981	7460020	7466972	-	Reference Amel_4.5 Primary Assembly	-	-	LKR
XLOC_010184	XLOC_010184	29.6908	75.7703	-1.35162	0.000263772	Group7:7474343-7475833	7460	100576960	MODEL	571539277	XP_003250450.1	328784412	NW_003378051.1	319968199	198873	200362	+	Reference Amel_4.5 Primary Assembly	-	-	LOC100576960
XLOC_010214	XLOC_010214	16.8194	47.2658	-1.49067	0.000263772	Group7:9071887-9073046	7460	412806	MODEL	571539900	XP_396259.1	48110113	NC_007076.3	323388981	9071887	9073045	-	Reference Amel_4.5 Primary Assembly	-	-	LOC412806
XLOC_010239	XLOC_010239	35.8781	87.0951	-1.27949	0.000263772	Group7:10480968-10482428	7460	552104	MODEL	571539664	XP_006565509.1	571539665	NC_007076.3	323388981	10480968	10482427	-	Reference Amel_4.5 Primary Assembly	-	-	LOC552104
XLOC_010245	XLOC_010245	6.53103	35.4214	-2.43924	0.000263772	Group7:10945742-10948239	7460	102653960	MODEL	571540693	XP_006568426.1	571540694	NC_007076.3	323388981	10947320	10948238	-	Reference Amel_4.5 Primary Assembly	-	-	LOC102653960
XLOC_010311	XLOC_010311	27.8858	59.5439	-1.09442	0.00543555	Group7:12785499-12791827	7460	552125	MODEL	571540931	XP_624508.1	66512029	NW_003378131.1	319968119	427518	431796	+	Reference Amel_4.5 Primary Assembly	-	-	LOC552125
XLOC_010323	XLOC_010323	0.626726	491.996	-9.6166	0.000263772	Group8:44337-46554	7460	724175	MODEL	571541330	XP_001119928.2	328775904	NC_007077.3	323388980	44337	46553	+	Reference Amel_4.5 Primary Assembly	-	-	CYP342A1
XLOC_010336	XLOC_010336	70.4873	1544.69	-4.45381	0.000263772	Group8:1036995-1047366	7460	100576326	MODEL	571541675	XP_003249242.2	571541676	NC_007077.3	323388980	1036995	1047365	+	Reference Amel_4.5 Primary Assembly	-	-	LOC100576326
XLOC_010357	XLOC_010357	13.9885	47.593	-1.76651	0.000263772	Group8:1806162-1806890	7460	725633	MODEL	571541923	XP_001121462.1	110758571	NW_003377922.1	319968328	68519	69246	+	Reference Amel_4.5 Primary Assembly	-	-	LOC725633
XLOC_010359	XLOC_010359	17.0804	96.4222	-2.49702	0.000263772	Group8:1816903-1818113	7460	727015	MODEL	571541932	XP_006558918.1	571541933	NW_003377922.1	319968328	79260	80469	+	Reference Amel_4.5 Primary Assembly	-	-	LOC727015
XLOC_010367	XLOC_010367	4.93644	13.1018	-1.40822	0.000263772	Group8:1959587-1961728	7460	102656529	MODEL	571542067	XP_006558947.1	571542068	NC_007077.3	323388980	1959587	1961727	+	Reference Amel_4.5 Primary Assembly	-	-	LOC102656529
XLOC_010379	XLOC_010379	39.9427	105.893	-1.4066	0.000263772	Group8:2262355-2273031	7460	409196	MODEL	571542289	XP_006559494.1	571542290	NC_007077.3	323388980	2262355	2268782	+	Reference Amel_4.5 Primary Assembly	-	-	LOC409196
XLOC_010386	XLOC_010386	197.735	522.093	-1.40074	0.000263772	Group8:2363827-2384250	7460	409150	MODEL	571542673	XP_001123353.2	328778689	NC_007077.3	323388980	2363827	2369668	+	Reference Amel_4.5 Primary Assembly	-	-	Echs1
XLOC_010388	XLOC_010388	520.325	3297.96	-2.66409	0.000263772	Group8:2396795-2397640	7460	726297	MODEL	571542658	XP_001120568.1	110773269	NW_003377939.1	319968311	175269	176113	+	Reference Amel_4.5 Primary Assembly	-	-	LOC726297
XLOC_010405	XLOC_010405	32.3203	76.0201	-1.23394	0.000263772	Group8:2710810-2712717	7460	413340	MODEL	571542699	XP_396785.4	328778513	NC_007077.3	323388980	2710810	2712716	+	Reference Amel_4.5 Primary Assembly	-	-	Ndufa10
XLOC_010416	XLOC_010416	5.6678	16.2111	-1.51612	0.000263772	Group8:2869746-2880755	7460	411240	MODEL	571542902	XP_394714.3	328778543	NC_007077.3	323388980	2869746	2877624	+	Reference Amel_4.5 Primary Assembly	-	-	NOL10
XLOC_010436	XLOC_010436	0.871277	8.05885	-3.20937	0.000263772	Group8:3527032-3541794	7460	725573	MODEL	571543199	XP_001120020.1	110769309	NW_003377939.1	319968311	1305506	1320267	+	Reference Amel_4.5 Primary Assembly	-	-	LOC725573
XLOC_010440	XLOC_010440	5.92738	14.9187	-1.33165	0.000263772	Group8:3565026-3569370	7460	726482	MODEL	571543563	XP_001122214.3	571543564	NW_003377939.1	319968311	1343500	1347843	+	Reference Amel_4.5 Primary Assembly	-	-	LOC726482
XLOC_010445	XLOC_010445	2.6776	11.4649	-2.09821	0.000263772	Group8:3613303-3614448	7460	102654108	MODEL	571543270	XP_006559684.1	571543271	NW_003377939.1	319968311	1391777	1392921	+	Reference Amel_4.5 Primary Assembly	-	-	LOC102654108
XLOC_010480	XLOC_010480	75.4065	2510.73	-5.05728	0.000263772	Group8:5326344-5525284	7460	411257	PROVISIONAL	94400900	NP_001035349.1	94400901	NC_007077.3	323388980	5373797	5375539	+	Reference Amel_4.5 Primary Assembly	-	-	Hbg2
XLOC_010486	XLOC_010486	27.7669	60.368	-1.12042	0.00426454	Group8:5900608-5903380	7460	552214	MODEL	571543846	XP_624594.1	66513986	NW_003377996.1	319968254	1706890	1708157	+	Reference Amel_4.5 Primary Assembly	-	-	LOC552214
XLOC_010500	XLOC_010500	65.5895	141.735	-1.11166	0.00194634	Group8:6372069-6376269	7460	409264	MODEL	571544411	XP_006563902.1	571544412	NW_003378041.1	319968209	869250	871042	-	Reference Amel_4.5 Primary Assembly	-	-	LOC409264
XLOC_010506	XLOC_010506	2.76856	1136.68	-8.68147	0.000263772	Group8:6503708-6504171	7460	725382	PROVISIONAL	118150501	NP_001071288.1	118150502	NW_003378041.1	319968209	738941	739403	-	Reference Amel_4.5 Primary Assembly	-	-	CSP1
XLOC_010508	XLOC_010508	272.568	586.456	-1.1054	0.000935455	Group8:6520587-6523749	7460	409341	MODEL	571544273	XP_392857.2	66560290	NW_003378041.1	319968209	719363	722524	-	Reference Amel_4.5 Primary Assembly	-	-	cathD
XLOC_010542	XLOC_010542	4.21427	21.8508	-2.37433	0.000263772	Group8:7240084-7242602	7460	102654582	MODEL	571543911	-	-	NC_007077.3	323388980	7240084	7242601	+	Reference Amel_4.5 Primary Assembly	-	-	LOC102654582
XLOC_010574	XLOC_010574	140.015	400.333	-1.51562	0.000263772	Group8:7857716-7858260	7460	100577210	MODEL	571545627	XP_003250503.2	571545628	NC_007077.3	323388980	7857716	7858259	+	Reference Amel_4.5 Primary Assembly	-	-	LOC100577210
XLOC_010575	XLOC_010575	175.775	493.329	-1.48882	0.000263772	Group8:7859665-7860127	7460	725484	MODEL	571545141	XP_001121327.1	110758964	NC_007077.3	323388980	7859665	7860126	+	Reference Amel_4.5 Primary Assembly	-	-	LOC725484
XLOC_010579	XLOC_010579	9.37246	28.6758	-1.61333	0.0103653	Group8:7886377-7894903	7460	100577053	MODEL	571545624	XP_006564760.1	571545625	NW_003378056.1	319968194	1020483	1024960	-	Reference Amel_4.5 Primary Assembly	-	-	LOC100577053
XLOC_010594	XLOC_010594	56.1883	160.982	-1.51856	0.000263772	Group8:8385860-8389320	7460	102656078	MODEL	571544881	XP_006564614.1	571544882	NC_007077.3	323388980	8385860	8389319	+	Reference Amel_4.5 Primary Assembly	-	-	LOC102656078
XLOC_010606	XLOC_010606	192.77	520.47	-1.43294	0.000263772	Group8:8474205-8476465	7460	411272	MODEL	571544762	XP_006564597.1	571544763	NW_003378056.1	319968194	434873	437132	-	Reference Amel_4.5 Primary Assembly	-	-	LOC411272
XLOC_010647	XLOC_010647	693.121	1569.15	-1.17881	0.00135382	Group8:9788674-9790442	7460	408972	MODEL	571545918	XP_006568093.1	571545919	NW_003378100.1	319968150	198644	200411	+	Reference Amel_4.5 Primary Assembly	-	-	Mp20
XLOC_010685	XLOC_010685	4.00302	10.8771	-1.44214	0.000263772	Group8:12716019-12719689	7460	726874	MODEL	571547056	XP_006569891.1	571547057	NW_003378142.1	319968108	122065	125734	+	Reference Amel_4.5 Primary Assembly	-	-	JhI-1
XLOC_010689	XLOC_010689	8.18651	19.7902	-1.27347	0.000263772	Group8:12769172-12772506	7460	552010	MODEL	571546513	XP_624393.1	66559176	NW_003378142.1	319968108	175218	178551	+	Reference Amel_4.5 Primary Assembly	-	-	Nmd3
XLOC_010702	XLOC_010702	3.05765	19.5127	-2.67392	0.000263772	Group8:12984052-12987231	7460	726571	MODEL	571546701	XP_001122299.3	571546702	NW_003378142.1	319968108	390098	393276	+	Reference Amel_4.5 Primary Assembly	-	-	LOC726571
XLOC_010714	XLOC_010714	69.1301	1218.58	-4.13975	0.000263772	Group8:13194488-13196405	7460	727472	VALIDATED	254910927	NP_001157187.1	254910928	NC_007077.3	323388980	13194488	13196404	+	Reference Amel_4.5 Primary Assembly	-	-	PGRP-S3
XLOC_010720	XLOC_010720	13.2133	44.0729	-1.7379	0.000263772	Group8:13304762-13328694	7460	413197	MODEL	571547089	XP_006569900.1	571547090	NC_007077.3	323388980	13304762	13328693	+	Reference Amel_4.5 Primary Assembly	-	-	Gprk1
XLOC_010737	XLOC_010737	806.678	3558.37	-2.14115	0.000263772	Group8:49702-50947	7460	409398	VALIDATED	295849267	NP_001171498.1	295849268	NW_003377851.1	319968399	49702	50946	-	Reference Amel_4.5 Primary Assembly	-	-	Sod1
XLOC_010739	XLOC_010739	6.42914	15.0623	-1.22825	0.000720606	Group8:63412-65209	7460	100578259	MODEL	571541350	XP_006557331.1	571541351	NC_007077.3	323388980	63412	65208	-	Reference Amel_4.5 Primary Assembly	-	-	LOC100578259
XLOC_010740	XLOC_010740	10.3472	34.4154	-1.73381	0.000263772	Group8:65294-66259	7460	100578113	MODEL	571541346	XP_003249082.2	571541347	NW_003377851.1	319968399	65294	66258	-	Reference Amel_4.5 Primary Assembly	-	-	LOC100578113
XLOC_010762	XLOC_010762	1.62067	5.03071	-1.63418	0.000263772	Group8:1604902-1611077	7460	725908	MODEL	571541877	XP_006558719.1	571541878	NC_007077.3	323388980	1604902	1611076	-	Reference Amel_4.5 Primary Assembly	-	-	LOC725908
XLOC_010768	XLOC_010768	15.6463	32.7028	-1.06359	0.000935455	Group8:1672913-1675113	7460	411423	MODEL	571541866	XP_006558716.1	571541867	NW_003377907.1	319968343	202379	204578	-	Reference Amel_4.5 Primary Assembly	-	-	LOC411423
XLOC_010793	XLOC_010793	1.16632	16.1018	-3.78719	0.000263772	Group8:2049596-2063594	7460	726871	MODEL	571542244	XP_006558985.1	571542245	NW_003377922.1	319968328	311953	325950	-	Reference Amel_4.5 Primary Assembly	-	-	LOC726871
XLOC_010806	XLOC_010806	5.04005	21.3083	-2.07991	0.0378407	Group8:2262355-2273031	7460	411771	MODEL	571542286	XP_395238.2	66563176	NC_007077.3	323388980	2268128	2273030	-	Reference Amel_4.5 Primary Assembly	-	-	LOC411771
XLOC_010814	XLOC_010814	28.5799	112.33	-1.97466	0.000263772	Group8:2332831-2335569	7460	409250	MODEL	571542336	XP_392773.3	328778710	NC_007077.3	323388980	2332831	2335568	-	Reference Amel_4.5 Primary Assembly	-	-	LOC409250
XLOC_010826	XLOC_010826	4.50389	15.0102	-1.7367	0.000263772	Group8:2518108-2522023	7460	100577452	MODEL	571542509	XP_003249531.1	328778669	NC_007077.3	323388980	2518108	2522022	-	Reference Amel_4.5 Primary Assembly	-	-	LOC100577452
XLOC_010842	XLOC_010842	107.225	217.362	-1.01946	0.000720606	Group8:2728946-2731293	7460	409026	MODEL	571542746	XP_392556.3	110758628	NC_007077.3	323388980	2728946	2731292	-	Reference Amel_4.5 Primary Assembly	-	-	bai
XLOC_010856	XLOC_010856	1.76509	13.9668	-2.98419	0.000263772	Group8:2955425-2966448	7460	551717	MODEL	571543028	XP_006559649.1	571543029	NC_007077.3	323388980	2955425	2966447	-	Reference Amel_4.5 Primary Assembly	-	-	LOC551717
XLOC_010892	XLOC_010892	2.37827	9.55526	-2.00638	0.000263772	Group8:4039685-4040533	7460	102656579	MODEL	571543510	XP_006559727.1	571543511	NC_007077.3	323388980	4039685	4040532	-	Reference Amel_4.5 Primary Assembly	-	-	LOC102656579
XLOC_010893	XLOC_010893	3.319	9.69111	-1.54591	0.000263772	Group8:4042602-4056953	7460	551571	PROVISIONAL	255683494	NP_001157480.1	255683495	NW_003377939.1	319968311	1821076	1835426	-	Reference Amel_4.5 Primary Assembly	-	-	LOC551571
XLOC_010904	XLOC_010904	50.8604	1564	-4.94256	0.000263772	Group8:5156264-5192640	7460	408961	MODEL	571543904	XP_006561555.1	571543905	NW_003377996.1	319968254	962546	998921	-	Reference Amel_4.5 Primary Assembly	-	-	Rfabg
XLOC_010972	XLOC_010972	12.7774	162.144	-3.66561	0.000263772	Group8:7297873-7303349	7460	552239	MODEL	571545637	XP_006564763.1	571545638	NW_003378056.1	319968194	1607989	1613464	+	Reference Amel_4.5 Primary Assembly	-	-	LOC552239
XLOC_010979	XLOC_010979	9.83763	259.007	-4.71854	0.000263772	Group8:7465890-7468815	7460	552024	MODEL	571545553	XP_624408.2	328784765	NW_003378056.1	319968194	1442523	1445447	+	Reference Amel_4.5 Primary Assembly	-	-	LOC552024
XLOC_010984	XLOC_010984	13.6754	28.1606	-1.04209	0.00114748	Group8:7510267-7511639	7460	726314	MODEL	571545498	XP_001122061.2	328784752	NW_003378056.1	319968194	1399699	1401070	+	Reference Amel_4.5 Primary Assembly	-	-	LOC726314
XLOC_011043	XLOC_011043	27.0748	83.2209	-1.61999	0.000263772	Group8:8846307-8848886	7460	409157	MODEL	571544663	XP_392681.2	66535270	NW_003378056.1	319968194	62452	65030	+	Reference Amel_4.5 Primary Assembly	-	-	LOC409157
XLOC_011048	XLOC_011048	1.18481	5.72322	-2.27218	0.000263772	Group8:8869095-8871567	7460	100576645	MODEL	571544610	XP_006564568.1	571544611	NC_007077.3	323388980	8869095	8871566	-	Reference Amel_4.5 Primary Assembly	-	-	LOC100576645
XLOC_011054	XLOC_011054	6.35278	24.2273	-1.93117	0.000263772	Group8:8908648-8911008	7460	100576880	MODEL	571544596	-	-	NW_003378056.1	319968194	330	2689	+	Reference Amel_4.5 Primary Assembly	-	-	LOC100576880
XLOC_011087	XLOC_011087	0.0384069	43.7182	-10.1527	0.0331459	Group8:10468773-10480685	7460	551094	MODEL	571546039	XP_006568314.1	571546040	NW_003378113.1	319968137	3935	15846	-	Reference Amel_4.5 Primary Assembly	-	-	LOC551094
XLOC_011102	XLOC_011102	29.361	83.4881	-1.50767	0.000263772	Group8:11545718-11546945	7460	551696	MODEL	571546207	XP_624087.1	66535525	NC_007077.3	323388980	11545718	11546944	-	Reference Amel_4.5 Primary Assembly	-	-	LOC551696
XLOC_011145	XLOC_011145	4.37436	8.80588	-1.00939	0.00872732	Group8:13059563-13063640	7460	724443	MODEL	571547069	XP_006569895.1	571547070	NW_003378142.1	319968108	465609	469685	-	Reference Amel_4.5 Primary Assembly	-	-	nes
XLOC_011164	XLOC_011164	3.7813	135.024	-5.15819	0.000263772	Group8:13451684-13459796	7460	551863	MODEL	571546994	XP_624251.3	328790544	NW_003378142.1	319968108	857730	865841	-	Reference Amel_4.5 Primary Assembly	-	-	LOC551863
XLOC_011169	XLOC_011169	63.6274	252.8	-1.99028	0.000263772	Group9:3844-5039	7460	409586	MODEL	571547108	XP_393089.1	48107260	NW_003377846.1	319968404	3844	5038	+	Reference Amel_4.5 Primary Assembly	-	-	LOC409586
XLOC_011170	XLOC_011170	8.31148	21.0722	-1.34216	0.000263772	Group9:6102-8340	7460	727592	MODEL	571547109	XP_001123300.2	328775828	NW_003377846.1	319968404	6102	8339	+	Reference Amel_4.5 Primary Assembly	-	-	LOC727592
XLOC_011173	XLOC_011173	5.82034	47.0767	-3.01584	0.000263772	Group9:76158-76964	7460	727210	MODEL	571547128	-	-	NW_003377846.1	319968404	76158	76963	+	Reference Amel_4.5 Primary Assembly	-	-	LOC727210
XLOC_011185	XLOC_011185	1.63348	12.6938	-2.9581	0.000263772	Group9:933834-937415	7460	552326	MODEL	571547231	XP_624704.1	66531593	NC_007078.3	323388979	933834	937414	+	Reference Amel_4.5 Primary Assembly	-	-	LOC552326
XLOC_011188	XLOC_011188	2.00742	12.217	-2.60548	0.0162976	Group9:1070258-1145944	7460	102654076	MODEL	571547374	-	-	NW_003377890.1	319968360	229376	238697	+	Reference Amel_4.5 Primary Assembly	-	-	LOC102654076
XLOC_011196	XLOC_011196	663.703	2112.48	-1.67033	0.000263772	Group9:1619908-1637255	7460	551975	VALIDATED	283436151	NP_001164444.1	283436152	NC_007078.3	323388979	1629414	1634923	+	Reference Amel_4.5 Primary Assembly	-	-	Tpx-4
XLOC_011234	XLOC_011234	2.90627	7.07878	-1.28433	0.00231751	Group9:4481044-4482343	7460	102655307	MODEL	571548278	XP_006561642.1	571548279	NW_003377999.1	319968251	61076	62374	+	Reference Amel_4.5 Primary Assembly	-	-	LOC102655307
XLOC_011271	XLOC_011271	1.62824	78.2009	-5.5858	0.000263772	Group9:5500767-5505566	7460	726981	MODEL	571548698	XP_001122696.1	110766380	NC_007078.3	323388979	5500767	5505565	+	Reference Amel_4.5 Primary Assembly	-	-	LOC726981
XLOC_011301	XLOC_011301	21.5979	139.883	-2.69526	0.000263772	Group9:6348408-6354060	7460	406152	MODEL	571548996	XP_394922.3	328781096	NW_003377999.1	319968251	1928440	1933033	+	Reference Amel_4.5 Primary Assembly	-	-	LOC406152
XLOC_011386	XLOC_011386	7.35033	16.313	-1.15014	0.00194634	Group9:9605463-9607352	7460	100576610	MODEL	571550157	XP_003251071.2	571550158	NC_007078.3	323388979	9605463	9607351	+	Reference Amel_4.5 Primary Assembly	-	-	LOC100576610
XLOC_011388	XLOC_011388	10.7622	24.9638	-1.21387	0.000263772	Group9:9790119-9791728	7460	411293	MODEL	571550206	XP_394767.2	66515291	NC_007078.3	323388979	9790119	9791727	+	Reference Amel_4.5 Primary Assembly	-	-	LOC411293
XLOC_011399	XLOC_011399	10.8519	37.0045	-1.76976	0.000263772	Group9:10161462-10162295	7460	552359	MODEL	571550322	XP_625284.1	66515340	NC_007078.3	323388979	10161462	10162294	+	Reference Amel_4.5 Primary Assembly	-	-	LOC552359
XLOC_011400	XLOC_011400	38.7484	98.0862	-1.33992	0.000263772	Group9:10162862-10163453	7460	100187709	VALIDATED	197276651	NP_001127843.1	197276652	NC_007078.3	323388979	10162862	10163452	+	Reference Amel_4.5 Primary Assembly	-	-	Nrk1
XLOC_011402	XLOC_011402	1.71639	59.4334	-5.11383	0.000263772	Group9:10172992-10187483	7460	412815	MODEL	571550342	XP_006567467.1	571550343	NC_007078.3	323388979	10172992	10187482	+	Reference Amel_4.5 Primary Assembly	-	-	LOC412815
XLOC_011424	XLOC_011424	15.7155	68.6077	-2.12619	0.000263772	Group9:10699048-10702386	7460	411307	MODEL	571550694	XP_394781.3	110759694	NC_007078.3	323388979	10699048	10701241	+	Reference Amel_4.5 Primary Assembly	-	-	LOC411307
XLOC_011465	XLOC_011465	12.8337	197.509	-3.94391	0.000263772	Group9:1637994-1649468	7460	726445	PROVISIONAL	62526113	NP_001014994.1	62526114	NW_003377901.1	319968349	418940	430413	-	Reference Amel_4.5 Primary Assembly	-	-	Gpdh
XLOC_011498	XLOC_011498	12.4368	205.682	-4.04773	0.000263772	Group9:4624117-4637782	7460	552401	MODEL	571548303	XP_624777.2	110759334	NW_003377999.1	319968251	207981	217813	-	Reference Amel_4.5 Primary Assembly	-	-	LOC552401
XLOC_011518	XLOC_011518	1.85868	6.62458	-1.83355	0.00857427	Group9:5214015-5214882	7460	551996	MODEL	571548526	XP_006561687.1	571548527	NC_007078.3	323388979	5214015	5214881	-	Reference Amel_4.5 Primary Assembly	-	-	LOC551996
XLOC_011533	XLOC_011533	76.1894	160.549	-1.07535	0.000263772	Group9:5653535-5654978	7460	409600	MODEL	571548757	XP_393103.2	66515958	NC_007078.3	323388979	5653535	5654977	-	Reference Amel_4.5 Primary Assembly	-	-	LOC409600
XLOC_011543	XLOC_011543	130.107	563.537	-2.11481	0.000263772	Group9:6127052-6130789	7460	411899	VALIDATED	254911139	NP_001157186.1	254911140	NW_003377999.1	319968251	1707084	1710820	-	Reference Amel_4.5 Primary Assembly	-	-	B-gluc1
XLOC_011603	XLOC_011603	37.0381	236.76	-2.67634	0.000263772	Group9:7203140-7207404	7460	726818	MODEL	571549434	XP_006561863.1	571549435	NC_007078.3	323388979	7203140	7207403	-	Reference Amel_4.5 Primary Assembly	-	-	LOC726818
XLOC_011651	XLOC_011651	21.0853	57.0455	-1.43588	0.000263772	Group9:9596381-9605049	7460	411291	MODEL	571550155	XP_394765.2	328788137	NC_007078.3	323388979	9596381	9605048	-	Reference Amel_4.5 Primary Assembly	-	-	LOC411291
XLOC_011652	XLOC_011652	2.15807	523.467	-7.92221	0.000263772	Group9:9616774-9618116	7460	406101	PROVISIONAL	58585117	NP_001011589.1	58585118	NW_003378095.1	319968155	367378	368719	-	Reference Amel_4.5 Primary Assembly	-	-	Obp4
XLOC_011670	XLOC_011670	161.975	358.578	-1.14652	0.000263772	Group9:10036203-10037604	7460	408986	MODEL	571550242	XP_392518.1	48096769	NW_003378095.1	319968155	786807	788207	-	Reference Amel_4.5 Primary Assembly	-	-	Prosalpha7
XLOC_011677	XLOC_011677	10.9388	26.5369	-1.27855	0.000263772	Group9:10110059-10120135	7460	408987	MODEL	571550276	XP_006567452.1	571550277	NC_007078.3	323388979	10110059	10120134	-	Reference Amel_4.5 Primary Assembly	-	-	SORL1
XLOC_011681	XLOC_011681	16.121	49.4399	-1.61673	0.00114748	Group9:10187621-10198777	7460	412272	MODEL	571551195	XP_006567645.1	571551196	NW_003378095.1	319968155	938225	940954	-	Reference Amel_4.5 Primary Assembly	-	-	LOC412272
XLOC_011703	XLOC_011703	83.615	216.697	-1.37385	0.000263772	Group9:10526975-10538476	7460	411822	MODEL	571550578	XP_006567513.1	571550579	NW_003378095.1	319968155	1277579	1289079	-	Reference Amel_4.5 Primary Assembly	-	-	Aldh-III
XLOC_011731	XLOC_011731	184.026	398.262	-1.1138	0.000263772	GroupUn101:3341-5211	7460	727025	MODEL	571577789	XP_001122738.2	328793478	NW_003378286.1	319965733	3341	5210	+	Reference Amel_4.5 Primary Assembly	-	-	LOC727025
XLOC_011769	XLOC_011769	0	26.915	-Inf	0.000263772	GroupUn109:15755-16890	7460	100577143	MODEL	571577850	XP_003251890.1	328793506	NW_003378294.1	319965725	15755	16889	-	Reference Amel_4.5 Primary Assembly	-	-	LOC100577143
XLOC_011814	XLOC_011814	9.28983	73.185	-2.97782	0.0424666	GroupUn119:11026-30978	7460	100577943	MODEL	571577908	XP_003251891.2	571577909	NW_003378304.1	319965715	19915	30977	-	Reference Amel_4.5 Primary Assembly	-	-	LOC100577943
XLOC_011834	XLOC_011834	16.8838	132.735	-2.97484	0.000263772	GroupUn123:3146-6609	7460	726444	MODEL	571577942	XP_001122179.1	110767439	NW_003378308.1	319965711	3146	6608	+	Reference Amel_4.5 Primary Assembly	-	-	LOC726444
XLOC_011851	XLOC_011851	7.68303	18.3881	-1.25902	0.000263772	GroupUn126:56387-57730	7460	100578723	MODEL	571577986	XP_003251900.2	571577987	NW_003378311.1	319965708	56387	61203	+	Reference Amel_4.5 Primary Assembly	-	-	LOC100578723
XLOC_011870	XLOC_011870	55.5657	1400.11	-4.6552	0.000263772	GroupUn131:49352-50475	7460	100576270	MODEL	571578020	XP_003251902.1	328793595	NW_003378316.1	319965703	49352	50474	+	Reference Amel_4.5 Primary Assembly	-	-	LOC100576270
XLOC_011886	XLOC_011886	90.2138	384.941	-2.09322	0.000263772	GroupUn135:29695-30309	7460	727049	MODEL	571578041	XP_006572261.1	571578042	NW_003378320.1	319965699	29695	30308	-	Reference Amel_4.5 Primary Assembly	-	-	LOC727049
XLOC_011901	XLOC_011901	6.32415	63.9703	-3.33846	0.000263772	GroupUn139:62778-87790	7460	726880	VALIDATED	336176041	NP_001229505.1	336176042	NW_003378324.1	319965695	62778	87789	-	Reference Amel_4.5 Primary Assembly	-	-	LOC726880
XLOC_011911	XLOC_011911	7.22274	19.1007	-1.40301	0.000499436	GroupUn14:134795-135549	7460	102655203	MODEL	571576962	XP_006571904.1	571576963	NW_003378199.1	319965820	134795	135548	+	Reference Amel_4.5 Primary Assembly	-	-	LOC102655203
XLOC_011919	XLOC_011919	54.0842	1759.5	-5.02381	0.000263772	GroupUn14:118015-124604	7460	100578030	MODEL	571576960	XP_003251813.1	328793022	NW_003378199.1	319965820	118015	124603	-	Reference Amel_4.5 Primary Assembly	-	-	LOC100578030
XLOC_011945	XLOC_011945	30.0613	81.5577	-1.43992	0.000263772	GroupUn145:33238-34144	7460	102656914	MODEL	571578081	XP_006572271.1	571578082	NW_003378330.1	319965689	33238	34143	-	Reference Amel_4.5 Primary Assembly	-	-	LOC102656914
XLOC_011988	XLOC_011988	494.894	1000.23	-1.01514	0.00231751	GroupUn156:40063-49619	7460	412396	MODEL	571578194	XP_006572317.1	571578195	NW_003378341.1	319965678	40063	44364	+	Reference Amel_4.5 Primary Assembly	-	-	Cox4I1
XLOC_011990	XLOC_011990	46.5861	204.603	-2.13486	0.000263772	GroupUn156:55291-56185	7460	726054	MODEL	571578200	XP_001121829.2	328793706	NW_003378341.1	319965678	55291	56184	+	Reference Amel_4.5 Primary Assembly	-	-	Tango2
XLOC_012061	XLOC_012061	34.3927	76.5105	-1.15355	0.000263772	GroupUn173:10975-14553	7460	409581	MODEL	571578305	XP_393085.2	66531704	NW_003378358.1	319965661	10975	14552	-	Reference Amel_4.5 Primary Assembly	-	-	LOC409581
XLOC_012062	XLOC_012062	6.61217	303.341	-5.51967	0.000263772	GroupUn173:24034-26069	7460	100576886	MODEL	571578308	XP_006572354.1	571578309	NW_003378358.1	319965661	24034	26068	-	Reference Amel_4.5 Primary Assembly	-	-	LOC100576886
XLOC_012081	XLOC_012081	42.2973	117.986	-1.47997	0.00155593	GroupUn18:10535-11620	7460	727522	MODEL	571576998	XP_001123230.1	110772508	NW_003378203.1	319965816	10535	11619	-	Reference Amel_4.5 Primary Assembly	-	-	LOC727522
XLOC_012084	XLOC_012084	21.7398	45.3176	-1.05973	0.00374406	GroupUn18:51388-51998	7460	724669	MODEL	571577001	XP_001120560.3	571577002	NW_003378203.1	319965816	51388	51997	-	Reference Amel_4.5 Primary Assembly	-	-	LOC724669
XLOC_012090	XLOC_012090	0.586699	13.6038	-4.53525	0.000263772	GroupUn180:4233-7928	7460	551782	MODEL	571578318	XP_006572356.1	571578319	NW_003378365.1	319965654	4233	7927	+	Reference Amel_4.5 Primary Assembly	-	-	LOC551782
XLOC_012109	XLOC_012109	0.42865	155.545	-8.50332	0.000263772	GroupUn1865:6-2009	7460	552388	MODEL	571578978	XP_624765.2	571578979	NW_003380049.1	319963970	6	2008	-	Reference Amel_4.5 Primary Assembly	-	-	LOC552388
XLOC_012124	XLOC_012124	38.6972	89.8625	-1.21549	0.000935455	GroupUn188:33296-48194	7460	551434	VALIDATED	336088625	NP_001229508.1	336088626	NW_003378373.1	319965646	36849	43983	-	Reference Amel_4.5 Primary Assembly	-	-	LOC551434
XLOC_012143	XLOC_012143	0.345144	8.0188	-4.53812	0.000263772	GroupUn193:1840-3896	7460	100578282	MODEL	571578387	XP_003251931.1	328793812	NW_003378378.1	319965641	1840	3895	-	Reference Amel_4.5 Primary Assembly	-	-	LOC100578282
XLOC_012148	XLOC_012148	2.66849	7.48532	-1.48804	0.000263772	GroupUn1931:72-3565	7460	410988	MODEL	571578995	XP_394463.3	571578996	NW_003380115.1	319963904	72	3564	-	Reference Amel_4.5 Primary Assembly	-	-	LOC410988
XLOC_012165	XLOC_012165	21.268	44.2444	-1.05681	0.00338968	GroupUn2:197763-198345	7460	102656403	MODEL	571576701	XP_006571812.1	571576702	NW_003378187.1	319965832	197763	198344	-	Reference Amel_4.5 Primary Assembly	-	-	LOC102656403
XLOC_012167	XLOC_012167	0.844234	6.50289	-2.94537	0.000263772	GroupUn2000:57-1067	7460	102655234	MODEL	571579009	-	-	NW_003380183.1	319963836	57	1066	+	Reference Amel_4.5 Primary Assembly	-	-	LOC102655234
XLOC_012189	XLOC_012189	5.14541	24.9176	-2.27581	0.000263772	GroupUn213:12759-13133	7460	102654217	MODEL	571578424	XP_006572394.1	571578425	NW_003378398.1	319965621	12759	13132	-	Reference Amel_4.5 Primary Assembly	-	-	LOC102654217
XLOC_012198	XLOC_012198	0.247782	36.9499	-7.22035	0.0316023	GroupUn218:16035-18883	7460	725842	MODEL	571578441	XP_006572400.1	571578442	NW_003378403.1	319965616	16035	18882	-	Reference Amel_4.5 Primary Assembly	-	-	LOC725842
XLOC_012215	XLOC_012215	26.076	137.582	-2.39949	0.000263772	GroupUn22:118738-124962	7460	551966	MODEL	571577042	XP_624351.2	110764380	NW_003378207.1	319965812	120702	124961	-	Reference Amel_4.5 Primary Assembly	-	-	ade5
XLOC_012236	XLOC_012236	35.3708	176.126	-2.31598	0.000263772	GroupUn2288:245-1288	7460	100578021	MODEL	571579073	XP_003252007.2	571579074	NW_003380471.1	319963548	245	1287	+	Reference Amel_4.5 Primary Assembly	-	-	LOC100578021
XLOC_012245	XLOC_012245	0.901154	10.7574	-3.57741	0.000263772	GroupUn23:73595-77877	7460	551197	MODEL	571577075	XP_623595.1	66558893	NW_003378208.1	319965811	73595	77876	-	Reference Amel_4.5 Primary Assembly	-	-	CYP6AS15
XLOC_012252	XLOC_012252	9.95076	63.1814	-2.66662	0.000263772	GroupUn2314:713-1076	7460	100578224	MODEL	571579089	XP_006572579.1	571579090	NW_003380497.1	319963522	713	1075	-	Reference Amel_4.5 Primary Assembly	-	-	LOC100578224
XLOC_012254	XLOC_012254	10.694	488.442	-5.51332	0.000263772	GroupUn234:11334-17058	7460	552066	MODEL	571578464	XP_006572409.1	571578465	NW_003378419.1	319965600	11334	17057	-	Reference Amel_4.5 Primary Assembly	-	-	LOC552066
XLOC_012255	XLOC_012255	20.5111	42.1914	-1.04054	0.000499436	GroupUn235:238-5733	7460	551907	MODEL	571578469	XP_624296.4	571578470	NW_003378420.1	319965599	238	5732	+	Reference Amel_4.5 Primary Assembly	-	-	LOC551907
XLOC_012269	XLOC_012269	4.6772	10.5601	-1.1749	0.00510782	GroupUn2393:547-1807	7460	727172	MODEL	571579098	XP_001122883.2	571579099	NW_003380576.1	319963443	547	1806	+	Reference Amel_4.5 Primary Assembly	-	-	LOC727172
XLOC_012311	XLOC_012311	3.48803	9.11756	-1.38624	0.00194634	GroupUn2577:6-849	7460	727625	MODEL	571579140	XP_003252020.1	328794208	NW_003380760.1	319963259	6	848	+	Reference Amel_4.5 Primary Assembly	-	-	LOC727625
XLOC_012339	XLOC_012339	2.91273	14.0842	-2.27363	0.000263772	GroupUn267:7231-15249	7460	726290	MODEL	571578540	XP_006572433.1	571578541	NW_003378452.1	319965567	11131	15248	+	Reference Amel_4.5 Primary Assembly	-	-	LOC726290
XLOC_012347	XLOC_012347	3.41502	11.0658	-1.69615	0.00426454	GroupUn27:58195-58852	7460	102655454	MODEL	571577099	-	-	NW_003378212.1	319965807	58195	58851	-	Reference Amel_4.5 Primary Assembly	-	-	LOC102655454
XLOC_012350	XLOC_012350	1.75766	8.56552	-2.28488	0.000263772	GroupUn271:2421-3057	7460	100577473	MODEL	571578548	-	-	NW_003378456.1	319965563	2421	3056	+	Reference Amel_4.5 Primary Assembly	-	-	LOC100577473
XLOC_012366	XLOC_012366	43.15	90.1683	-1.06326	0.000263772	GroupUn279:7680-10032	7460	409793	MODEL	571578563	XP_393287.2	66534614	NW_003378464.1	319965555	7680	10031	+	Reference Amel_4.5 Primary Assembly	-	-	Ndufv2
XLOC_012386	XLOC_012386	16.7864	139.954	-3.05959	0.000263772	GroupUn2870:138-1282	7460	727526	MODEL	571579203	XP_001123234.3	571579204	NW_003381053.1	319962965	138	1281	+	Reference Amel_4.5 Primary Assembly	-	-	LOC727526
XLOC_012409	XLOC_012409	16.0719	39.4366	-1.29499	0.000263772	GroupUn29:60838-62646	7460	727257	MODEL	571577120	XP_006571951.1	571577121	NW_003378214.1	319965805	60838	62645	-	Reference Amel_4.5 Primary Assembly	-	-	LOC727257
XLOC_012477	XLOC_012477	33.5762	268.279	-2.99822	0.000263772	GroupUn308:1854-5318	7460	412166	MODEL	571578584	XP_395629.3	328793927	NW_003378493.1	319965526	1854	5317	+	Reference Amel_4.5 Primary Assembly	-	-	LOC412166
XLOC_012478	XLOC_012478	51.6032	366.653	-2.82888	0.000263772	GroupUn308:6415-10080	7460	727166	MODEL	571578585	XP_006572444.1	571578586	NW_003378493.1	319965526	6415	10079	-	Reference Amel_4.5 Primary Assembly	-	-	LOC727166
XLOC_012479	XLOC_012479	0.441184	5.08921	-3.52799	0.000263772	GroupUn308:13067-18514	7460	552176	MODEL	571578587	XP_624557.2	328793929	NW_003378493.1	319965526	13067	18513	-	Reference Amel_4.5 Primary Assembly	-	-	LOC552176
XLOC_012513	XLOC_012513	0.69557	11.271	-4.01827	0.000263772	GroupUn3284:206-2179	7460	552349	MODEL	571579289	XP_624728.4	571579290	NW_003381467.1	319962535	206	2178	-	Reference Amel_4.5 Primary Assembly	-	-	LOC552349
XLOC_012536	XLOC_012536	10.0939	24.3263	-1.26904	0.000720606	GroupUn3412:662-1733	7460	727631	MODEL	571579313	XP_001123337.2	328794305	NW_003381595.1	319962407	662	1732	-	Reference Amel_4.5 Primary Assembly	-	-	LOC727631
XLOC_012557	XLOC_012557	0	8.03005	-Inf	0.000263772	GroupUn3525:14355-15332	7460	100578838	MODEL	571579338	XP_003252042.1	328794323	NW_003381707.1	319962295	14355	15331	+	Reference Amel_4.5 Primary Assembly	-	-	LOC100578838
XLOC_012568	XLOC_012568	54.8876	1493.04	-4.76563	0.000263772	GroupUn3591:44-2400	7460	725305	MODEL	571579351	XP_006572650.1	571579352	NW_003381773.1	319962229	44	2399	+	Reference Amel_4.5 Primary Assembly	-	-	LOC725305
XLOC_012589	XLOC_012589	36.9814	170.337	-2.20352	0.000263772	GroupUn371:2280-2558	7460	102655440	MODEL	571578612	XP_006572451.1	571578613	NW_003378556.1	319965463	2280	2557	-	Reference Amel_4.5 Primary Assembly	-	-	LOC102655440
XLOC_012659	XLOC_012659	572.281	1656.48	-1.53332	0.000263772	GroupUn406:1132-3271	7460	724711	MODEL	571578628	XP_006572455.1	571578629	NW_003378591.1	319965428	1132	3270	+	Reference Amel_4.5 Primary Assembly	-	-	LOC724711
XLOC_012672	XLOC_012672	4.27864	9.4455	-1.14247	0.0416777	GroupUn4165:571-881	7460	102653887	MODEL	571579480	XP_006572699.1	571579481	NW_003382347.1	319961655	571	880	+	Reference Amel_4.5 Primary Assembly	-	-	LOC102653887
XLOC_012673	XLOC_012673	6.68538	51.9509	-2.95807	0.0118119	GroupUn4179:0-361	7460	102653916	MODEL	571579482	-	-	NW_003382361.1	319961641	0	360	-	Reference Amel_4.5 Primary Assembly	-	-	LOC102653916
XLOC_012684	XLOC_012684	292.392	862.152	-1.56004	0.000263772	GroupUn420:47-1768	7460	724987	MODEL	571578632	XP_001120887.2	571578633	NW_003378605.1	319965414	47	1767	+	Reference Amel_4.5 Primary Assembly	-	-	LOC724987
XLOC_012719	XLOC_012719	82.0752	186.408	-1.18345	0.000263772	GroupUn43:133100-133462	7460	102656685	MODEL	571577312	XP_006572025.1	571577313	NW_003378228.1	319965791	133100	133461	-	Reference Amel_4.5 Primary Assembly	-	-	LOC102656685
XLOC_012744	XLOC_012744	1.65882	15.4497	-3.21935	0.000263772	GroupUn44:114597-114957	7460	102656939	MODEL	571577324	XP_006572030.1	571577325	NW_003378229.1	319965790	114597	114956	+	Reference Amel_4.5 Primary Assembly	-	-	LOC102656939
XLOC_012766	XLOC_012766	23.974	132.642	-2.468	0.000263772	GroupUn450:1054-3218	7460	551373	MODEL	571578647	XP_623771.3	571578648	NW_003378635.1	319965384	1054	3217	-	Reference Amel_4.5 Primary Assembly	-	-	LOC551373
XLOC_012818	XLOC_012818	12.5101	30.1502	-1.26908	0.000263772	GroupUn4863:57-911	7460	100576686	MODEL	571579664	XP_006572751.1	571579665	NW_003383044.1	319960958	57	910	+	Reference Amel_4.5 Primary Assembly	-	-	LOC100576686
XLOC_012840	XLOC_012840	0.37699	246.837	-9.35481	0.000263772	GroupUn4998:209-1065	7460	406115	MODEL	571579694	XP_006572762.1	571579695	NW_003383179.1	319960823	209	1064	+	Reference Amel_4.5 Primary Assembly	-	-	Apid73
XLOC_012856	XLOC_012856	8.10184	19.6152	-1.27565	0.000263772	GroupUn50:60666-72832	7460	102654130	MODEL	571577349	XP_006572037.1	571577350	NW_003378235.1	319965784	60666	72831	-	Reference Amel_4.5 Primary Assembly	-	-	LOC102654130
XLOC_012874	XLOC_012874	0	7.1254	-Inf	0.000263772	GroupUn51:31315-34616	7460	102654766	MODEL	571577381	XP_006572047.1	571577382	NW_003378236.1	319965783	31315	34615	+	Reference Amel_4.5 Primary Assembly	-	-	LOC102654766
XLOC_012877	XLOC_012877	16.6058	34.6991	-1.06321	0.00213264	GroupUn51:140570-142055	7460	550978	MODEL	571577374	XP_623376.4	571577375	NW_003378236.1	319965783	140570	142054	+	Reference Amel_4.5 Primary Assembly	-	-	LOC550978
XLOC_012879	XLOC_012879	9.83426	25.879	-1.39589	0.000263772	GroupUn51:155516-156900	7460	100576930	MODEL	571577377	XP_003251848.1	328793231	NW_003378236.1	319965783	155516	156899	+	Reference Amel_4.5 Primary Assembly	-	-	LOC100576930
XLOC_012882	XLOC_012882	2.72597	8.38039	-1.62025	0.00175315	GroupUn51:158430-159252	7460	102654682	MODEL	571577378	XP_006572046.1	571577379	NW_003378236.1	319965783	158430	159251	-	Reference Amel_4.5 Primary Assembly	-	-	LOC102654682
XLOC_012896	XLOC_012896	2.83018	24.8421	-3.13382	0.000263772	GroupUn52:1535-71282	7460	725031	MODEL	571577385	XP_003251850.1	328793246	NW_003378237.1	319965782	1535	71281	+	Reference Amel_4.5 Primary Assembly	-	-	LOC725031
XLOC_012902	XLOC_012902	2.72032	6.57849	-1.27398	0.00460885	GroupUn5205:6169-7355	7460	551937	MODEL	571579755	XP_006572785.1	571579756	NW_003383386.1	319960616	6169	7354	+	Reference Amel_4.5 Primary Assembly	-	-	LOC551937
XLOC_012931	XLOC_012931	0.741034	5.2758	-2.83178	0.000263772	GroupUn56:58056-62524	7460	100577883	VALIDATED	507418857	NP_001265262.1	507418858	NW_003378241.1	319965778	58056	62523	+	Reference Amel_4.5 Primary Assembly	-	-	LOC100577883
XLOC_012932	XLOC_012932	23.5698	97.0076	-2.04116	0.000263772	GroupUn56:63057-63861	7460	551304	VALIDATED	507418853	NP_001265261.1	507418854	NW_003378241.1	319965778	63057	63860	+	Reference Amel_4.5 Primary Assembly	-	-	LOC551304
XLOC_012949	XLOC_012949	44.3359	89.1955	-1.0085	0.000499436	GroupUn6:17821-21677	7460	726035	VALIDATED	288872186	NP_001165875.1	288872187	NW_003378191.1	319965828	17821	21676	+	Reference Amel_4.5 Primary Assembly	-	-	Ndufs1
XLOC_012954	XLOC_012954	23.0214	94.7986	-2.04189	0.000263772	GroupUn6:156075-159504	7460	413233	MODEL	571576870	XP_006571879.1	571576871	NW_003378191.1	319965828	156075	159503	+	Reference Amel_4.5 Primary Assembly	-	-	LOC413233
XLOC_012956	XLOC_012956	4.38506	8.83355	-1.0104	0.00443545	GroupUn6:173988-185007	7460	551485	MODEL	571576872	XP_006571880.1	571576873	NW_003378191.1	319965828	173988	185006	+	Reference Amel_4.5 Primary Assembly	-	-	koi
XLOC_012985	XLOC_012985	1.23746	40.6702	-5.03852	0.000263772	GroupUn623:1824-2967	7460	100576440	MODEL	571578682	XP_006572468.1	571578683	NW_003378808.1	319965211	1824	2966	-	Reference Amel_4.5 Primary Assembly	-	-	LOC100576440
XLOC_012991	XLOC_012991	16.8873	229.154	-3.7623	0.000263772	GroupUn63:84974-86338	7460	725529	MODEL	571577508	XP_006572090.1	571577509	NW_003378248.1	319965771	84974	86337	+	Reference Amel_4.5 Primary Assembly	-	-	LOC725529
XLOC_013000	XLOC_013000	4.09942	510.999	-6.96176	0.000263772	GroupUn64:38046-43419	7460	552418	MODEL	571577516	XP_624795.3	328793308	NW_003378249.1	319965770	38046	43418	-	Reference Amel_4.5 Primary Assembly	-	-	CYP6BE1
XLOC_013016	XLOC_013016	0.184261	17.6462	-6.58146	0.000263772	GroupUn676:162-1338	7460	727598	MODEL	571578695	XP_001123306.1	110769830	NW_003378861.1	319965158	162	1337	-	Reference Amel_4.5 Primary Assembly	-	-	LOC727598
XLOC_013036	XLOC_013036	9.26813	28.0148	-1.59584	0.000263772	GroupUn74:147548-149989	7460	726239	VALIDATED	334883146	NP_001229370.1	334883147	NW_003378259.1	319965760	147548	149988	+	Reference Amel_4.5 Primary Assembly	-	-	LOC726239
XLOC_013046	XLOC_013046	1.15663	11.644	-3.33158	0.000263772	GroupUn76:74606-78503	7460	726755	PROVISIONAL	148277571	NP_001091688.1	148277572	NW_003378346.1	319965673	15164	23116	+	Reference Amel_4.5 Primary Assembly	-	-	LOC726755
XLOC_013071	XLOC_013071	6.97459	17.3437	-1.31424	0.000935455	GroupUn81:43307-44128	7460	727142	MODEL	571577599	XP_001122855.2	328793368	NW_003378266.1	319965753	43307	44127	+	Reference Amel_4.5 Primary Assembly	-	-	LOC727142
XLOC_013080	XLOC_013080	11.2342	25.0755	-1.15838	0.00213264	GroupUn83:10690-39260	7460	726292	MODEL	571577604	XP_006572121.1	571577605	NW_003378268.1	319965751	10690	39259	-	Reference Amel_4.5 Primary Assembly	-	-	LOC726292
XLOC_013101	XLOC_013101	19.667	50.4588	-1.35933	0.000263772	GroupUn86:122983-124896	7460	100577607	MODEL	571577657	XP_003251872.2	571577658	NW_003378271.1	319965748	122983	124895	-	Reference Amel_4.5 Primary Assembly	-	-	LOC100577607
XLOC_013139	XLOC_013139	35.381	74.8624	-1.08126	0.000263772	GroupUn94:64862-66413	7460	411538	MODEL	571577735	XP_395009.2	66536941	NW_003378279.1	319965740	64862	66412	+	Reference Amel_4.5 Primary Assembly	-	-	LOC411538
XLOC_013141	XLOC_013141	137.723	279.183	-1.01944	0.000935455	GroupUn94:71070-72747	7460	724407	MODEL	571577738	XP_001119845.1	110773426	NW_003378279.1	319965740	71070	72746	+	Reference Amel_4.5 Primary Assembly	-	-	LOC724407
XLOC_013152	XLOC_013152	14.12	52.5852	-1.89692	0.000263772	GroupUn95:4803-9994	7460	727168	MODEL	571577752	-	-	NW_003378280.1	319965739	4803	9993	-	Reference Amel_4.5 Primary Assembly	-	-	LOC727168
XLOC_013153	XLOC_013153	4.17173	48.6183	-3.54278	0.000263772	GroupUn95:18378-19154	7460	725738	MODEL	571577753	XP_001121550.2	328793448	NW_003378280.1	319965739	18378	19153	-	Reference Amel_4.5 Primary Assembly	-	-	LOC725738
XLOC_013159	XLOC_013159	144.875	339.289	-1.2277	0.000263772	GroupUn96:13460-14744	7460	727568	MODEL	571577766	XP_001123277.1	110769776	NW_003378281.1	319965738	13460	14743	+	Reference Amel_4.5 Primary Assembly	-	-	LOC727568

## Sheet: Amel_Fg>Ne
S2 File. Genes upregulated in the comparisons of the developmental phases of each bee species, A. mellifera, F. varia and C. analis. Pharate-adult (Pbm), newly-emerged (Ne) and forager (Fg) developmental phases. The bee species and developmental phases compared are specified in the inferior margin of each table in this File. For example: Amel_Pbm>Ne means the list of A. mellifera genes upregulate…
test_id	gene_id	Ne	Fg	log2.fold_change.	q_value	locus	tax_id	GeneID	status.y	RNA_nucleotide_gi	protein_accession.version	protein_gi	genomic_nucleotide_accession.version	genomic_nucleotide_gi	start_position_on_the_genomic_accession	end_position_on_the_genomic_accession	orientation	assembly	mature_peptide_accession.version	mature_peptide_gi	Symbol
XLOC_000031	XLOC_000031	214.966	444.026	-1.04654	0.00213264	Group1:1274047-1275023	7460	102655627	MODEL	571499583	XP_006557474.1	571499584	NW_003377856.1	319968394	1274047	1275022	+	Reference Amel_4.5 Primary Assembly	-	-	LOC102655627
XLOC_000077	XLOC_000077	734.741	2461.98	-1.74451	0.000263772	Group1:1957010-1966460	7460	751098	PROVISIONAL	148540133	NP_001071291.1	118150510	NW_003377906.1	319968344	358252	359536	-	Reference Amel_4.5 Primary Assembly	-	-	Glob1
XLOC_000301	XLOC_000301	425.335	1107.97	-1.38124	0.000499436	Group1:9732809-9737152	7460	408603	MODEL	571502982	XP_392145.2	66499547	NW_003378097.1	319968153	319521	323863	-	Reference Amel_4.5 Primary Assembly	-	-	GMCOX13
XLOC_000339	XLOC_000339	6.76159	18.1654	-1.42576	0.000263772	Group1:11535080-11548720	7460	725189	MODEL	571503578	XP_001121063.2	328789220	NW_003378121.1	319968129	23898	37537	+	Reference Amel_4.5 Primary Assembly	-	-	LOC725189
XLOC_000378	XLOC_000378	33.6434	96.3122	-1.5174	0.000263772	Group1:12410538-12437784	7460	412748	MODEL	571504194	XP_006569612.1	571504195	NW_003378135.1	319968115	77153	104398	+	Reference Amel_4.5 Primary Assembly	-	-	LOC412748
XLOC_000382	XLOC_000382	22.9165	71.9101	-1.64981	0.000263772	Group1:12527341-12528363	7460	102655714	MODEL	571504264	XP_006569626.1	571504265	NC_007070.3	323388987	12527341	12528362	+	Reference Amel_4.5 Primary Assembly	-	-	LOC102655714
XLOC_000438	XLOC_000438	82.9229	218.787	-1.39968	0.000263772	Group1:13943035-13954819	7460	413000	MODEL	571505329	XP_396451.2	66500029	NW_003378149.1	319967101	638005	649788	-	Reference Amel_4.5 Primary Assembly	-	-	path
XLOC_000479	XLOC_000479	9.87815	47.5818	-2.2681	0.000263772	Group1:15270147-15271437	7460	102654405	MODEL	571505727	XP_006570633.1	571505728	NW_003378161.1	319966089	76089	77378	+	Reference Amel_4.5 Primary Assembly	-	-	LOC102654405
XLOC_000481	XLOC_000481	4.90166	11.3933	-1.21684	0.000263772	Group1:15438040-15447361	7460	724618	MODEL	571506115	XP_001120512.3	571506116	NC_007070.3	323388987	15438040	15447360	+	Reference Amel_4.5 Primary Assembly	-	-	LOC724618
XLOC_000502	XLOC_000502	8.34665	22.084	-1.40373	0.000263772	Group1:16629339-16631675	7460	725414	MODEL	571506836	XP_006570899.1	571506837	NW_003378169.1	319966081	1332592	1334927	-	Reference Amel_4.5 Primary Assembly	-	-	LOC725414
XLOC_000503	XLOC_000503	4.24436	14.0233	-1.7242	0.000263772	Group1:16638668-16639326	7460	725308	MODEL	571506830	XP_001120186.1	110749621	NW_003378169.1	319966081	1324941	1325598	-	Reference Amel_4.5 Primary Assembly	-	-	LOC725308
XLOC_000504	XLOC_000504	32.4761	232.271	-2.83836	0.000263772	Group1:16641356-16641951	7460	725230	MODEL	571506825	XP_003251624.1	328791741	NW_003378169.1	319966081	1322316	1322910	-	Reference Amel_4.5 Primary Assembly	-	-	LOC725230
XLOC_000508	XLOC_000508	0.0466742	5.65777	-6.92146	0.000263772	Group1:16707679-16745212	7460	406110	PROVISIONAL	58585135	NP_001011594.1	58585136	NW_003378169.1	319966081	1219055	1256587	-	Reference Amel_4.5 Primary Assembly	-	-	TyrR
XLOC_000509	XLOC_000509	2.60915	7.2865	-1.48165	0.000263772	Group1:16755512-16775641	7460	412949	MODEL	571506803	XP_006570896.1	571506804	NC_007070.3	323388987	16755512	16775640	+	Reference Amel_4.5 Primary Assembly	-	-	LOC412949
XLOC_000524	XLOC_000524	6.3568	32.9546	-2.37411	0.000263772	Group1:17331225-17332517	7460	406132	MODEL	571506609	XP_006570862.1	571506610	NC_007070.3	323388987	17331953	17332516	+	Reference Amel_4.5 Primary Assembly	-	-	LOC406132
XLOC_000525	XLOC_000525	14.1459	33.6136	-1.24866	0.000499436	Group1:17335378-17335859	7460	726447	MODEL	571506600	XP_001120889.1	110749558	NW_003378169.1	319966081	628408	628888	-	Reference Amel_4.5 Primary Assembly	-	-	LOC726447
XLOC_000683	XLOC_000683	3.6951	25.3898	-2.78057	0.000263772	Group1:25639856-25648860	7460	551941	MODEL	571509252	-	-	NC_007070.3	323388987	25639856	25648859	+	Reference Amel_4.5 Primary Assembly	-	-	LOC551941
XLOC_000684	XLOC_000684	17.904	43.1238	-1.2682	0.000263772	Group1:25684667-25687736	7460	551894	MODEL	571509258	XP_624283.3	328792552	NW_003378182.1	319965837	555146	558214	+	Reference Amel_4.5 Primary Assembly	-	-	TRPML
XLOC_000718	XLOC_000718	5.04021	315.603	-5.96848	0.000263772	Group1:26726792-26742734	7460	100577142	MODEL	571509546	XP_006571558.1	571509547	NC_007070.3	323388987	26726792	26742733	+	Reference Amel_4.5 Primary Assembly	-	-	LOC100577142
XLOC_000719	XLOC_000719	10.6234	492.82	-5.53574	0.000263772	Group1:26743715-26749365	7460	100577108	MODEL	571509544	XP_003251765.1	328792704	NC_007070.3	323388987	26743715	26749364	+	Reference Amel_4.5 Primary Assembly	-	-	LOC100577108
XLOC_000736	XLOC_000736	45.9214	92.2038	-1.00566	0.00249619	Group1:27271065-27272837	7460	725725	MODEL	571510519	XP_003251779.1	328792804	NW_003378184.1	319965835	1045929	1047700	-	Reference Amel_4.5 Primary Assembly	-	-	LOC725725
XLOC_000796	XLOC_000796	1132.91	2547.02	-1.16878	0.0123746	Group1:962137-1134513	7460	726446	MODEL	571499363	XP_001120565.1	110748686	NW_003377856.1	319968394	1016201	1017676	-	Reference Amel_4.5 Primary Assembly	-	-	LOC726446
XLOC_000820	XLOC_000820	7.8731	58.6064	-2.89605	0.000263772	Group1:1652782-1787673	7460	102655572	MODEL	571499881	-	-	NC_007070.3	323388987	1676660	1677465	-	Reference Amel_4.5 Primary Assembly	-	-	LOC102655572
XLOC_000862	XLOC_000862	44.189	507.508	-3.52167	0.000263772	Group1:3237323-3240219	7460	552366	MODEL	571500541	XP_625285.2	328779527	NW_003377961.1	319968289	300644	303539	+	Reference Amel_4.5 Primary Assembly	-	-	LOC552366
XLOC_000867	XLOC_000867	0.223453	5.72872	-4.68017	0.000263772	Group1:3324112-3330257	7460	411968	MODEL	571500492	XP_006560321.1	571500493	NW_003377961.1	319968289	210606	216750	+	Reference Amel_4.5 Primary Assembly	-	-	KLHL10
XLOC_000880	XLOC_000880	3.11149	6.40945	-1.04259	0.0110975	Group1:4489597-4491435	7460	102656395	MODEL	571501085	XP_006562019.1	571501086	NW_003378001.1	319968249	699596	701433	+	Reference Amel_4.5 Primary Assembly	-	-	LOC102656395
XLOC_000907	XLOC_000907	10.7011	41.0021	-1.93794	0.000263772	Group1:4742081-4746262	7460	551388	PROVISIONAL	94400904	NP_001035354.1	94400905	NW_003378001.1	319968249	444769	448949	+	Reference Amel_4.5 Primary Assembly	-	-	Akhr
XLOC_000914	XLOC_000914	1.33921	9.95088	-2.89344	0.00527244	Group1:4833357-4842931	7460	102653658	MODEL	571500820	XP_006561977.1	571500821	NC_007070.3	323388987	4835044	4838207	-	Reference Amel_4.5 Primary Assembly	-	-	LOC102653658
XLOC_000932	XLOC_000932	241.892	1000.83	-2.04876	0.000263772	Group1:5316359-5340592	7460	409517	MODEL	571501324	XP_006562600.1	571501325	NC_007070.3	323388987	5333698	5337451	-	Reference Amel_4.5 Primary Assembly	-	-	LOC409517
XLOC_001002	XLOC_001002	3.60874	8.31018	-1.20338	0.000499436	Group1:6898503-6902186	7460	725455	MODEL	571502069	XP_001121298.1	110748959	NW_003378036.1	319968214	970317	973999	-	Reference Amel_4.5 Primary Assembly	-	-	LOC725455
XLOC_001264	XLOC_001264	56.8028	133.694	-1.2349	0.000263772	Group1:15566260-15571976	7460	726320	MODEL	571505924	XP_001122067.2	328791596	NW_003378162.1	319966088	231242	236957	-	Reference Amel_4.5 Primary Assembly	-	-	LOC726320
XLOC_001289	XLOC_001289	6.70661	26.0323	-1.95665	0.000263772	Group1:16637796-16638537	7460	725344	MODEL	571506832	XP_003251626.1	328791747	NW_003378169.1	319966081	1325730	1326470	+	Reference Amel_4.5 Primary Assembly	-	-	LOC725344
XLOC_001309	XLOC_001309	5.02422	14.9619	-1.57432	0.000263772	Group1:17325585-17326154	7460	726542	MODEL	571506618	XP_003251619.1	328791703	NC_007070.3	323388987	17325585	17326153	-	Reference Amel_4.5 Primary Assembly	-	-	LOC726542
XLOC_001318	XLOC_001318	104.33	318.834	-1.61165	0.000263772	Group1:17399380-17404080	7460	412197	MODEL	571506521	XP_395659.1	48103834	NC_007070.3	323388987	17402277	17404079	-	Reference Amel_4.5 Primary Assembly	-	-	LOC412197
XLOC_001370	XLOC_001370	148.297	410.424	-1.46863	0.000263772	Group1:20058406-20069516	7460	725387	MODEL	571507615	XP_001121241.2	328792196	NW_003378175.1	319965844	210468	212109	-	Reference Amel_4.5 Primary Assembly	-	-	LOC725387
XLOC_001392	XLOC_001392	1.87178	10.3845	-2.47194	0.000263772	Group1:20934932-20944467	7460	100576169	MODEL	571508039	XP_003251700.2	571508040	NC_007070.3	323388987	20934932	20944466	-	Reference Amel_4.5 Primary Assembly	-	-	LOC100576169
XLOC_001447	XLOC_001447	8.48793	17.7608	-1.06522	0.000720606	Group1:22407614-22414550	7460	102654353	MODEL	571508643	XP_006571382.1	571508644	NC_007070.3	323388987	22407614	22414549	-	Reference Amel_4.5 Primary Assembly	-	-	LOC102654353
XLOC_001457	XLOC_001457	0.582865	441.592	-9.56534	0.000263772	Group1:22651202-22656817	7460	724239	MODEL	571508731	XP_001120032.3	571508732	NW_003378179.1	319965840	256051	261665	-	Reference Amel_4.5 Primary Assembly	-	-	LOC724239
XLOC_001497	XLOC_001497	0.195928	13.3618	-6.09165	0.000263772	Group1:24960625-24968599	7460	725106	MODEL	571509166	XP_001120991.2	328792541	NW_003378181.1	319965838	6907	14880	-	Reference Amel_4.5 Primary Assembly	-	-	LOC725106
XLOC_001502	XLOC_001502	0.346922	5.8568	-4.07743	0.0380756	Group1:25595551-25633240	7460	102653710	MODEL	571509213	-	-	NW_003378182.1	319965837	466030	499316	-	Reference Amel_4.5 Primary Assembly	-	-	LOC102653710
XLOC_001560	XLOC_001560	22.8877	81.1184	-1.82546	0.000263772	Group1:27117957-27119833	7460	725103	PROVISIONAL	118150499	NP_001071287.1	118150500	NC_007070.3	323388987	27117957	27119832	-	Reference Amel_4.5 Primary Assembly	-	-	CSP6
XLOC_001568	XLOC_001568	82.6202	473.599	-2.5191	0.000263772	Group1:27255217-27256613	7460	724199	MODEL	571510530	-	-	NW_003378184.1	319965835	1062153	1063548	+	Reference Amel_4.5 Primary Assembly	-	-	LOC724199
XLOC_001685	XLOC_001685	346.616	1931.19	-2.47808	0.000263772	Group10:5112309-5118594	7460	413749	MODEL	571552509	XP_006562425.1	571552510	NW_003378014.1	319968236	155867	162151	+	Reference Amel_4.5 Primary Assembly	-	-	serpin-5
XLOC_001778	XLOC_001778	118.779	825.476	-2.79695	0.000263772	Group10:8415985-8419041	7460	552728	MODEL	571553943	XP_625106.3	328785944	NC_007079.3	323388978	8415985	8419040	+	Reference Amel_4.5 Primary Assembly	-	-	LOC552728
XLOC_001792	XLOC_001792	17.424	185.585	-3.41293	0.000263772	Group10:8947698-8949282	7460	726611	MODEL	571555481	XP_001122336.2	328786614	NW_003378085.1	319968165	2620803	2622386	-	Reference Amel_4.5 Primary Assembly	-	-	LOC726611
XLOC_001801	XLOC_001801	2.30166	7.54975	-1.71375	0.000263772	Group10:9023931-9030724	7460	409650	MODEL	571555403	XP_393148.4	328786599	NC_007079.3	323388978	9023931	9030723	+	Reference Amel_4.5 Primary Assembly	-	-	LOC409650
XLOC_001819	XLOC_001819	80.2441	259.529	-1.69343	0.000263772	Group10:9266538-9290920	7460	726268	MODEL	571555224	XP_003250814.1	328786574	NC_007079.3	323388978	9266538	9271439	+	Reference Amel_4.5 Primary Assembly	-	-	LOC726268
XLOC_001839	XLOC_001839	0.757492	5.42026	-2.83906	0.000263772	Group10:9624630-9632221	7460	412034	MODEL	571555585	XP_006566303.1	571555586	NC_007079.3	323388978	9624630	9632220	+	Reference Amel_4.5 Primary Assembly	-	-	rec
XLOC_001910	XLOC_001910	10.0785	21.7657	-1.11077	0.00719395	Group10:11223128-11224164	7460	102655765	MODEL	571554167	XP_006566052.1	571554168	NW_003378085.1	319968165	345921	346956	-	Reference Amel_4.5 Primary Assembly	-	-	LOC102655765
XLOC_001931	XLOC_001931	23.2387	53.0262	-1.19018	0.000720606	Group10:11837071-11837895	7460	102654494	MODEL	571556078	-	-	NC_007079.3	323388978	11837071	11837894	+	Reference Amel_4.5 Primary Assembly	-	-	LOC102654494
XLOC_001947	XLOC_001947	2.55703	7.58952	-1.56954	0.000263772	Group10:12219132-12228936	7460	410179	MODEL	571555710	XP_006569219.1	571555711	NC_007079.3	323388978	12219132	12228935	+	Reference Amel_4.5 Primary Assembly	-	-	LOC410179
XLOC_001981	XLOC_001981	3.23073	24.9905	-2.95144	0.0261787	Group10:599322-729096	7460	410245	MODEL	571551284	XP_393727.2	328776500	NC_007079.3	323388978	705299	728850	-	Reference Amel_4.5 Primary Assembly	-	-	SP38
XLOC_001997	XLOC_001997	1.76648	5.15503	-1.5451	0.000263772	Group10:2250824-2276787	7460	413510	MODEL	571551613	XP_006559285.1	571551614	NC_007079.3	323388978	2250824	2276786	-	Reference Amel_4.5 Primary Assembly	-	-	LOC413510
XLOC_002013	XLOC_002013	61.9469	172.576	-1.47813	0.000499436	Group10:3107571-3117060	7460	100577149	MODEL	571551780	XP_003249630.1	328779327	NW_003377958.1	319968292	115079	118732	-	Reference Amel_4.5 Primary Assembly	-	-	LOC100577149
XLOC_002150	XLOC_002150	20.7656	90.6752	-2.12651	0.000263772	Group10:7764864-7767330	7460	551282	MODEL	571553559	XP_623681.1	66517777	NC_007079.3	323388978	7764864	7767329	-	Reference Amel_4.5 Primary Assembly	-	-	LOC551282
XLOC_002185	XLOC_002185	71.5759	4808.08	-6.06984	0.000263772	Group10:8935231-8942626	7460	408280	MODEL	571555485	XP_397488.3	328786618	NC_007079.3	323388978	8937065	8942625	-	Reference Amel_4.5 Primary Assembly	-	-	LOC408280
XLOC_002187	XLOC_002187	2.17637	8.1782	-1.90986	0.000263772	Group10:8952689-8954098	7460	100578448	MODEL	571555473	XP_003250822.1	328786612	NW_003378085.1	319968165	2615987	2617395	+	Reference Amel_4.5 Primary Assembly	-	-	LOC100578448
XLOC_002359	XLOC_002359	29.0782	73.4431	-1.33669	0.00175315	Group11:206893-220982	7460	410288	MODEL	571556444	XP_393769.3	110760564	NC_007080.3	323388977	206893	211607	+	Reference Amel_4.5 Primary Assembly	-	-	LOC410288
XLOC_002385	XLOC_002385	5.60746	22.3112	-1.99235	0.000263772	Group11:762560-785148	7460	409061	MODEL	571556766	XP_392586.4	328776753	NW_003377884.1	319968366	3257	25844	+	Reference Amel_4.5 Primary Assembly	-	-	LOC409061
XLOC_002449	XLOC_002449	42.4848	335.391	-2.98082	0.000263772	Group11:2624883-2628859	7460	409873	PROVISIONAL	67010040	NP_001019868.1	67010041	NC_007080.3	323388977	2624883	2628858	+	Reference Amel_4.5 Primary Assembly	-	-	Mrjp9
XLOC_002459	XLOC_002459	9.51554	24.5945	-1.36998	0.000263772	Group11:2783594-2784836	7460	724769	MODEL	571557603	XP_001120666.1	110760684	NC_007080.3	323388977	2783594	2784835	+	Reference Amel_4.5 Primary Assembly	-	-	LOC724769
XLOC_002532	XLOC_002532	43.6441	126.711	-1.53768	0.000263772	Group11:8052921-8056344	7460	413833	MODEL	571558678	XP_006564430.1	571558679	NC_007080.3	323388977	8052921	8056343	+	Reference Amel_4.5 Primary Assembly	-	-	CYP4AZ1
XLOC_002539	XLOC_002539	37.547	707.398	-4.23575	0.000263772	Group11:8178857-8181433	7460	551560	MODEL	571559030	XP_006564499.1	571559031	NC_007080.3	323388977	8178857	8181432	+	Reference Amel_4.5 Primary Assembly	-	-	CYP6BD1
XLOC_002549	XLOC_002549	15.3388	120.08	-2.96873	0.0125241	Group11:8571825-8679694	7460	727593	MODEL	571559016	XP_001123301.3	571559017	NW_003378054.1	319968196	1373512	1383380	+	Reference Amel_4.5 Primary Assembly	-	-	LOC727593
XLOC_002551	XLOC_002551	302.436	939.961	-1.63597	0.000263772	Group11:8682153-8692261	7460	100577699	MODEL	571558899	XP_003250452.1	328784439	NW_003378054.1	319968196	1450129	1451238	+	Reference Amel_4.5 Primary Assembly	-	-	LOC100577699
XLOC_002626	XLOC_002626	6.17538	33.0927	-2.42192	0.000263772	Group11:11559002-11561777	7460	408369	MODEL	571559966	XP_006566474.1	571559967	NW_003378088.1	319968162	2654382	2657156	+	Reference Amel_4.5 Primary Assembly	-	-	LOC408369
XLOC_002710	XLOC_002710	21.0601	289.141	-3.77919	0.000263772	Group11:13068328-13082157	7460	724756	MODEL	571561335	XP_001119824.1	110761159	NW_003378088.1	319968162	4170857	4172147	+	Reference Amel_4.5 Primary Assembly	-	-	LOC724756
XLOC_002848	XLOC_002848	11.4419	177.008	-3.95142	0.000263772	Group11:380691-382666	7460	100577693	MODEL	571556475	XP_006557488.1	571556476	NW_003377857.1	319968393	380691	382665	-	Reference Amel_4.5 Primary Assembly	-	-	LOC100577693
XLOC_002899	XLOC_002899	4.23469	9.64773	-1.18793	0.000263772	Group11:1754186-1785647	7460	725923	MODEL	571557887	XP_006559086.1	571557888	NW_003377923.1	319968327	10125	41585	-	Reference Amel_4.5 Primary Assembly	-	-	Pkn
XLOC_002901	XLOC_002901	1.92454	8.08277	-2.07034	0.000263772	Group11:1788906-1795735	7460	410296	MODEL	571557285	XP_393777.2	66520616	NC_007080.3	323388977	1790927	1795734	-	Reference Amel_4.5 Primary Assembly	-	-	LOC410296
XLOC_002956	XLOC_002956	16.5299	34.1925	-1.04861	0.000935455	Group11:4911155-4912993	7460	550987	MODEL	571558030	XP_006562100.1	571558031	NC_007080.3	323388977	4911155	4912992	-	Reference Amel_4.5 Primary Assembly	-	-	LOC550987
XLOC_003022	XLOC_003022	77.1847	212.019	-1.45781	0.000263772	Group11:8764673-8768232	7460	409518	MODEL	571558976	XP_006564485.1	571558977	NW_003378054.1	319968196	1526607	1530165	-	Reference Amel_4.5 Primary Assembly	-	-	LOC409518
XLOC_003025	XLOC_003025	0.802675	14.6267	-4.18764	0.000263772	Group11:8919149-8921043	7460	102655369	MODEL	571559113	-	-	NC_007080.3	323388977	8919149	8921042	-	Reference Amel_4.5 Primary Assembly	-	-	LOC102655369
XLOC_003056	XLOC_003056	12.0013	75.7752	-2.65854	0.000263772	Group11:10298157-10335485	7460	410322	MODEL	571559439	XP_003250919.1	328787292	NC_007080.3	323388977	10298157	10335484	-	Reference Amel_4.5 Primary Assembly	-	-	Rgl
XLOC_003214	XLOC_003214	13.5567	59.6174	-2.13673	0.000263772	Group11:13304188-13309583	7460	725245	MODEL	571561645	XP_001121117.1	110761178	NC_007080.3	323388977	13304955	13309582	-	Reference Amel_4.5 Primary Assembly	-	-	LOC725245
XLOC_003231	XLOC_003231	10.5075	320.921	-4.93273	0.000263772	Group11:13587026-13590014	7460	552832	MODEL	571561976	XP_625210.1	66519258	NW_003378088.1	319968162	4682406	4685393	-	Reference Amel_4.5 Primary Assembly	-	-	LOC552832
XLOC_003262	XLOC_003262	2.74192	8.03517	-1.55114	0.000263772	Group11:14162902-14164564	7460	725391	MODEL	571563096	XP_006570551.1	571563097	NC_007080.3	323388977	14162902	14164563	-	Reference Amel_4.5 Primary Assembly	-	-	LOC725391
XLOC_003320	XLOC_003320	20.1458	157.362	-2.96554	0.000263772	Group12:1923079-1928697	7460	410148	MODEL	571563517	XP_393631.3	328777785	NW_003377921.1	319968329	190391	196008	+	Reference Amel_4.5 Primary Assembly	-	-	LOC410148
XLOC_003392	XLOC_003392	245.29	3578.1	-3.86663	0.000263772	Group12:5356209-5357306	7460	408379	PROVISIONAL	58585245	NP_001011651.1	58585246	NW_003378010.1	319968240	2348515	2349611	-	Reference Amel_4.5 Primary Assembly	-	-	TpnCIIIa
XLOC_003439	XLOC_003439	19.471	149.256	-2.93839	0.000263772	Group12:8143195-8147365	7460	410042	MODEL	571565004	XP_393528.3	328785469	NW_003378072.1	319968178	839357	842522	-	Reference Amel_4.5 Primary Assembly	-	-	LOC410042
XLOC_003444	XLOC_003444	1618.79	3721.95	-1.20115	0.00592795	Group12:8522395-8529126	7460	410167	MODEL	571564898	XP_393651.2	66546988	NC_007081.3	323388976	8522395	8529125	+	Reference Amel_4.5 Primary Assembly	-	-	LOC410167
XLOC_003507	XLOC_003507	75.0309	329.708	-2.13563	0.000263772	Group12:10609300-10611470	7460	100578329	MODEL	571565675	XP_006566994.1	571565676	NC_007081.3	323388976	10609300	10611469	+	Reference Amel_4.5 Primary Assembly	-	-	LOC100578329
XLOC_003627	XLOC_003627	2.17007	10.1204	-2.22146	0.000263772	Group12:5586495-5588483	7460	100576903	MODEL	571564318	XP_003250043.1	328781849	NW_003378010.1	319968240	2117338	2119325	+	Reference Amel_4.5 Primary Assembly	-	-	LOC100576903
XLOC_003640	XLOC_003640	1.34979	10.5002	-2.95962	0.000263772	Group12:6338453-6339478	7460	102654933	MODEL	571564148	XP_006562288.1	571564149	NC_007081.3	323388976	6338453	6339477	-	Reference Amel_4.5 Primary Assembly	-	-	LOC102654933
XLOC_003653	XLOC_003653	561.681	3808.73	-2.76149	0.000263772	Group12:7138298-7140695	7460	406119	VALIDATED	209180476	NP_001129207.1	209180477	NW_003378010.1	319968240	565126	567522	+	Reference Amel_4.5 Primary Assembly	-	-	Cryl1
XLOC_003692	XLOC_003692	1.04057	163	-7.29135	0.000263772	Group12:8178130-8369436	7460	725500	MODEL	571565195	XP_006565341.1	571565196	NC_007081.3	323388976	8343125	8355368	-	Reference Amel_4.5 Primary Assembly	-	-	LOC725500
XLOC_003759	XLOC_003759	0.145294	528.576	-11.8289	0.000499436	Group12:10627263-10883095	7460	100576495	MODEL	571565692	XP_003250953.1	328787466	NC_007081.3	323388976	10851133	10876657	-	Reference Amel_4.5 Primary Assembly	-	-	LOC100576495
XLOC_003785	XLOC_003785	7.28772	20.0293	-1.45857	0.000263772	Group13:617005-624682	7460	551053	MODEL	571566079	XP_006557867.1	571566080	NW_003377876.1	319968374	29806	37482	+	Reference Amel_4.5 Primary Assembly	-	-	LOC551053
XLOC_003844	XLOC_003844	3.16768	6.99547	-1.143	0.00641382	Group13:2334260-2335319	7460	102656307	MODEL	571567118	XP_006559399.1	571567119	NC_007082.3	323388975	2334260	2335318	+	Reference Amel_4.5 Primary Assembly	-	-	LOC102656307
XLOC_003886	XLOC_003886	4.92898	42.2263	-3.09878	0.000263772	Group13:4282071-4285871	7460	726352	MODEL	571568099	XP_001122095.2	571568100	NC_007082.3	323388975	4282071	4285870	+	Reference Amel_4.5 Primary Assembly	-	-	SP17
XLOC_003897	XLOC_003897	0.991931	706.906	-9.47706	0.000263772	Group13:4690794-4694021	7460	100576555	MODEL	571567964	XP_003249671.1	328779555	NW_003377962.1	319968288	1427627	1430853	+	Reference Amel_4.5 Primary Assembly	-	-	LOC100576555
XLOC_003907	XLOC_003907	17.1809	444.867	-4.6945	0.000263772	Group13:5425822-5428634	7460	724899	MODEL	571568111	XP_001120136.2	571568112	NW_003377962.1	319968288	2162655	2165466	+	Reference Amel_4.5 Primary Assembly	-	-	Lys-2
XLOC_003929	XLOC_003929	0.928769	8.38832	-3.17499	0.000263772	Group13:7241536-7251789	7460	100576617	MODEL	571568327	XP_003250395.2	571568328	NC_007082.3	323388975	7241536	7251788	+	Reference Amel_4.5 Primary Assembly	-	-	LOC100576617
XLOC_003965	XLOC_003965	11.6219	175.917	-3.91998	0.000263772	Group13:9573861-9576816	7460	412209	MODEL	571568403	XP_395671.3	328785304	NC_007082.3	323388975	9573861	9576815	+	Reference Amel_4.5 Primary Assembly	-	-	CYP6AS4
XLOC_004049	XLOC_004049	50.8049	229.701	-2.17672	0.000263772	Group13:2736187-2739407	7460	726371	MODEL	571567078	XP_001122114.1	110762117	NC_007082.3	323388975	2736187	2739406	-	Reference Amel_4.5 Primary Assembly	-	-	LOC726371
XLOC_004105	XLOC_004105	1.51643	16.027	-3.40175	0.000263772	Group13:4707986-4733058	7460	725619	MODEL	571567962	XP_001121446.2	328779553	NW_003377962.1	319968288	1444819	1469890	-	Reference Amel_4.5 Primary Assembly	-	-	LOC725619
XLOC_004119	XLOC_004119	2.0976	7.66065	-1.86873	0.000263772	Group13:5949868-5953836	7460	102656439	MODEL	571568223	XP_006562812.1	571568224	NW_003378027.1	319968223	306924	310891	-	Reference Amel_4.5 Primary Assembly	-	-	LOC102656439
XLOC_004165	XLOC_004165	9.13326	78.4623	-3.1028	0.000263772	Group13:9566815-9569860	7460	409677	PROVISIONAL	94158656	NP_001035324.1	94158657	NW_003378065.1	319968185	31608	34652	+	Reference Amel_4.5 Primary Assembly	-	-	Cyp6as5
XLOC_004167	XLOC_004167	4.5883	50.3624	-3.45632	0.000263772	Group13:9590442-9599167	7460	726690	MODEL	571568768	XP_006565135.1	571568769	NC_007082.3	323388975	9590442	9599166	-	Reference Amel_4.5 Primary Assembly	-	-	CYP6AS3
XLOC_004168	XLOC_004168	5.09906	109.443	-4.42381	0.000263772	Group13:9703982-9714207	7460	551028	MODEL	571568840	XP_623427.3	571568841	NC_007082.3	323388975	9703982	9714206	-	Reference Amel_4.5 Primary Assembly	-	-	CYP6AS13
XLOC_004169	XLOC_004169	0.165919	12.7845	-6.26777	0.000263772	Group13:9716904-9721682	7460	725087	MODEL	571568778	XP_001120976.3	571568779	NW_003378102.1	319968148	14027	18804	-	Reference Amel_4.5 Primary Assembly	-	-	CYP6AS16P
XLOC_004225	XLOC_004225	1.00244	5.21394	-2.37885	0.0397688	Group14:2327269-2450054	7460	724465	MODEL	571569429	XP_001120327.1	110762524	NC_007083.3	323388974	2440120	2441684	+	Reference Amel_4.5 Primary Assembly	-	-	LOC724465
XLOC_004234	XLOC_004234	1.1526	6.93471	-2.58895	0.000263772	Group14:2852861-2861189	7460	100576738	MODEL	571569646	XP_003249603.1	328779180	NC_007083.3	323388974	2852861	2861188	+	Reference Amel_4.5 Primary Assembly	-	-	LOC100576738
XLOC_004292	XLOC_004292	41.7948	427.254	-3.3537	0.000263772	Group14:5420190-5422165	7460	410492	MODEL	571570208	XP_006562364.1	571570209	NC_007083.3	323388974	5420190	5422164	+	Reference Amel_4.5 Primary Assembly	-	-	CYP9Q1
XLOC_004293	XLOC_004293	29.7237	208.051	-2.80725	0.000263772	Group14:5461647-5469440	7460	725621	MODEL	571570401	XP_006562387.1	571570402	NW_003378012.1	319968238	259697	267489	-	Reference Amel_4.5 Primary Assembly	-	-	CYP9S1
XLOC_004304	XLOC_004304	0.854555	17.2126	-4.33215	0.000263772	Group14:6005306-6006644	7460	102655918	MODEL	571571484	XP_006563122.1	571571485	NC_007083.3	323388974	6005306	6006643	+	Reference Amel_4.5 Primary Assembly	-	-	LOC102655918
XLOC_004415	XLOC_004415	7.67959	16.7186	-1.12235	0.000263772	Group14:8715719-8719799	7460	724294	MODEL	571572614	XP_006565670.1	571572615	NW_003378081.1	319968169	22166	26245	+	Reference Amel_4.5 Primary Assembly	-	-	LOC724294
XLOC_004454	XLOC_004454	5.34119	12.3376	-1.20783	0.000263772	Group14:9606735-9613327	7460	727135	MODEL	571573018	XP_001122848.1	110762960	NW_003378081.1	319968169	913182	919773	+	Reference Amel_4.5 Primary Assembly	-	-	LOC727135
XLOC_004607	XLOC_004607	65.3986	621.996	-3.24957	0.000263772	Group14:5458367-5460079	7460	408453	MODEL	571570204	XP_006562363.1	571570205	NW_003378012.1	319968238	269058	270769	+	Reference Amel_4.5 Primary Assembly	-	-	CYP9Q3
XLOC_004608	XLOC_004608	35.1952	216.07	-2.61805	0.000263772	Group14:5471672-5474355	7460	408452	MODEL	571570203	XP_392000.1	48098073	NC_007083.3	323388974	5471672	5474354	-	Reference Amel_4.5 Primary Assembly	-	-	CYP9Q2
XLOC_004722	XLOC_004722	20.4751	53.3911	-1.38273	0.000263772	Group14:8720534-8723977	7460	552122	VALIDATED	109702896	NP_001035925.1	109702897	NC_007083.3	323388974	8720534	8723976	-	Reference Amel_4.5 Primary Assembly	-	-	Metrn
XLOC_004815	XLOC_004815	1362.8	5409.57	-1.98894	0.00374406	Group15:1460294-1461086	7460	677673	PROVISIONAL	94158821	NP_001035313.1	94158822	NW_003377896.1	319968354	450920	451711	+	Reference Amel_4.5 Primary Assembly	-	-	Obp14
XLOC_004816	XLOC_004816	47.4923	170.627	-1.84508	0.000263772	Group15:1467236-1468985	7460	677664	MODEL	571573457	XP_006558360.1	571573458	NW_003377896.1	319968354	457862	459610	+	Reference Amel_4.5 Primary Assembly	-	-	Obp15
XLOC_004820	XLOC_004820	1921.33	3973.31	-1.04824	0.0158882	Group15:1486346-1488450	7460	551935	PROVISIONAL	94158717	NP_001035296.1	94158718	NW_003377896.1	319968354	476972	479075	+	Reference Amel_4.5 Primary Assembly	-	-	Obp21
XLOC_004901	XLOC_004901	1.32954	7.13454	-2.42389	0.000263772	Group15:3834332-3843072	7460	409740	MODEL	571573962	XP_393237.3	328779942	NC_007084.3	323388973	3838993	3843071	+	Reference Amel_4.5 Primary Assembly	-	-	LOC409740
XLOC_004913	XLOC_004913	10.9893	33.8203	-1.62178	0.000263772	Group15:4366366-4368837	7460	100576592	MODEL	571574034	XP_006561042.1	571574035	NW_003377989.1	319968261	387246	389716	+	Reference Amel_4.5 Primary Assembly	-	-	LOC100576592
XLOC_004975	XLOC_004975	18225.3	65907.7	-1.8545	0.0359742	Group15:6115343-6120468	7460	725380	MODEL	571574383	XP_006563422.1	571574384	NW_003378039.1	319968211	107568	108823	+	Reference Amel_4.5 Primary Assembly	-	-	Amci
XLOC_005021	XLOC_005021	27.8486	70.8732	-1.34763	0.000263772	Group15:6977980-6982240	7460	726698	MODEL	571574610	XP_001122420.2	328783264	NW_003378039.1	319968211	967481	969615	+	Reference Amel_4.5 Primary Assembly	-	-	SP13
XLOC_005034	XLOC_005034	42.6744	336.81	-2.98049	0.000263772	Group15:7395943-7398165	7460	726978	MODEL	571574694	XP_001121061.1	110763552	NW_003378039.1	319968211	1385444	1387665	+	Reference Amel_4.5 Primary Assembly	-	-	LOC726978
XLOC_005037	XLOC_005037	14.7542	31.4421	-1.09158	0.000720606	Group15:7426390-7429484	7460	410602	MODEL	571574711	XP_394080.3	328783317	NW_003378039.1	319968211	1415891	1417553	+	Reference Amel_4.5 Primary Assembly	-	-	LOC410602
XLOC_005047	XLOC_005047	8.09874	33.7922	-2.06092	0.000263772	Group15:7867524-7873742	7460	413959	MODEL	571574767	XP_006563569.1	571574768	NW_003378039.1	319968211	1857025	1863242	+	Reference Amel_4.5 Primary Assembly	-	-	LOC413959
XLOC_005072	XLOC_005072	208.609	2763.97	-3.72787	0.000263772	Group15:8195805-8198869	7460	406078	PROVISIONAL	58585085	NP_001011572.1	58585086	NC_007084.3	323388973	8195805	8198868	+	Reference Amel_4.5 Primary Assembly	-	-	Tsf1
XLOC_005130	XLOC_005130	9.9415	20.533	-1.04641	0.000499436	Group15:9750953-9753472	7460	724380	MODEL	571575273	XP_001120215.2	328783546	NW_003378039.1	319968211	3740454	3742972	+	Reference Amel_4.5 Primary Assembly	-	-	LOC724380
XLOC_005167	XLOC_005167	12.0418	24.7123	-1.03718	0.000263772	Group15:1283068-1286315	7460	100578260	MODEL	571573367	XP_006558326.1	571573368	NW_003377896.1	319968354	273694	276940	-	Reference Amel_4.5 Primary Assembly	-	-	LOC100578260
XLOC_005251	XLOC_005251	18.3408	37.9141	-1.04767	0.000720606	Group15:3595966-3605247	7460	102655362	MODEL	571573832	-	-	NW_003377974.1	319968276	147758	157038	-	Reference Amel_4.5 Primary Assembly	-	-	LOC102655362
XLOC_005268	XLOC_005268	32.7563	230.179	-2.81291	0.000263772	Group15:3773206-3777798	7460	724208	MODEL	571573943	XP_001119978.3	571573944	NC_007084.3	323388973	3773206	3777797	-	Reference Amel_4.5 Primary Assembly	-	-	LOC724208
XLOC_005283	XLOC_005283	116.372	298.485	-1.35891	0.000263772	Group15:4515910-4519241	7460	408539	MODEL	571574050	XP_392085.2	66525633	NW_003377989.1	319968261	538011	540120	-	Reference Amel_4.5 Primary Assembly	-	-	LOC408539
XLOC_005355	XLOC_005355	135.356	757.793	-2.48504	0.000263772	Group15:6973883-6977387	7460	413478	MODEL	571574597	XP_396922.2	66525345	NC_007084.3	323388973	6974807	6977386	-	Reference Amel_4.5 Primary Assembly	-	-	LOC413478
XLOC_005407	XLOC_005407	2.73309	15.3691	-2.49143	0.000263772	Group15:8017125-8017964	7460	102655585	MODEL	571574824	XP_006563594.1	571574825	NW_003378039.1	319968211	2006626	2007464	-	Reference Amel_4.5 Primary Assembly	-	-	LOC102655585
XLOC_005423	XLOC_005423	624.787	1466.87	-1.2313	0.000263772	Group15:8208905-8214151	7460	552461	MODEL	571574895	XP_624838.1	66524954	NC_007084.3	323388973	8212916	8214150	-	Reference Amel_4.5 Primary Assembly	-	-	LOC552461
XLOC_005505	XLOC_005505	2.36026	375.127	-7.31229	0.000263772	Group16:1150974-1154996	7460	724126	MODEL	571575669	XP_001119858.2	328776397	NC_007085.3	323388972	1150974	1154995	+	Reference Amel_4.5 Primary Assembly	-	-	LOC724126
XLOC_005666	XLOC_005666	30.453	169.705	-2.47838	0.000263772	Group16:5678359-5684325	7460	726418	MODEL	571576405	XP_001122155.2	328782090	NW_003378015.1	319968235	136477	142442	-	Reference Amel_4.5 Primary Assembly	-	-	LOC726418
XLOC_005668	XLOC_005668	2.08474	8.95092	-2.10217	0.000263772	Group16:5708052-5759848	7460	100576384	MODEL	571576429	XP_006562444.1	571576430	NC_007085.3	323388972	5708052	5759847	+	Reference Amel_4.5 Primary Assembly	-	-	LOC100576384
XLOC_005714	XLOC_005714	0.0712479	5.10505	-6.16293	0.00231751	Group16:562248-566202	7460	102655009	MODEL	571575707	XP_006557839.1	571575708	NW_003377872.1	319968378	1534951	1538904	+	Reference Amel_4.5 Primary Assembly	-	-	LOC102655009
XLOC_005793	XLOC_005793	0	15.9807	-Inf	0.00978103	Group16:3900925-3905452	7460	100577025	MODEL	571575992	-	-	NC_007085.3	323388972	3902746	3903307	-	Reference Amel_4.5 Primary Assembly	-	-	LOC100577025
XLOC_005806	XLOC_005806	66.3457	153.64	-1.21148	0.000263772	Group16:4097729-4122941	7460	413789	MODEL	571576031	XP_397228.2	66526771	NC_007085.3	323388972	4097729	4122940	-	Reference Amel_4.5 Primary Assembly	-	-	LOC413789
XLOC_005848	XLOC_005848	21.1014	4170.71	-7.62681	0.000263772	Group16:4986464-4988497	7460	406140	PROVISIONAL	58585167	NP_001011613.1	58585168	NW_003377995.1	319968255	802409	804441	-	Reference Amel_4.5 Primary Assembly	-	-	Apid1
XLOC_005942	XLOC_005942	232.276	809.339	-1.8009	0.000263772	Group2:3149025-3151512	7460	408717	MODEL	571511145	XP_006559151.1	571511146	NW_003377928.1	319968322	117874	120360	-	Reference Amel_4.5 Primary Assembly	-	-	vsg
XLOC_005949	XLOC_005949	11.9258	32.2944	-1.4372	0.000263772	Group2:3350987-3351953	7460	724367	MODEL	571511515	XP_001120006.2	328779673	NC_007071.3	323388986	3350987	3351952	+	Reference Amel_4.5 Primary Assembly	-	-	LOC724367
XLOC_005950	XLOC_005950	6.87307	20.5564	-1.58056	0.000263772	Group2:3353371-3354807	7460	724405	MODEL	571511517	XP_003249689.1	328779675	NC_007071.3	323388986	3353371	3354806	+	Reference Amel_4.5 Primary Assembly	-	-	LOC724405
XLOC_005951	XLOC_005951	74.546	154.677	-1.05305	0.000263772	Group2:3355789-3357136	7460	724449	MODEL	571511520	XP_001120137.1	110750764	NW_003377965.1	319968285	36403	37749	+	Reference Amel_4.5 Primary Assembly	-	-	LOC724449
XLOC_005972	XLOC_005972	1.10737	5.73398	-2.37241	0.000935455	Group2:4499481-4603299	7460	410893	MODEL	571511731	XP_006561159.1	571511732	NC_007071.3	323388986	4549412	4595293	+	Reference Amel_4.5 Primary Assembly	-	-	AP-2
XLOC_006033	XLOC_006033	19.3192	122.304	-2.66237	0.000263772	Group2:7875654-7876327	7460	100579019	MODEL	571512440	XP_006564764.1	571512441	NW_003378058.1	319968192	722561	723233	-	Reference Amel_4.5 Primary Assembly	-	-	LOC100579019
XLOC_006162	XLOC_006162	5.08992	38.3016	-2.91169	0.000499436	Group2:13289470-13304644	7460	552073	MODEL	571515505	XP_006569022.1	571515506	NC_007071.3	323388986	13289470	13297961	+	Reference Amel_4.5 Primary Assembly	-	-	LOC552073
XLOC_006166	XLOC_006166	308.428	870.674	-1.4972	0.000263772	Group2:13402174-13404250	7460	552211	MODEL	571515422	XP_624591.1	66504157	NC_007071.3	323388986	13402174	13404249	+	Reference Amel_4.5 Primary Assembly	-	-	LOC552211
XLOC_006173	XLOC_006173	44.3232	308.592	-2.79957	0.000263772	Group2:13585093-13586692	7460	100576949	MODEL	571515291	XP_006568972.1	571515292	NW_003378123.1	319968127	1907828	1909426	-	Reference Amel_4.5 Primary Assembly	-	-	LOC100576949
XLOC_006216	XLOC_006216	3484.43	10621.5	-1.608	0.00194634	Group2:14604202-14605321	7460	102656130	MODEL	571514714	-	-	NC_007071.3	323388986	14604202	14605320	+	Reference Amel_4.5 Primary Assembly	-	-	LOC102656130
XLOC_006252	XLOC_006252	15.6508	43.4958	-1.47464	0.000263772	Group2:15292840-15311551	7460	410793	MODEL	571514350	XP_006568803.1	571514351	NW_003378123.1	319968127	182969	201679	-	Reference Amel_4.5 Primary Assembly	-	-	LOC410793
XLOC_006288	XLOC_006288	2.50513	6.86039	-1.45341	0.000263772	Group2:1243360-1263670	7460	411729	MODEL	571510995	XP_395197.2	66548818	NC_007071.3	323388986	1243360	1263669	-	Reference Amel_4.5 Primary Assembly	-	-	NT-5
XLOC_006324	XLOC_006324	34.1712	114.896	-1.74947	0.000263772	Group2:3347096-3348144	7460	410087	MODEL	571511506	XP_393575.4	328779671	NC_007071.3	323388986	3347096	3348143	-	Reference Amel_4.5 Primary Assembly	-	-	LOC410087
XLOC_006416	XLOC_006416	187.727	2259.29	-3.58916	0.000263772	Group2:9386778-9388190	7460	726803	MODEL	571512880	XP_006565929.1	571512881	NC_007071.3	323388986	9386778	9388189	-	Reference Amel_4.5 Primary Assembly	-	-	LOC726803
XLOC_006488	XLOC_006488	39.5396	116.82	-1.56291	0.000263772	Group2:10116078-10168125	7460	409091	MODEL	571513293	XP_392617.4	328786226	NW_003378082.1	319968168	1416005	1468051	-	Reference Amel_4.5 Primary Assembly	-	-	IGFn3-13
XLOC_006500	XLOC_006500	221.263	502.166	-1.1824	0.000263772	Group2:10695617-10701929	7460	408686	MODEL	571513547	XP_392222.3	328788866	NW_003378111.1	319968139	426918	429058	-	Reference Amel_4.5 Primary Assembly	-	-	ref(2)P
XLOC_006510	XLOC_006510	0.843609	12.1897	-3.85294	0.000263772	Group2:11178897-11184820	7460	102655330	MODEL	571513702	-	-	NC_007071.3	323388986	11178897	11184819	-	Reference Amel_4.5 Primary Assembly	-	-	LOC102655330
XLOC_006513	XLOC_006513	10.345	22.6482	-1.13046	0.000263772	Group2:11251934-11307455	7460	410867	MODEL	571513719	XP_003251195.1	328788856	NC_007071.3	323388986	11251934	11307454	-	Reference Amel_4.5 Primary Assembly	-	-	LOC410867
XLOC_006523	XLOC_006523	0.177607	6.07795	-5.09682	0.0122428	Group2:11554777-11556396	7460	102656630	MODEL	571513869	XP_006568296.1	571513870	NC_007071.3	323388986	11554777	11556395	-	Reference Amel_4.5 Primary Assembly	-	-	LOC102656630
XLOC_006524	XLOC_006524	815.319	1827.01	-1.16405	0.00978103	Group2:11703754-11818534	7460	724211	MODEL	571516094	XP_001119981.2	328789667	NC_007071.3	323388986	11714371	11716894	-	Reference Amel_4.5 Primary Assembly	-	-	CYP336A1
XLOC_006662	XLOC_006662	680.77	3880.19	-2.51089	0.000263772	Group2:15380856-15382925	7460	408650	MODEL	571514217	XP_392190.2	66503826	NW_003378123.1	319968127	111595	113663	+	Reference Amel_4.5 Primary Assembly	-	-	LOC408650
XLOC_006663	XLOC_006663	13.9783	28.4193	-1.02368	0.000499436	Group2:15384594-15390100	7460	408652	MODEL	571514220	XP_006568785.1	571514221	NC_007071.3	323388986	15384594	15390099	-	Reference Amel_4.5 Primary Assembly	-	-	su(w[a])
XLOC_006751	XLOC_006751	13.9089	42.0715	-1.59684	0.000263772	Group3:2484117-2490937	7460	411412	MODEL	571517519	XP_394886.3	328778867	NW_003377943.1	319968307	153636	160455	+	Reference Amel_4.5 Primary Assembly	-	-	LOC411412
XLOC_006893	XLOC_006893	2.25303	21.6122	-3.26191	0.000263772	Group3:7438378-7439963	7460	102653935	MODEL	571519517	XP_006564042.1	571519518	NC_007072.3	323388985	7438378	7439962	+	Reference Amel_4.5 Primary Assembly	-	-	LOC102653935
XLOC_006921	XLOC_006921	106.737	948.373	-3.15139	0.000263772	Group3:9125171-9135923	7460	724779	MODEL	571519809	XP_001120678.1	110755367	NW_003378089.1	319968161	219009	228345	+	Reference Amel_4.5 Primary Assembly	-	-	LOC724779
XLOC_006936	XLOC_006936	5.8439	72.891	-3.64074	0.0160244	Group3:9588835-9595133	7460	725400	MODEL	571520020	XP_001121254.2	328788600	NC_007072.3	323388985	9588835	9592191	+	Reference Amel_4.5 Primary Assembly	-	-	LOC725400
XLOC_006999	XLOC_006999	4.48823	344.71	-6.26309	0.000263772	Group3:11751667-11770189	7460	552811	MODEL	571521108	XP_625189.2	328789967	NC_007072.3	323388985	11751667	11755669	+	Reference Amel_4.5 Primary Assembly	-	-	LOC552811
XLOC_007019	XLOC_007019	12.4917	42.9053	-1.78018	0.000263772	Group3:12526641-12531260	7460	100577675	MODEL	571520797	XP_006569265.1	571520798	NC_007072.3	323388985	12526641	12531259	+	Reference Amel_4.5 Primary Assembly	-	-	LOC100577675
XLOC_007033	XLOC_007033	34.646	113.499	-1.71191	0.000263772	Group3:12890086-12896690	7460	410905	MODEL	571521364	XP_006569920.1	571521365	NW_003378143.1	319968107	254360	260963	+	Reference Amel_4.5 Primary Assembly	-	-	nrv2
XLOC_007101	XLOC_007101	13.6126	52.983	-1.96058	0.000263772	Group3:2106067-2117536	7460	100578226	MODEL	571517166	XP_003249307.1	328777269	NW_003377902.1	319968348	716758	723604	-	Reference Amel_4.5 Primary Assembly	-	-	LOC100578226
XLOC_007296	XLOC_007296	23.4353	151.241	-2.6901	0.000263772	Group3:10421825-10423983	7460	412923	MODEL	571520226	XP_396374.2	66505538	NW_003378099.1	319968151	978532	980689	-	Reference Amel_4.5 Primary Assembly	-	-	LOC412923
XLOC_007355	XLOC_007355	3.76188	8.90483	-1.24313	0.000263772	Group3:12127810-12130930	7460	408727	MODEL	571520933	XP_392262.3	328789942	NW_003378125.1	319968125	403098	406217	+	Reference Amel_4.5 Primary Assembly	-	-	LOC408727
XLOC_007387	XLOC_007387	20.4031	112.679	-2.46535	0.000263772	Group4:54763-68023	7460	409306	MODEL	571521649	XP_392824.2	66555866	NW_003377855.1	319968395	54763	68022	+	Reference Amel_4.5 Primary Assembly	-	-	LOC409306
XLOC_007391	XLOC_007391	31.746	97.4253	-1.61772	0.000263772	Group4:340497-344704	7460	412670	MODEL	571521689	XP_396126.2	66530338	NC_007073.3	323388984	340497	343949	+	Reference Amel_4.5 Primary Assembly	-	-	LOC412670
XLOC_007394	XLOC_007394	10.2897	39.6025	-1.94439	0.000263772	Group4:447537-469088	7460	100576993	MODEL	571521733	XP_006557404.1	571521734	NW_003377855.1	319968395	447537	469087	+	Reference Amel_4.5 Primary Assembly	-	-	LOC100576993
XLOC_007404	XLOC_007404	1.80567	11.8332	-2.71223	0.000263772	Group4:1028274-1039354	7460	100578955	MODEL	571521843	XP_006558248.1	571521844	NW_003377891.1	319968359	130056	141135	+	Reference Amel_4.5 Primary Assembly	-	-	LOC100578955
XLOC_007412	XLOC_007412	139.889	945.564	-2.75689	0.000263772	Group4:1894977-1914209	7460	102654271	MODEL	571521924	XP_006558732.1	571521925	NW_003377909.1	319968341	407069	409585	+	Reference Amel_4.5 Primary Assembly	-	-	LOC102654271
XLOC_007463	XLOC_007463	2.80784	6.00628	-1.09701	0.0103653	Group4:3570376-3571941	7460	102655898	MODEL	571522999	XP_006560669.1	571523000	NC_007073.3	323388984	3570376	3571940	+	Reference Amel_4.5 Primary Assembly	-	-	LOC102655898
XLOC_007483	XLOC_007483	211.038	1350.27	-2.67767	0.00338968	Group4:4020742-4026919	7460	406088	PROVISIONAL	58585103	NP_001011578.1	58585104	NC_007073.3	323388984	4020742	4026918	+	Reference Amel_4.5 Primary Assembly	-	-	Vg
XLOC_007489	XLOC_007489	207.886	510.521	-1.29618	0.000263772	Group4:4222046-4226591	7460	550671	MODEL	571522676	XP_006560620.1	571522677	NW_003377972.1	319968278	215805	220349	-	Reference Amel_4.5 Primary Assembly	-	-	SP3
XLOC_007497	XLOC_007497	98.721	208.221	-1.07669	0.0394311	Group4:4270352-4424511	7460	724189	MODEL	571522617	XP_006560611.1	571522618	NC_007073.3	323388984	4308969	4311524	+	Reference Amel_4.5 Primary Assembly	-	-	LOC724189
XLOC_007519	XLOC_007519	3.49679	8.04096	-1.20134	0.00796294	Group4:4661552-4663958	7460	725341	MODEL	571523220	XP_001121201.3	571523221	NC_007073.3	323388984	4661552	4663957	+	Reference Amel_4.5 Primary Assembly	-	-	LOC725341
XLOC_007575	XLOC_007575	3870.89	26392.5	-2.76939	0.000263772	Group4:6905444-6906142	7460	100577725	MODEL	571523932	XP_003250141.1	328782418	NC_007073.3	323388984	6905444	6906141	+	Reference Amel_4.5 Primary Assembly	-	-	LOC100577725
XLOC_007578	XLOC_007578	1.6555	5.94646	-1.84476	0.000499436	Group4:6925812-7505526	7460	102654067	MODEL	571523994	-	-	NW_003378026.1	319968224	1796717	1834395	+	Reference Amel_4.5 Primary Assembly	-	-	LOC102654067
XLOC_007580	XLOC_007580	3.05356	6.27122	-1.03825	0.000263772	Group4:7505693-7514581	7460	102653991	MODEL	571523987	-	-	NW_003378026.1	319968224	1896277	1905164	+	Reference Amel_4.5 Primary Assembly	-	-	LOC102653991
XLOC_007610	XLOC_007610	93.8365	215.115	-1.19689	0.00321351	Group4:9255699-9257194	7460	406130	PROVISIONAL	58585153	NP_001011607.1	58585154	NW_003378093.1	319968157	74141	75635	+	Reference Amel_4.5 Primary Assembly	-	-	Melt
XLOC_007676	XLOC_007676	84.1715	528.487	-2.65046	0.000263772	Group4:10877844-10891976	7460	408797	MODEL	571525795	XP_006567376.1	571525796	NW_003378093.1	319968157	1696286	1710417	+	Reference Amel_4.5 Primary Assembly	-	-	Ndg
XLOC_007680	XLOC_007680	41.3791	110.069	-1.41144	0.000263772	Group4:11066145-11068872	7460	411207	MODEL	571525590	XP_003251000.1	328787763	NW_003378093.1	319968157	1884587	1887313	+	Reference Amel_4.5 Primary Assembly	-	-	slbo
XLOC_007705	XLOC_007705	14.7515	32.8414	-1.15465	0.000263772	Group4:12053025-12129552	7460	100577860	MODEL	571525915	XP_006569346.1	571525916	NW_003378128.1	319968122	266198	342724	+	Reference Amel_4.5 Primary Assembly	-	-	LOC100577860
XLOC_007759	XLOC_007759	0.458707	11.1618	-4.60486	0.000263772	Group4:1415170-1429996	7460	100576135	MODEL	571521846	XP_006558249.1	571521847	NW_003377891.1	319968359	516952	531777	-	Reference Amel_4.5 Primary Assembly	-	-	LOC100576135
XLOC_007822	XLOC_007822	120.359	242.981	-1.01349	0.000499436	Group4:3626189-3627997	7460	413508	MODEL	571522975	XP_006560666.1	571522976	NW_003377972.1	319968278	814399	816206	+	Reference Amel_4.5 Primary Assembly	-	-	Rsf1
XLOC_007843	XLOC_007843	0.414978	44.6929	-6.75087	0.000263772	Group4:4027258-4031760	7460	100577614	MODEL	571522816	XP_006560644.1	571522817	NW_003377972.1	319968278	410636	415137	+	Reference Amel_4.5 Primary Assembly	-	-	LOC100577614
XLOC_007856	XLOC_007856	0.747747	7.75978	-3.37539	0.0164273	Group4:4555268-4591500	7460	409173	MODEL	571523145	XP_392698.2	66560187	NC_007073.3	323388984	4580264	4582983	-	Reference Amel_4.5 Primary Assembly	-	-	LOC409173
XLOC_007898	XLOC_007898	0.684504	2318.08	-11.7256	0.000263772	Group4:6234813-6308920	7460	408807	MODEL	571523724	XP_397526.2	66507096	NC_007073.3	323388984	6280999	6282624	-	Reference Amel_4.5 Primary Assembly	-	-	IRP30
XLOC_007901	XLOC_007901	6.38399	18.7815	-1.55678	0.000499436	Group4:6446099-6468389	7460	412703	MODEL	571524090	XP_006562783.1	571524091	NC_007073.3	323388984	6451836	6457595	-	Reference Amel_4.5 Primary Assembly	-	-	Toll-1
XLOC_007937	XLOC_007937	52.2167	439.448	-3.07311	0.000263772	Group4:8194637-8198327	7460	725832	MODEL	571524196	XP_001121634.2	328785371	NC_007073.3	323388984	8194637	8198326	-	Reference Amel_4.5 Primary Assembly	-	-	B-gluc2
XLOC_007951	XLOC_007951	17.0162	46.2837	-1.44359	0.000263772	Group4:9243160-9245197	7460	726866	MODEL	571524790	XP_001122582.2	328787744	NC_007073.3	323388984	9243160	9245196	-	Reference Amel_4.5 Primary Assembly	-	-	LOC726866
XLOC_007974	XLOC_007974	0.946419	20.4818	-4.43572	0.000263772	Group4:9694298-9694901	7460	102655622	MODEL	571525766	XP_006567368.1	571525767	NC_007073.3	323388984	9694298	9694900	-	Reference Amel_4.5 Primary Assembly	-	-	LOC102655622
XLOC_007987	XLOC_007987	1.71386	60.9976	-5.15343	0.000263772	Group4:10057397-10080657	7460	408788	MODEL	571525247	XP_392319.3	110756134	NW_003378093.1	319968157	875839	899098	-	Reference Amel_4.5 Primary Assembly	-	-	LOC408788
XLOC_008017	XLOC_008017	2.07414	5.0555	-1.28534	0.000263772	Group4:11070035-11123797	7460	102656908	MODEL	571525588	-	-	NC_007073.3	323388984	11070035	11123796	-	Reference Amel_4.5 Primary Assembly	-	-	LOC102656908
XLOC_008066	XLOC_008066	5.70724	11.8648	-1.05582	0.000263772	Group4:12687602-12702300	7460	412897	MODEL	571526445	XP_396349.3	571526446	NC_007073.3	323388984	12687602	12702299	-	Reference Amel_4.5 Primary Assembly	-	-	dnr1
XLOC_008078	XLOC_008078	231.247	538.837	-1.22041	0.000263772	Group5:1331134-1333982	7460	724560	MODEL	571526576	XP_001120449.2	328776609	NW_003377877.1	319968373	742765	745612	+	Reference Amel_4.5 Primary Assembly	-	-	LOC724560
XLOC_008086	XLOC_008086	2.814	45.39	-4.01168	0.000263772	Group5:1742871-2084061	7460	102655788	MODEL	571526650	XP_006557955.1	571526651	NW_003377877.1	319968373	1163656	1165209	+	Reference Amel_4.5 Primary Assembly	-	-	LOC102655788
XLOC_008099	XLOC_008099	55.8901	312.942	-2.48523	0.000263772	Group5:2567607-2575556	7460	550749	MODEL	571526767	XP_006559841.1	571526768	NW_003377944.1	319968306	206768	213122	+	Reference Amel_4.5 Primary Assembly	-	-	pug
XLOC_008108	XLOC_008108	4497.96	16376.1	-1.86425	0.000499436	Group5:2842395-2845981	7460	725074	MODEL	571526869	XP_006560077.1	571526870	NC_007074.3	323388983	2842395	2845980	+	Reference Amel_4.5 Primary Assembly	-	-	OCLP1
XLOC_008165	XLOC_008165	46.5951	114.595	-1.29829	0.000263772	Group5:6044510-6051717	7460	411071	MODEL	571527599	XP_006562214.1	571527600	NW_003378009.1	319968241	1252056	1255622	+	Reference Amel_4.5 Primary Assembly	-	-	LOC411071
XLOC_008279	XLOC_008279	527.933	1121.23	-1.08666	0.00285655	Group5:9859678-9861393	7460	411385	MODEL	571529081	XP_394859.1	48099074	NW_003378096.1	319968154	603260	604974	+	Reference Amel_4.5 Primary Assembly	-	-	LOC411385
XLOC_008317	XLOC_008317	20.8226	49.1873	-1.24014	0.000263772	Group5:10826632-10892431	7460	408844	MODEL	571529758	XP_006567837.1	571529759	NC_007074.3	323388983	10804532	10892430	+	Reference Amel_4.5 Primary Assembly	-	-	puc
XLOC_008425	XLOC_008425	2.24102	7.6478	-1.77089	0.000720606	Group5:13102465-13225792	7460	102655438	MODEL	571531303	-	-	NC_007074.3	323388983	13105630	13146448	+	Reference Amel_4.5 Primary Assembly	-	-	LOC102655438
XLOC_008501	XLOC_008501	7.55964	181.89	-4.5886	0.000263772	Group5:1152231-1230174	7460	411058	MODEL	571526736	XP_006557975.1	571526737	NC_007074.3	323388983	1152231	1230173	-	Reference Amel_4.5 Primary Assembly	-	-	LOC411058
XLOC_008530	XLOC_008530	1.83056	364.965	-7.63933	0.000263772	Group5:3901922-3905184	7460	550965	MODEL	571526962	XP_623362.3	328780005	NC_007074.3	323388983	3901922	3905183	-	Reference Amel_4.5 Primary Assembly	-	-	CYP6AR1
XLOC_008532	XLOC_008532	2.19622	21.9967	-3.32419	0.000263772	Group5:3913271-3916102	7460	100577683	MODEL	571526966	XP_003249736.1	328780013	NC_007074.3	323388983	3913271	3916101	-	Reference Amel_4.5 Primary Assembly	-	-	LOC100577683
XLOC_008543	XLOC_008543	17.5803	44.2496	-1.33171	0.000263772	Group5:4704729-4714851	7460	725211	MODEL	571527100	XP_006561135.1	571527101	NW_003377990.1	319968260	715720	725841	-	Reference Amel_4.5 Primary Assembly	-	-	LOC725211
XLOC_008578	XLOC_008578	3.256	6.72059	-1.04549	0.00114748	Group5:6036752-6040799	7460	411073	MODEL	571527582	XP_394547.4	328781677	NC_007074.3	323388983	6036752	6040798	-	Reference Amel_4.5 Primary Assembly	-	-	LOC411073
XLOC_008606	XLOC_008606	1.13141	5.17644	-2.19384	0.0336269	Group5:6904691-6963604	7460	102655880	MODEL	571527979	-	-	NC_007074.3	323388983	6928523	6932668	-	Reference Amel_4.5 Primary Assembly	-	-	LOC102655880
XLOC_008672	XLOC_008672	0.10305	28.0025	-8.08607	0.0236703	Group5:9514501-9709211	7460	406081	PROVISIONAL	58585089	NP_001011574.1	58585090	NC_007074.3	323388983	9557629	9563430	-	Reference Amel_4.5 Primary Assembly	-	-	LOC406081
XLOC_008719	XLOC_008719	5.30025	26.0863	-2.29916	0.000263772	Group5:10514110-10518979	7460	551758	MODEL	571529601	XP_006567809.1	571529602	NC_007074.3	323388983	10514110	10518978	-	Reference Amel_4.5 Primary Assembly	-	-	LOC551758
XLOC_008744	XLOC_008744	0.385264	66.1792	-7.42439	0.00303224	Group5:11390477-11424548	7460	100578156	MODEL	571530087	XP_003251112.1	328788337	NW_003378096.1	319968154	2152736	2154510	-	Reference Amel_4.5 Primary Assembly	-	-	LOC100578156
XLOC_008828	XLOC_008828	7.80496	198.751	-4.67043	0.000263772	Group5:13076935-13078212	7460	724654	MODEL	571531317	XP_006569990.1	571531318	NW_003378145.1	319968105	495445	496721	+	Reference Amel_4.5 Primary Assembly	-	-	LOC724654
XLOC_008892	XLOC_008892	827.211	3541	-2.09783	0.000263772	Group5:14103824-14111697	7460	726256	MODEL	571531810	XP_006570266.1	571531811	NC_007074.3	323388983	14106981	14109203	-	Reference Amel_4.5 Primary Assembly	-	-	SP2
XLOC_008895	XLOC_008895	10.2702	47.9119	-2.22193	0.000263772	Group5:14123113-14127303	7460	552797	MODEL	571531798	XP_625175.2	110757136	NC_007074.3	323388983	14123113	14127302	-	Reference Amel_4.5 Primary Assembly	-	-	LOC552797
XLOC_008909	XLOC_008909	316.154	890.564	-1.49409	0.000263772	Group5:14323505-14323868	7460	102656268	MODEL	571531596	XP_006570234.1	571531597	NW_003378152.1	319967098	39404	39766	+	Reference Amel_4.5 Primary Assembly	-	-	LOC102656268
XLOC_008917	XLOC_008917	3.9912	10.2747	-1.3642	0.000263772	Group6:488917-490391	7460	102653982	MODEL	571532394	-	-	NW_003377859.1	319968391	301833	303306	-	Reference Amel_4.5 Primary Assembly	-	-	LOC102653982
XLOC_008951	XLOC_008951	69.81	194.745	-1.48008	0.000263772	Group6:3167247-3186580	7460	413043	MODEL	571532804	XP_396494.4	328779221	NW_003377954.1	319968296	355065	361056	+	Reference Amel_4.5 Primary Assembly	-	-	LOC413043
XLOC_008952	XLOC_008952	65.4861	1006.25	-3.94165	0.000263772	Group6:3187155-3193294	7460	411978	MODEL	571532848	XP_006560109.1	571532849	NW_003377954.1	319968296	371586	377724	+	Reference Amel_4.5 Primary Assembly	-	-	LOC411978
XLOC_008955	XLOC_008955	118.961	341.604	-1.52184	0.000263772	Group6:3450088-3460350	7460	413785	MODEL	571532857	XP_006560563.1	571532858	NC_007075.3	323388982	3450088	3460349	+	Reference Amel_4.5 Primary Assembly	-	-	LOC413785
XLOC_008965	XLOC_008965	0.214413	6.97386	-5.02349	0.0113723	Group6:4310489-4506365	7460	100577819	MODEL	571533008	XP_003249840.1	328780665	NW_003377994.1	319968256	236966	240173	+	Reference Amel_4.5 Primary Assembly	-	-	LOC100577819
XLOC_008978	XLOC_008978	0.433183	13.3682	-4.94769	0.000263772	Group6:4707566-4708642	7460	725300	INFERRED	399220309	NP_001257754.1	399220310	NW_003377994.1	319968256	567427	568502	+	Reference Amel_4.5 Primary Assembly	-	-	CPR13
XLOC_009091	XLOC_009091	120.909	717.541	-2.56914	0.000263772	Group6:8873310-8883992	7460	443552	PROVISIONAL	296010818	NP_001171540.1	296010819	NW_003378075.1	319968175	1237906	1248587	-	Reference Amel_4.5 Primary Assembly	-	-	Cat
XLOC_009092	XLOC_009092	12.6994	16055.4	-10.3041	0.000263772	Group6:8886983-8888512	7460	406143	VALIDATED	254910937	NP_001011616.2	254910938	NW_003378075.1	319968175	1233386	1234914	-	Reference Amel_4.5 Primary Assembly	-	-	Def1
XLOC_009130	XLOC_009130	2.57058	6.21128	-1.2728	0.000263772	Group6:10412529-10563899	7460	724172	MODEL	571535226	XP_006568313.1	571535227	NC_007075.3	323388982	10412529	10563898	+	Reference Amel_4.5 Primary Assembly	-	-	LOC724172
XLOC_009187	XLOC_009187	4.86943	51.8681	-3.41302	0.000263772	Group6:14902450-14906790	7460	412889	MODEL	571535756	XP_396341.3	328791502	NC_007075.3	323388982	14902450	14906789	+	Reference Amel_4.5 Primary Assembly	-	-	LOC412889
XLOC_009200	XLOC_009200	5.10818	11.9521	-1.22638	0.0140548	Group6:15407226-15408180	7460	406093	VALIDATED	58585111	NP_001011582.1	58585112	NW_003378158.1	319966092	876236	877189	+	Reference Amel_4.5 Primary Assembly	-	-	LOC406093
XLOC_009202	XLOC_009202	5.80757	86.6648	-3.89944	0.000263772	Group6:15420113-15422877	7460	409709	MODEL	571535937	XP_393208.1	48118838	NW_003378158.1	319966092	889123	891886	+	Reference Amel_4.5 Primary Assembly	-	-	LOC409709
XLOC_009252	XLOC_009252	24.7606	78.8509	-1.67108	0.000263772	Group6:16596446-16605743	7460	726883	MODEL	571537008	XP_006571028.1	571537009	NW_003378170.1	319966080	329950	339246	+	Reference Amel_4.5 Primary Assembly	-	-	TEPB
XLOC_009270	XLOC_009270	2.24458	12.2316	-2.44609	0.000263772	Group6:16790183-16796219	7460	724861	MODEL	571536539	XP_006570975.1	571536540	NC_007075.3	323388982	16790183	16796218	+	Reference Amel_4.5 Primary Assembly	-	-	tj
XLOC_009293	XLOC_009293	6.21178	16.0322	-1.36789	0.000263772	Group6:17115215-17144099	7460	550930	MODEL	571536779	XP_006570999.1	571536780	NC_007075.3	323388982	17115215	17144098	+	Reference Amel_4.5 Primary Assembly	-	-	babo
XLOC_009307	XLOC_009307	1.05216	8.35104	-2.9886	0.000263772	Group6:17643122-17647436	7460	726481	MODEL	571537032	XP_001122213.3	571537033	NC_007075.3	323388982	17643122	17647435	+	Reference Amel_4.5 Primary Assembly	-	-	LOC726481
XLOC_009330	XLOC_009330	84.9178	19997.4	-7.87953	0.000263772	Group6:175048-209074	7460	406142	PROVISIONAL	58585173	NP_001011615.1	58585174	NC_007075.3	323388982	189302	190941	-	Reference Amel_4.5 Primary Assembly	-	-	LOC406142
XLOC_009334	XLOC_009334	0.207882	8.94959	-5.42799	0.000263772	Group6:436928-483046	7460	100576172	MODEL	571532391	XP_006557569.1	571532392	NC_007075.3	323388982	436928	483045	-	Reference Amel_4.5 Primary Assembly	-	-	LOC100576172
XLOC_009404	XLOC_009404	20.8957	85.4046	-2.03111	0.000263772	Group6:4724630-4786162	7460	409425	MODEL	571533169	XP_392939.2	66510575	NC_007075.3	323388982	4724630	4731448	-	Reference Amel_4.5 Primary Assembly	-	-	LOC409425
XLOC_009485	XLOC_009485	3.90854	7.85745	-1.00743	0.0172318	Group6:7451698-7453148	7460	724399	MODEL	571533959	XP_001120233.1	110767712	NC_007075.3	323388982	7451698	7453147	-	Reference Amel_4.5 Primary Assembly	-	-	LOC724399
XLOC_009564	XLOC_009564	2.33221	5.86986	-1.33163	0.000263772	Group6:12197546-12426380	7460	408877	MODEL	571535351	XP_392407.5	571535352	NC_007075.3	323388982	12197546	12426379	-	Reference Amel_4.5 Primary Assembly	-	-	mam
XLOC_009599	XLOC_009599	11.1638	28.0649	-1.32994	0.000263772	Group6:14562588-14582893	7460	102656911	MODEL	571535603	-	-	NC_007075.3	323388982	14562588	14582892	-	Reference Amel_4.5 Primary Assembly	-	-	LOC102656911
XLOC_009620	XLOC_009620	11.2077	24.3519	-1.11955	0.000935455	Group6:15230333-15238018	7460	100576895	MODEL	571535892	XP_006570601.1	571535893	NC_007075.3	323388982	15230333	15238017	-	Reference Amel_4.5 Primary Assembly	-	-	LOC100576895
XLOC_009671	XLOC_009671	5.22596	11.1092	-1.08799	0.000499436	Group6:16649075-16660637	7460	411935	MODEL	571536427	XP_395404.2	66550796	NC_007075.3	323388982	16649075	16660636	-	Reference Amel_4.5 Primary Assembly	-	-	LOC411935
XLOC_009706	XLOC_009706	19.3358	81.6311	-2.07785	0.000263772	Group6:17069708-17092110	7460	551098	MODEL	571536742	XP_623499.1	66547599	NW_003378170.1	319966080	803212	825613	-	Reference Amel_4.5 Primary Assembly	-	-	LOC551098
XLOC_009712	XLOC_009712	5.60994	18.4121	-1.7146	0.000263772	Group6:17269316-17270423	7460	100578390	MODEL	571536802	-	-	NW_003378170.1	319966080	1002820	1003926	-	Reference Amel_4.5 Primary Assembly	-	-	LOC100578390
XLOC_009726	XLOC_009726	162.22	339.808	-1.06676	0.000499436	Group6:18339873-18343977	7460	411140	MODEL	571537120	XP_394614.1	48096130	NC_007075.3	323388982	18340919	18343976	-	Reference Amel_4.5 Primary Assembly	-	-	LOC411140
XLOC_009792	XLOC_009792	3.01283	10.8077	-1.84287	0.000263772	Group7:2261197-2267135	7460	409277	MODEL	571538066	XP_006559240.1	571538067	NC_007076.3	323388981	2259869	2267137	+	Reference Amel_4.5 Primary Assembly	-	-	PLA2-2.2
XLOC_009801	XLOC_009801	1.07056	5.77162	-2.43061	0.000263772	Group7:2650861-2656159	7460	725708	MODEL	571538241	XP_001121525.2	328778939	NW_003377945.1	319968305	386939	392236	-	Reference Amel_4.5 Primary Assembly	-	-	LOC725708
XLOC_009806	XLOC_009806	1.60293	5.56057	-1.79452	0.000263772	Group7:2746632-2824490	7460	413153	MODEL	571538168	XP_006559875.1	571538169	NW_003377945.1	319968305	218608	296465	-	Reference Amel_4.5 Primary Assembly	-	-	LOC413153
XLOC_009820	XLOC_009820	1.0998	14.2761	-3.69829	0.000263772	Group7:3469892-3473286	7460	100577571	MODEL	571538479	XP_006560212.1	571538480	NW_003377959.1	319968291	376794	380187	+	Reference Amel_4.5 Primary Assembly	-	-	LOC100577571
XLOC_009821	XLOC_009821	8.54055	1078.28	-6.98018	0.000263772	Group7:3473869-3483336	7460	409801	MODEL	571538495	XP_393293.2	66512983	NW_003377959.1	319968291	380771	386104	+	Reference Amel_4.5 Primary Assembly	-	-	LOC409801
XLOC_009833	XLOC_009833	142.371	646.798	-2.18366	0.000263772	Group7:4067924-4078173	7460	550687	MODEL	571538673	XP_623084.1	66530423	NW_003377986.1	319968264	150753	157231	+	Reference Amel_4.5 Primary Assembly	-	-	Aldh
XLOC_009844	XLOC_009844	11.4664	46.5312	-2.02079	0.000263772	Group7:5182417-5194642	7460	726786	MODEL	571538828	XP_006562556.1	571538829	NC_007076.3	323388981	5182417	5194641	+	Reference Amel_4.5 Primary Assembly	-	-	LOC726786
XLOC_009846	XLOC_009846	7.50986	27.6935	-1.88269	0.000263772	Group7:5284153-5290085	7460	409624	MODEL	571538824	XP_006562555.1	571538825	NW_003378018.1	319968232	102348	108279	+	Reference Amel_4.5 Primary Assembly	-	-	LOC409624
XLOC_009880	XLOC_009880	0.695613	5.16968	-2.89372	0.000263772	Group7:7481898-7489551	7460	725261	MODEL	571539272	XP_001121133.2	328784410	NW_003378051.1	319968199	185155	192807	-	Reference Amel_4.5 Primary Assembly	-	-	LOC725261
XLOC_009913	XLOC_009913	0.521806	45.835	-6.45679	0.000263772	Group7:9255313-9311953	7460	409619	MODEL	571539843	XP_006565536.1	571539844	NC_007076.3	323388981	9255313	9275106	+	Reference Amel_4.5 Primary Assembly	-	-	LOC409619
XLOC_009995	XLOC_009995	1.26889	11.8896	-3.22806	0.000263772	Group7:12449837-12455146	7460	551223	MODEL	571541191	XP_623621.1	66512130	NW_003378131.1	319968119	764199	769507	-	Reference Amel_4.5 Primary Assembly	-	-	CYP305D1
XLOC_010021	XLOC_010021	25.4979	58.8369	-1.20634	0.000263772	Group7:12819659-12820774	7460	100578532	MODEL	571540867	XP_003251395.1	328790219	NC_007076.3	323388981	12819659	12820773	+	Reference Amel_4.5 Primary Assembly	-	-	LOC100578532
XLOC_010031	XLOC_010031	347.482	1200.07	-1.78811	0.00321351	Group7:124071-129297	7460	552600	MODEL	571537316	XP_624977.1	66550509	NC_007076.3	323388981	124071	129296	-	Reference Amel_4.5 Primary Assembly	-	-	LOC552600
XLOC_010036	XLOC_010036	3.27465	6.75427	-1.04446	0.00194634	Group7:349512-360486	7460	100578523	MODEL	571537418	XP_003249146.1	328776334	NC_007076.3	323388981	349512	357445	-	Reference Amel_4.5 Primary Assembly	-	-	LOC100578523
XLOC_010094	XLOC_010094	17.7134	47.2825	-1.41647	0.000263772	Group7:2827474-2834451	7460	551437	MODEL	571538162	XP_006559874.1	571538163	NW_003377945.1	319968305	208647	215623	+	Reference Amel_4.5 Primary Assembly	-	-	LOC551437
XLOC_010133	XLOC_010133	1.81397	5.50977	-1.60284	0.000263772	Group7:4104901-4185297	7460	724704	MODEL	571538714	XP_006560903.1	571538715	NW_003377986.1	319968264	187730	268125	-	Reference Amel_4.5 Primary Assembly	-	-	LOC724704
XLOC_010297	XLOC_010297	0.192975	15.1242	-6.2923	0.000263772	Group7:12477993-12482981	7460	551089	MODEL	571541174	XP_006569520.1	571541175	NW_003378131.1	319968119	736364	741351	+	Reference Amel_4.5 Primary Assembly	-	-	LOC551089
XLOC_010323	XLOC_010323	0.314934	491.996	-10.6094	0.000263772	Group8:44337-46554	7460	724175	MODEL	571541330	XP_001119928.2	328775904	NC_007077.3	323388980	44337	46553	+	Reference Amel_4.5 Primary Assembly	-	-	CYP342A1
XLOC_010336	XLOC_010336	336.904	1544.69	-2.19691	0.000263772	Group8:1036995-1047366	7460	100576326	MODEL	571541675	XP_003249242.2	571541676	NW_003377892.1	319968358	132914	143284	+	Reference Amel_4.5 Primary Assembly	-	-	LOC100576326
XLOC_010359	XLOC_010359	35.1367	96.4222	-1.45639	0.000263772	Group8:1816903-1818113	7460	727015	MODEL	571541932	XP_006558918.1	571541933	NC_007077.3	323388980	1816903	1818112	+	Reference Amel_4.5 Primary Assembly	-	-	LOC727015
XLOC_010436	XLOC_010436	0.685558	8.05885	-3.55522	0.000263772	Group8:3527032-3541794	7460	725573	MODEL	571543199	XP_001120020.1	110769309	NC_007077.3	323388980	3527032	3541793	+	Reference Amel_4.5 Primary Assembly	-	-	LOC725573
XLOC_010480	XLOC_010480	397.22	2510.73	-2.6601	0.000263772	Group8:5326344-5525284	7460	411257	PROVISIONAL	94400900	NP_001035349.1	94400901	NW_003377996.1	319968254	1180079	1181821	+	Reference Amel_4.5 Primary Assembly	-	-	Hbg2
XLOC_010506	XLOC_010506	217.245	1136.68	-2.38743	0.000263772	Group8:6503708-6504171	7460	725382	PROVISIONAL	118150501	NP_001071288.1	118150502	NW_003378041.1	319968209	738941	739403	-	Reference Amel_4.5 Primary Assembly	-	-	CSP1
XLOC_010575	XLOC_010575	171.599	493.329	-1.52351	0.000263772	Group8:7859665-7860127	7460	725484	MODEL	571545141	XP_001121327.1	110758964	NC_007077.3	323388980	7859665	7860126	+	Reference Amel_4.5 Primary Assembly	-	-	LOC725484
XLOC_010579	XLOC_010579	10.4102	28.6758	-1.46184	0.0151978	Group8:7886377-7894903	7460	100577053	MODEL	571545624	XP_006564760.1	571545625	NC_007077.3	323388980	7886377	7890854	+	Reference Amel_4.5 Primary Assembly	-	-	LOC100577053
XLOC_010702	XLOC_010702	1.34629	19.5127	-3.85735	0.000263772	Group8:12984052-12987231	7460	726571	MODEL	571546701	XP_001122299.3	571546702	NW_003378142.1	319968108	390098	393276	+	Reference Amel_4.5 Primary Assembly	-	-	LOC726571
XLOC_010714	XLOC_010714	321.807	1218.58	-1.92094	0.000263772	Group8:13194488-13196405	7460	727472	VALIDATED	254910927	NP_001157187.1	254910928	NC_007077.3	323388980	13194488	13196404	+	Reference Amel_4.5 Primary Assembly	-	-	PGRP-S3
XLOC_010720	XLOC_010720	10.2244	44.0729	-2.10788	0.000263772	Group8:13304762-13328694	7460	413197	MODEL	571547089	XP_006569900.1	571547090	NC_007077.3	323388980	13304762	13328693	+	Reference Amel_4.5 Primary Assembly	-	-	Gprk1
XLOC_010762	XLOC_010762	2.26687	5.03071	-1.15006	0.000499436	Group8:1604902-1611077	7460	725908	MODEL	571541877	XP_006558719.1	571541878	NC_007077.3	323388980	1604902	1611076	-	Reference Amel_4.5 Primary Assembly	-	-	LOC725908
XLOC_010793	XLOC_010793	5.94232	16.1018	-1.43813	0.000263772	Group8:2049596-2063594	7460	726871	MODEL	571542244	XP_006558985.1	571542245	NC_007077.3	323388980	2049596	2063593	-	Reference Amel_4.5 Primary Assembly	-	-	LOC726871
XLOC_010814	XLOC_010814	35.8856	112.33	-1.64626	0.000263772	Group8:2332831-2335569	7460	409250	MODEL	571542336	XP_392773.3	328778710	NW_003377939.1	319968311	111305	114042	-	Reference Amel_4.5 Primary Assembly	-	-	LOC409250
XLOC_010856	XLOC_010856	1.65795	13.9668	-3.07454	0.000263772	Group8:2955425-2966448	7460	551717	MODEL	571543028	XP_006559649.1	571543029	NC_007077.3	323388980	2955425	2966447	-	Reference Amel_4.5 Primary Assembly	-	-	LOC551717
XLOC_010904	XLOC_010904	370.418	1564	-2.07802	0.00194634	Group8:5156264-5192640	7460	408961	MODEL	571543904	XP_006561555.1	571543905	NW_003377996.1	319968254	962546	998921	-	Reference Amel_4.5 Primary Assembly	-	-	Rfabg
XLOC_010972	XLOC_010972	34.162	162.144	-2.24681	0.000263772	Group8:7297873-7303349	7460	552239	MODEL	571545637	XP_006564763.1	571545638	NC_007077.3	323388980	7297873	7303348	-	Reference Amel_4.5 Primary Assembly	-	-	LOC552239
XLOC_010979	XLOC_010979	80.481	259.007	-1.68627	0.000263772	Group8:7465890-7468815	7460	552024	MODEL	571545553	XP_624408.2	328784765	NW_003378056.1	319968194	1442523	1445447	+	Reference Amel_4.5 Primary Assembly	-	-	LOC552024
XLOC_011048	XLOC_011048	1.71505	5.72322	-1.73858	0.000263772	Group8:8869095-8871567	7460	100576645	MODEL	571544610	XP_006564568.1	571544611	NC_007077.3	323388980	8869095	8871566	-	Reference Amel_4.5 Primary Assembly	-	-	LOC100576645
XLOC_011087	XLOC_011087	0.234384	43.7182	-7.54321	0.000263772	Group8:10468773-10480685	7460	551094	MODEL	571546039	XP_006568314.1	571546040	NC_007077.3	323388980	10468773	10480684	-	Reference Amel_4.5 Primary Assembly	-	-	LOC551094
XLOC_011125	XLOC_011125	117.457	1503.95	-3.67855	0.000263772	Group8:12690181-12694059	7460	726848	PROVISIONAL	160425208	NP_001104234.1	160425209	NC_007077.3	323388980	12690181	12694058	-	Reference Amel_4.5 Primary Assembly	-	-	Hex70a
XLOC_011145	XLOC_011145	3.89779	8.80588	-1.17581	0.00155593	Group8:13059563-13063640	7460	724443	MODEL	571547069	XP_006569895.1	571547070	NC_007077.3	323388980	13059563	13063639	-	Reference Amel_4.5 Primary Assembly	-	-	nes
XLOC_011164	XLOC_011164	16.8498	135.024	-3.00242	0.000263772	Group8:13451684-13459796	7460	551863	MODEL	571546994	XP_624251.3	328790544	NC_007077.3	323388980	13451684	13459795	-	Reference Amel_4.5 Primary Assembly	-	-	LOC551863
XLOC_011185	XLOC_011185	2.47945	12.6938	-2.35603	0.000263772	Group9:933834-937415	7460	552326	MODEL	571547231	XP_624704.1	66531593	NW_003377890.1	319968360	88116	91696	+	Reference Amel_4.5 Primary Assembly	-	-	LOC552326
XLOC_011301	XLOC_011301	65.5322	139.883	-1.09395	0.000935455	Group9:6348408-6354060	7460	406152	MODEL	571548996	XP_394922.3	328781096	NC_007078.3	323388979	6348408	6353001	+	Reference Amel_4.5 Primary Assembly	-	-	LOC406152
XLOC_011424	XLOC_011424	28.1602	68.6077	-1.28471	0.000263772	Group9:10699048-10702386	7460	411307	MODEL	571550694	XP_394781.3	110759694	NC_007078.3	323388979	10699048	10701241	+	Reference Amel_4.5 Primary Assembly	-	-	LOC411307
XLOC_011450	XLOC_011450	15.4555	39.216	-1.34332	0.000263772	Group9:911696-927779	7460	409465	MODEL	571547415	XP_006558238.1	571547416	NW_003377890.1	319968360	65978	82060	-	Reference Amel_4.5 Primary Assembly	-	-	Lsd-1
XLOC_011465	XLOC_011465	69.903	197.509	-1.49849	0.000263772	Group9:1637994-1649468	7460	726445	PROVISIONAL	62526113	NP_001014994.1	62526114	NC_007078.3	323388979	1637994	1649467	-	Reference Amel_4.5 Primary Assembly	-	-	Gpdh
XLOC_011498	XLOC_011498	52.6251	205.682	-1.96659	0.000263772	Group9:4624117-4637782	7460	552401	MODEL	571548303	XP_624777.2	110759334	NW_003377999.1	319968251	207981	217813	-	Reference Amel_4.5 Primary Assembly	-	-	LOC552401
XLOC_011543	XLOC_011543	215.002	563.537	-1.39016	0.000263772	Group9:6127052-6130789	7460	411899	VALIDATED	254911139	NP_001157186.1	254911140	NW_003377999.1	319968251	1707084	1710820	-	Reference Amel_4.5 Primary Assembly	-	-	B-gluc1
XLOC_011603	XLOC_011603	15.3253	236.76	-3.94944	0.000263772	Group9:7203140-7207404	7460	726818	MODEL	571549434	XP_006561863.1	571549435	NC_007078.3	323388979	7203140	7207403	-	Reference Amel_4.5 Primary Assembly	-	-	LOC726818
XLOC_011652	XLOC_011652	130.526	523.467	-2.00376	0.000263772	Group9:9616774-9618116	7460	406101	PROVISIONAL	58585117	NP_001011589.1	58585118	NW_003378095.1	319968155	367378	368719	-	Reference Amel_4.5 Primary Assembly	-	-	Obp4
XLOC_011677	XLOC_011677	9.25283	26.5369	-1.52003	0.000263772	Group9:10110059-10120135	7460	408987	MODEL	571550276	XP_006567452.1	571550277	NC_007078.3	323388979	10110059	10120134	-	Reference Amel_4.5 Primary Assembly	-	-	SORL1
XLOC_011699	XLOC_011699	5.57796	16.1664	-1.53519	0.000263772	Group9:10490471-10495641	7460	726289	MODEL	571550556	XP_003251036.1	328787983	NW_003378095.1	319968155	1241075	1246244	-	Reference Amel_4.5 Primary Assembly	-	-	Jra
XLOC_011769	XLOC_011769	10.549	26.915	-1.35131	0.000263772	GroupUn109:15755-16890	7460	100577143	MODEL	571577850	XP_003251890.1	328793506	NW_003378294.1	319965725	15755	16889	-	Reference Amel_4.5 Primary Assembly	-	-	LOC100577143
XLOC_011787	XLOC_011787	0.73911	24.1773	-5.03172	0.000263772	GroupUn113:14479-38915	7460	551465	MODEL	571577862	XP_006572197.1	571577863	NW_003378298.1	319965721	14479	38914	+	Reference Amel_4.5 Primary Assembly	-	-	LOC551465
XLOC_011834	XLOC_011834	65.3909	132.735	-1.02139	0.000499436	GroupUn123:3146-6609	7460	726444	MODEL	571577942	XP_001122179.1	110767439	NW_003378308.1	319965711	3146	6608	+	Reference Amel_4.5 Primary Assembly	-	-	LOC726444
XLOC_011919	XLOC_011919	73.6929	1759.5	-4.57749	0.000263772	GroupUn14:118015-124604	7460	100578030	MODEL	571576960	XP_003251813.1	328793022	NW_003378199.1	319965820	118015	124603	-	Reference Amel_4.5 Primary Assembly	-	-	LOC100578030
XLOC_011995	XLOC_011995	4.83003	15.3309	-1.66634	0.000263772	GroupUn156:9204-11788	7460	412448	MODEL	571578161	XP_395905.2	66558006	NW_003378341.1	319965678	9204	11787	-	Reference Amel_4.5 Primary Assembly	-	-	LOC412448
XLOC_012046	XLOC_012046	5.03678	16.7828	-1.73641	0.000263772	GroupUn170:889-30778	7460	412663	MODEL	571578282	XP_006572347.1	571578283	NW_003378355.1	319965664	889	30777	+	Reference Amel_4.5 Primary Assembly	-	-	LanA
XLOC_012090	XLOC_012090	4.13177	13.6038	-1.71918	0.000263772	GroupUn180:4233-7928	7460	551782	MODEL	571578318	XP_006572356.1	571578319	NW_003378365.1	319965654	4233	7927	+	Reference Amel_4.5 Primary Assembly	-	-	LOC551782
XLOC_012109	XLOC_012109	29.5412	155.545	-2.39653	0.000263772	GroupUn1865:6-2009	7460	552388	MODEL	571578978	XP_624765.2	571578979	NW_003380049.1	319963970	6	2008	-	Reference Amel_4.5 Primary Assembly	-	-	LOC552388
XLOC_012124	XLOC_012124	23.5922	89.8625	-1.92941	0.000263772	GroupUn188:33296-48194	7460	551434	VALIDATED	336088625	NP_001229508.1	336088626	NW_003378373.1	319965646	36849	43983	-	Reference Amel_4.5 Primary Assembly	-	-	LOC551434
XLOC_012143	XLOC_012143	3.44855	8.0188	-1.21739	0.00826286	GroupUn193:1840-3896	7460	100578282	MODEL	571578387	XP_003251931.1	328793812	NW_003378378.1	319965641	1840	3895	-	Reference Amel_4.5 Primary Assembly	-	-	LOC100578282
XLOC_012167	XLOC_012167	1.97215	6.50289	-1.72131	0.000263772	GroupUn2000:57-1067	7460	102655234	MODEL	571579009	-	-	NW_003380183.1	319963836	57	1066	+	Reference Amel_4.5 Primary Assembly	-	-	LOC102655234
XLOC_012236	XLOC_012236	28.7347	176.126	-2.61574	0.000263772	GroupUn2288:245-1288	7460	100578021	MODEL	571579073	XP_003252007.2	571579074	NW_003380471.1	319963548	245	1287	+	Reference Amel_4.5 Primary Assembly	-	-	LOC100578021
XLOC_012245	XLOC_012245	3.11017	10.7574	-1.79026	0.000263772	GroupUn23:73595-77877	7460	551197	MODEL	571577075	XP_623595.1	66558893	NW_003378208.1	319965811	73595	77876	-	Reference Amel_4.5 Primary Assembly	-	-	CYP6AS15
XLOC_012252	XLOC_012252	7.67505	63.1814	-3.04125	0.000263772	GroupUn2314:713-1076	7460	100578224	MODEL	571579089	XP_006572579.1	571579090	NW_003380497.1	319963522	713	1075	-	Reference Amel_4.5 Primary Assembly	-	-	LOC100578224
XLOC_012254	XLOC_012254	44.857	488.442	-3.44478	0.000263772	GroupUn234:11334-17058	7460	552066	MODEL	571578464	XP_006572409.1	571578465	NW_003378419.1	319965600	11334	17057	-	Reference Amel_4.5 Primary Assembly	-	-	LOC552066
XLOC_012339	XLOC_012339	3.6353	14.0842	-1.95393	0.000263772	GroupUn267:7231-15249	7460	726290	MODEL	571578540	XP_006572433.1	571578541	NW_003378452.1	319965567	11131	15248	+	Reference Amel_4.5 Primary Assembly	-	-	LOC726290
XLOC_012350	XLOC_012350	3.06656	8.56552	-1.48192	0.00213264	GroupUn271:2421-3057	7460	100577473	MODEL	571578548	-	-	NW_003378456.1	319965563	2421	3056	+	Reference Amel_4.5 Primary Assembly	-	-	LOC100577473
XLOC_012386	XLOC_012386	22.1877	139.954	-2.65712	0.000263772	GroupUn2870:138-1282	7460	727526	MODEL	571579203	XP_001123234.3	571579204	NW_003381053.1	319962965	138	1281	+	Reference Amel_4.5 Primary Assembly	-	-	LOC727526
XLOC_012478	XLOC_012478	65.0439	366.653	-2.49493	0.000263772	GroupUn308:6415-10080	7460	727166	MODEL	571578585	XP_006572444.1	571578586	NW_003378493.1	319965526	6415	10079	-	Reference Amel_4.5 Primary Assembly	-	-	LOC727166
XLOC_012513	XLOC_012513	1.51196	11.271	-2.89811	0.000263772	GroupUn3284:206-2179	7460	552349	MODEL	571579289	XP_624728.4	571579290	NW_003381467.1	319962535	206	2178	-	Reference Amel_4.5 Primary Assembly	-	-	LOC552349
XLOC_012595	XLOC_012595	2.5795	6.34921	-1.29949	0.00114748	GroupUn3754:350-4202	7460	551611	MODEL	571579380	XP_624005.3	571579381	NW_003381936.1	319962066	350	4201	+	Reference Amel_4.5 Primary Assembly	-	-	LOC551611
XLOC_012669	XLOC_012669	9.57292	35.4532	-1.88889	0.000263772	GroupUn4146:17-1150	7460	727487	MODEL	571579475	XP_001123196.3	571579476	NW_003382328.1	319961674	17	1149	-	Reference Amel_4.5 Primary Assembly	-	-	LOC727487
XLOC_012684	XLOC_012684	225.554	862.152	-1.93447	0.000263772	GroupUn420:47-1768	7460	724987	MODEL	571578632	XP_001120887.2	571578633	NW_003378605.1	319965414	47	1767	+	Reference Amel_4.5 Primary Assembly	-	-	LOC724987
XLOC_012788	XLOC_012788	0.399886	5.78496	-3.85465	0.000263772	GroupUn466:7804-9203	7460	551404	MODEL	571578650	XP_623801.3	328793959	NW_003378651.1	319965368	7804	9202	-	Reference Amel_4.5 Primary Assembly	-	-	LOC551404
XLOC_012818	XLOC_012818	13.1378	30.1502	-1.19844	0.000263772	GroupUn4863:57-911	7460	100576686	MODEL	571579664	XP_006572751.1	571579665	NW_003383044.1	319960958	57	910	+	Reference Amel_4.5 Primary Assembly	-	-	LOC100576686
XLOC_012840	XLOC_012840	1.74579	246.837	-7.14354	0.000263772	GroupUn4998:209-1065	7460	406115	MODEL	571579694	XP_006572762.1	571579695	NW_003383179.1	319960823	209	1064	+	Reference Amel_4.5 Primary Assembly	-	-	Apid73
XLOC_012874	XLOC_012874	0.290839	7.1254	-4.61468	0.000263772	GroupUn51:31315-34616	7460	102654766	MODEL	571577381	XP_006572047.1	571577382	NW_003378236.1	319965783	31315	34615	+	Reference Amel_4.5 Primary Assembly	-	-	LOC102654766
XLOC_012954	XLOC_012954	37.1524	94.7986	-1.35141	0.000263772	GroupUn6:156075-159504	7460	413233	MODEL	571576870	XP_006571879.1	571576871	NW_003378191.1	319965828	156075	159503	+	Reference Amel_4.5 Primary Assembly	-	-	LOC413233
XLOC_012985	XLOC_012985	5.04239	40.6702	-3.01179	0.000263772	GroupUn623:1824-2967	7460	100576440	MODEL	571578682	XP_006572468.1	571578683	NW_003378808.1	319965211	1824	2966	-	Reference Amel_4.5 Primary Assembly	-	-	LOC100576440
XLOC_013000	XLOC_013000	2.1399	510.999	-7.89963	0.000263772	GroupUn64:38046-43419	7460	552418	MODEL	571577516	XP_624795.3	328793308	NW_003378249.1	319965770	38046	43418	-	Reference Amel_4.5 Primary Assembly	-	-	CYP6BE1
XLOC_013016	XLOC_013016	0.502145	17.6462	-5.13511	0.000263772	GroupUn676:162-1338	7460	727598	MODEL	571578695	XP_001123306.1	110769830	NW_003378861.1	319965158	162	1337	-	Reference Amel_4.5 Primary Assembly	-	-	LOC727598
XLOC_013046	XLOC_013046	1.66022	11.644	-2.81013	0.000263772	GroupUn76:74606-78503	7460	726755	PROVISIONAL	148277571	NP_001091688.1	148277572	NW_003378261.1	319965758	74606	78502	-	Reference Amel_4.5 Primary Assembly	-	-	LOC726755
XLOC_013080	XLOC_013080	10.314	25.0755	-1.28168	0.000263772	GroupUn83:10690-39260	7460	726292	MODEL	571577604	XP_006572121.1	571577605	NW_003378268.1	319965751	10690	39259	-	Reference Amel_4.5 Primary Assembly	-	-	LOC726292

## Sheet: Amel_Pbm>Fg
S2 File. Genes upregulated in the comparisons of the developmental phases of each bee species, A. mellifera, F. varia and C. analis. Pharate-adult (Pbm), newly-emerged (Ne) and forager (Fg) developmental phases. The bee species and developmental phases compared are specified in the inferior margin of each table in this File. For example: Amel_Pbm>Ne means the list of A. mellifera genes upregulate…
test_id	gene_id	gene_id	Pbm	Fg	log2.fold_change.	q_value	locus	tax_id	GeneID	status.y	RNA_nucleotide_gi	protein_accession.version	protein_gi	genomic_nucleotide_accession.version	genomic_nucleotide_gi	start_position_on_the_genomic_accession	end_position_on_the_genomic_accession	orientation	assembly	mature_peptide_accession.version	mature_peptide_gi	Symbol
XLOC_000041	XLOC_000041	XLOC_000041	8.55895	0.629862	3.76432	0.000263772	Group1:1478162-1483937	7460	411808	MODEL	571500122	XP_006558679.1	571500123	NC_007070.3	323388987	1478162	1483936	+	Reference Amel_4.5 Primary Assembly	-	-	LOC411808
XLOC_000048	XLOC_000048	XLOC_000048	1470.79	40.9288	5.16733	0.000263772	Group1:1605960-1634751	7460	409852	MODEL	571500018	XP_393342.2	66555974	NC_007070.3	323388987	1605960	1634750	+	Reference Amel_4.5 Primary Assembly	-	-	LOC409852
XLOC_000088	XLOC_000088	XLOC_000088	3871.01	1835.18	1.07679	0.00641382	Group1:2836636-2838402	7460	725647	MODEL	571500317	XP_001120419.1	110767080	NC_007070.3	323388987	2836636	2838401	+	Reference Amel_4.5 Primary Assembly	-	-	LOC725647
XLOC_000121	XLOC_000121	XLOC_000121	35.9692	7.09455	2.34198	0.000263772	Group1:4299035-4332216	7460	408618	MODEL	571500683	XP_006561558.1	571500684	NW_003377997.1	319968253	104074	124835	-	Reference Amel_4.5 Primary Assembly	-	-	LOC408618
XLOC_000141	XLOC_000141	XLOC_000141	31.0091	4.19364	2.88642	0.000263772	Group1:4737357-4741108	7460	411799	MODEL	571500868	XP_395266.4	328781461	NC_007070.3	323388987	4737357	4741107	+	Reference Amel_4.5 Primary Assembly	-	-	GalNAc-T2
XLOC_000144	XLOC_000144	XLOC_000144	9.41541	3.80256	1.30805	0.000263772	Group1:4760962-4819842	7460	724535	MODEL	571501088	XP_006562020.1	571501089	NW_003378001.1	319968249	371189	430068	-	Reference Amel_4.5 Primary Assembly	-	-	LOC724535
XLOC_000193	XLOC_000193	XLOC_000193	7.29898	2.10507	1.79382	0.000263772	Group1:6130516-6134486	7460	724536	MODEL	571501729	XP_001120425.1	110749004	NC_007070.3	323388987	6130516	6134485	+	Reference Amel_4.5 Primary Assembly	-	-	LOC724536
XLOC_000195	XLOC_000195	XLOC_000195	11.2407	4.99875	1.16909	0.000263772	Group1:6151727-6166762	7460	724634	MODEL	571502312	XP_006563361.1	571502313	NW_003378036.1	319968214	223541	238575	+	Reference Amel_4.5 Primary Assembly	-	-	lva
XLOC_000196	XLOC_000196	XLOC_000196	14.9892	1.78566	3.06939	0.000263772	Group1:6201964-6242887	7460	413803	MODEL	571501779	XP_006563295.1	571501780	NW_003378036.1	319968214	273778	314700	+	Reference Amel_4.5 Primary Assembly	-	-	Grd
XLOC_000203	XLOC_000203	XLOC_000203	8.39388	2.25351	1.89716	0.000263772	Group1:6379433-6380996	7460	100576139	MODEL	571501815	-	-	NW_003378036.1	319968214	451247	452809	+	Reference Amel_4.5 Primary Assembly	-	-	LOC100576139
XLOC_000217	XLOC_000217	XLOC_000217	16.3661	6.2747	1.3831	0.000263772	Group1:6662793-6664313	7460	725746	MODEL	571502006	XP_006563316.1	571502007	NC_007070.3	323388987	6662793	6664312	+	Reference Amel_4.5 Primary Assembly	-	-	LOC725746
XLOC_000228	XLOC_000228	XLOC_000228	7.24346	3.50881	1.0457	0.00249619	Group1:6972694-6983045	7460	413346	MODEL	571502097	XP_396791.3	328783049	NW_003378036.1	319968214	1044508	1054858	+	Reference Amel_4.5 Primary Assembly	-	-	LOC413346
XLOC_000244	XLOC_000244	XLOC_000244	48.9229	8.06773	2.60027	0.000263772	Group1:7220706-7292012	7460	724192	MODEL	571502285	XP_001119962.2	328783026	NC_007070.3	323388987	7220706	7292011	+	Reference Amel_4.5 Primary Assembly	-	-	LOC724192
XLOC_000265	XLOC_000265	XLOC_000265	23.2729	5.58946	2.05787	0.000263772	Group1:7819588-7821144	7460	100577291	MODEL	571502478	-	-	NC_007070.3	323388987	7819588	7821143	+	Reference Amel_4.5 Primary Assembly	-	-	LOC100577291
XLOC_000270	XLOC_000270	XLOC_000270	13.9882	4.96124	1.49544	0.0456158	Group1:7901449-7905327	7460	102654695	MODEL	571502410	-	-	NW_003378064.1	319968186	92640	93718	-	Reference Amel_4.5 Primary Assembly	-	-	LOC102654695
XLOC_000277	XLOC_000277	XLOC_000277	82.6346	28.248	1.54859	0.00249619	Group1:8060318-8070887	7460	413056	MODEL	571502918	XP_006565388.1	571502919	NC_007070.3	323388987	8062823	8068994	+	Reference Amel_4.5 Primary Assembly	-	-	LOC413056
XLOC_000278	XLOC_000278	XLOC_000278	397.467	5.01128	6.30951	0.00460885	Group1:8060318-8070887	7460	726451	MODEL	571502660	XP_001122183.1	110749084	NC_007070.3	323388987	8069191	8070886	+	Reference Amel_4.5 Primary Assembly	-	-	CPR26
XLOC_000295	XLOC_000295	XLOC_000295	21.6241	8.25094	1.39001	0.000263772	Group1:9141022-9144658	7460	408604	MODEL	571502802	XP_006565369.1	571502803	NC_007070.3	323388987	9141022	9144657	+	Reference Amel_4.5 Primary Assembly	-	-	LOC408604
XLOC_000411	XLOC_000411	XLOC_000411	11.1663	1.89379	2.55981	0.000263772	Group1:12979554-13010411	7460	413024	MODEL	571504731	XP_396475.4	571504732	NW_003378135.1	319968115	646169	677025	+	Reference Amel_4.5 Primary Assembly	-	-	LOC413024
XLOC_000424	XLOC_000424	XLOC_000424	30.4662	1.96941	3.95137	0.000263772	Group1:13721772-13724282	7460	100576730	MODEL	571505541	XP_003251489.1	328790928	NC_007070.3	323388987	13721772	13724281	+	Reference Amel_4.5 Primary Assembly	-	-	LOC100576730
XLOC_000429	XLOC_000429	XLOC_000429	25.7587	0.0325564	9.6279	0.0122428	Group1:13758943-13763419	7460	102656611	MODEL	571505518	XP_006570180.1	571505519	NC_007070.3	323388987	13758943	13763418	+	Reference Amel_4.5 Primary Assembly	-	-	LOC102656611
XLOC_000430	XLOC_000430	XLOC_000430	60.8663	0	Inf	0.000263772	Group1:13771681-13773182	7460	100576473	MODEL	571505515	XP_003251486.1	328790918	NW_003378149.1	319967101	819642	821142	-	Reference Amel_4.5 Primary Assembly	-	-	LOC100576473
XLOC_000440	XLOC_000440	XLOC_000440	123.37	52.7799	1.22494	0.000263772	Group1:13964873-14001969	7460	551031	MODEL	571505301	XP_006570153.1	571505302	NW_003378149.1	319967101	590855	627950	-	Reference Amel_4.5 Primary Assembly	-	-	LOC551031
XLOC_000450	XLOC_000450	XLOC_000450	8.05117	1.56399	2.36397	0.000263772	Group1:14247785-14252845	7460	100576106	MODEL	571505188	XP_003251506.1	328791037	NC_007070.3	323388987	14247785	14252844	+	Reference Amel_4.5 Primary Assembly	-	-	LOC100576106
XLOC_000477	XLOC_000477	XLOC_000477	6.62638	2.56125	1.37137	0.000263772	Group1:14917642-15081084	7460	725885	MODEL	571505703	XP_001121679.2	328791532	NW_003378160.1	319966090	222856	386297	+	Reference Amel_4.5 Primary Assembly	-	-	LOC725885
XLOC_000512	XLOC_000512	XLOC_000512	26.9599	1.73732	3.95587	0.000263772	Group1:16793710-16826494	7460	413675	MODEL	571506764	XP_397116.4	328791803	NC_007070.3	323388987	16793710	16800730	+	Reference Amel_4.5 Primary Assembly	-	-	Nup107
XLOC_000532	XLOC_000532	XLOC_000532	11.1757	2.30978	2.27453	0.000263772	Group1:17426471-17432415	7460	409282	MODEL	571506487	XP_006570844.1	571506488	NW_003378169.1	319966081	531852	537795	-	Reference Amel_4.5 Primary Assembly	-	-	LOC409282
XLOC_000536	XLOC_000536	XLOC_000536	43.7599	5.0508	3.11503	0.000263772	Group1:17554572-17560923	7460	725819	MODEL	571506995	XP_006570929.1	571506996	NW_003378169.1	319966081	403344	409694	-	Reference Amel_4.5 Primary Assembly	-	-	LOC725819
XLOC_000559	XLOC_000559	XLOC_000559	64.8781	17.386	1.8998	0.00249619	Group1:18102501-18246308	7460	551206	MODEL	571507042	XP_623604.1	66500304	NW_003378172.1	319966078	59066	60632	-	Reference Amel_4.5 Primary Assembly	-	-	LOC551206
XLOC_000600	XLOC_000600	XLOC_000600	19.1118	8.79958	1.11896	0.000499436	Group1:21047863-21057621	7460	410688	MODEL	571507862	XP_006571226.1	571507863	NW_003378176.1	319965843	233982	241012	-	Reference Amel_4.5 Primary Assembly	-	-	LOC410688
XLOC_000679	XLOC_000679	XLOC_000679	7.68551	1.45707	2.39907	0.000263772	Group1:25568268-25576810	7460	725651	MODEL	571509215	XP_001121473.1	110750022	NC_007070.3	323388987	25568268	25576809	+	Reference Amel_4.5 Primary Assembly	-	-	LOC725651
XLOC_000685	XLOC_000685	XLOC_000685	31.6118	3.66876	3.1071	0.000263772	Group1:25688884-25694514	7460	551868	MODEL	571509264	XP_624257.1	66501096	NC_007070.3	323388987	25688884	25692219	+	Reference Amel_4.5 Primary Assembly	-	-	KLHL5
XLOC_000686	XLOC_000686	XLOC_000686	179.116	0.217134	9.6881	0.000263772	Group1:25700386-25704741	7460	725283	MODEL	571509270	XP_001121151.2	328792556	NW_003378182.1	319965837	570865	573803	+	Reference Amel_4.5 Primary Assembly	-	-	LOC725283
XLOC_000707	XLOC_000707	XLOC_000707	6.51219	2.58439	1.33332	0.000263772	Group1:26281970-26289497	7460	100578953	MODEL	571509856	XP_006571636.1	571509857	NC_007070.3	323388987	26281970	26289496	+	Reference Amel_4.5 Primary Assembly	-	-	LOC100578953
XLOC_000712	XLOC_000712	XLOC_000712	15.6056	6.79763	1.19896	0.000263772	Group1:26572979-26596604	7460	725777	MODEL	571509700	XP_001121584.1	110750103	NC_007070.3	323388987	26572979	26596603	+	Reference Amel_4.5 Primary Assembly	-	-	LOC725777
XLOC_000759	XLOC_000759	XLOC_000759	16.536	5.76985	1.51901	0.000263772	Group1:28183876-28193398	7460	413132	MODEL	571510170	XP_006571695.1	571510171	NW_003378184.1	319965835	125368	134889	-	Reference Amel_4.5 Primary Assembly	-	-	lqfR
XLOC_000789	XLOC_000789	XLOC_000789	14.1734	2.44524	2.53514	0.000263772	Group1:383809-501975	7460	410767	VALIDATED	325297012	NP_001191680.1	325297013	NC_007070.3	323388987	383809	501974	-	Reference Amel_4.5 Primary Assembly	-	-	Nedd9
XLOC_000818	XLOC_000818	XLOC_000818	5.34055	0.267971	4.31684	0.000263772	Group1:1643404-1648453	7460	725041	MODEL	571499992	XP_001120937.1	110748765	NW_003377906.1	319968344	674676	679724	+	Reference Amel_4.5 Primary Assembly	-	-	LOC725041
XLOC_000845	XLOC_000845	XLOC_000845	6.30793	3.14176	1.00559	0.00135382	Group1:2844921-2852093	7460	411985	MODEL	571500312	XP_395451.4	328778989	NC_007070.3	323388987	2844921	2852092	-	Reference Amel_4.5 Primary Assembly	-	-	LOC411985
XLOC_000855	XLOC_000855	XLOC_000855	37.0508	16.6997	1.14969	0.000499436	Group1:3105718-3115201	7460	550716	MODEL	571500219	XP_623111.3	328779022	NW_003377946.1	319968304	55817	65299	+	Reference Amel_4.5 Primary Assembly	-	-	LOC550716
XLOC_000858	XLOC_000858	XLOC_000858	6.09666	1.43302	2.08896	0.00249619	Group1:3136951-3146512	7460	413784	MODEL	571500411	XP_006559950.1	571500412	NW_003377946.1	319968304	24506	31901	+	Reference Amel_4.5 Primary Assembly	-	-	Rph
XLOC_000926	XLOC_000926	XLOC_000926	34.3925	3.10826	3.46792	0.000263772	Group1:5265679-5271806	7460	410751	MODEL	571501368	XP_394227.2	66499038	NW_003378020.1	319968230	336533	342659	+	Reference Amel_4.5 Primary Assembly	-	-	LOC410751
XLOC_000974	XLOC_000974	XLOC_000974	367.762	90.0783	2.02952	0.000263772	Group1:6186579-6190770	7460	412458	MODEL	571501766	XP_395915.3	110749017	NC_007070.3	323388987	6186579	6190769	-	Reference Amel_4.5 Primary Assembly	-	-	LOC412458
XLOC_001049	XLOC_001049	XLOC_001049	5.89606	2.14041	1.46187	0.000263772	Group1:7945467-7970640	7460	725318	MODEL	571502372	XP_001121178.1	110749038	NC_007070.3	323388987	7945467	7970639	-	Reference Amel_4.5 Primary Assembly	-	-	LOC725318
XLOC_001051	XLOC_001051	XLOC_001051	118.576	31.5541	1.90991	0.000263772	Group1:7975784-7982985	7460	100577002	MODEL	571502354	XP_006565014.1	571502355	NC_007070.3	323388987	7975784	7982984	-	Reference Amel_4.5 Primary Assembly	-	-	LOC100577002
XLOC_001099	XLOC_001099	XLOC_001099	7.16115	2.35478	1.6046	0.00704355	Group1:10618093-10659997	7460	413358	MODEL	571503243	XP_396803.2	66499617	NW_003378106.1	319968144	511420	553323	-	Reference Amel_4.5 Primary Assembly	-	-	LOC413358
XLOC_001112	XLOC_001112	XLOC_001112	13.308	2.60206	2.35457	0.000263772	Group1:10879990-10887618	7460	413489	MODEL	571503433	XP_396933.1	48138800	NC_007070.3	323388987	10879990	10887617	-	Reference Amel_4.5 Primary Assembly	-	-	DNaseII
XLOC_001173	XLOC_001173	XLOC_001173	6.47333	1.06252	2.60702	0.000263772	Group1:12501486-12503550	7460	100579052	MODEL	571504248	XP_003251413.2	571504249	NW_003378135.1	319968115	168101	170164	-	Reference Amel_4.5 Primary Assembly	-	-	LOC100579052
XLOC_001208	XLOC_001208	XLOC_001208	398.104	0.256177	10.6018	0.000263772	Group1:13773537-13776490	7460	726920	MODEL	571505511	XP_006570179.1	571505512	NC_007070.3	323388987	13773537	13776489	-	Reference Amel_4.5 Primary Assembly	-	-	LOC726920
XLOC_001248	XLOC_001248	XLOC_001248	8.23528	2.44557	1.75165	0.000263772	Group1:14555360-14558086	7460	726722	MODEL	571504808	XP_006570064.1	571504809	NC_007070.3	323388987	14555360	14558085	-	Reference Amel_4.5 Primary Assembly	-	-	LOC726722
XLOC_001250	XLOC_001250	XLOC_001250	9.3629	4.22908	1.14661	0.0169548	Group1:14569090-14578544	7460	726667	MODEL	571505674	XP_006570206.1	571505675	NW_003378149.1	319967101	17001	21149	+	Reference Amel_4.5 Primary Assembly	-	-	LOC726667
XLOC_001269	XLOC_001269	XLOC_001269	119.333	19.1023	2.64317	0.000263772	Group1:15621108-15625410	7460	551703	MODEL	571505951	XP_624095.2	328791571	NW_003378162.1	319966088	287662	290391	-	Reference Amel_4.5 Primary Assembly	-	-	LOC551703
XLOC_001296	XLOC_001296	XLOC_001296	79.8864	0.918163	6.44305	0.000263772	Group1:16793710-16826494	7460	410021	MODEL	571507005	XP_006570931.1	571507006	NC_007070.3	323388987	16799590	16826493	-	Reference Amel_4.5 Primary Assembly	-	-	LOC410021
XLOC_001299	XLOC_001299	XLOC_001299	19.1093	1.35193	3.82118	0.000263772	Group1:16877241-16879652	7460	724762	MODEL	571506731	XP_001120659.3	571506732	NW_003378169.1	319966081	1084615	1087025	+	Reference Amel_4.5 Primary Assembly	-	-	LOC724762
XLOC_001329	XLOC_001329	XLOC_001329	27.0517	5.37783	2.33063	0.000263772	Group1:17636783-17639871	7460	411704	MODEL	571506289	XP_395172.2	66546729	NC_007070.3	323388987	17636783	17639870	-	Reference Amel_4.5 Primary Assembly	-	-	LOC411704
XLOC_001435	XLOC_001435	XLOC_001435	21.4569	0.275551	6.28298	0.000263772	Group1:22216814-22228349	7460	100578467	MODEL	571508528	XP_003251714.1	328792364	NW_003378178.1	319965841	85294	96828	-	Reference Amel_4.5 Primary Assembly	-	-	LOC100578467
XLOC_001453	XLOC_001453	XLOC_001453	20.205	9.24006	1.12873	0.000935455	Group1:22592559-22594389	7460	551419	MODEL	571508676	XP_006571388.1	571508677	NC_007070.3	323388987	22592559	22594388	-	Reference Amel_4.5 Primary Assembly	-	-	bwa
XLOC_001482	XLOC_001482	XLOC_001482	14.8768	6.20332	1.26195	0.000263772	Group1:23909201-24323343	7460	413968	MODEL	571509162	XP_006571477.1	571509163	NW_003378179.1	319965840	1514050	1928191	-	Reference Amel_4.5 Primary Assembly	-	-	LOC413968
XLOC_001505	XLOC_001505	XLOC_001505	232.492	0.110715	11.0361	0.00194634	Group1:25700386-25704741	7460	100577043	MODEL	571509266	XP_006571499.1	571509267	NC_007070.3	323388987	25702978	25704740	-	Reference Amel_4.5 Primary Assembly	-	-	LOC100577043
XLOC_001507	XLOC_001507	XLOC_001507	201.906	0.717782	8.13592	0.000263772	Group1:25708985-25741602	7460	725273	MODEL	571509288	XP_001120347.2	328792562	NW_003378182.1	319965837	591390	597572	-	Reference Amel_4.5 Primary Assembly	-	-	CTL1
XLOC_001560	XLOC_001560	XLOC_001560	390.548	81.1184	2.2674	0.000263772	Group1:27117957-27119833	7460	725103	PROVISIONAL	118150499	NP_001071287.1	118150500	NC_007070.3	323388987	27117957	27119832	-	Reference Amel_4.5 Primary Assembly	-	-	CSP6
XLOC_001578	XLOC_001578	XLOC_001578	13.7593	1.68576	3.02894	0.000263772	Group1:28069065-28100095	7460	410776	MODEL	571510279	XP_394252.2	571510280	NC_007070.3	323388987	28069065	28100094	-	Reference Amel_4.5 Primary Assembly	-	-	gbb
XLOC_001603	XLOC_001603	XLOC_001603	52.142	0.560768	6.5389	0.000263772	Group1:28919783-29161013	7460	100577847	MODEL	571510693	XP_003251792.1	328792879	NC_007070.3	323388987	28919783	28968301	-	Reference Amel_4.5 Primary Assembly	-	-	LOC100577847
XLOC_001609	XLOC_001609	XLOC_001609	26.6414	1.03477	4.68629	0.000263772	Group1:29274858-29281424	7460	724541	VALIDATED	333944012	NP_001207416.1	333944013	NW_003378185.1	319965834	906092	912657	-	Reference Amel_4.5 Primary Assembly	-	-	LOC724541
XLOC_001613	XLOC_001613	XLOC_001613	8.90638	0.0282141	8.30228	0.000263772	Group1:29875706-29886110	7460	102655819	MODEL	571510758	XP_006571805.1	571510759	NC_007070.3	323388987	29875706	29886109	-	Reference Amel_4.5 Primary Assembly	-	-	LOC102655819
XLOC_001618	XLOC_001618	XLOC_001618	32.868	8.59937	1.93438	0.000263772	Group10:731679-733279	7460	410244	MODEL	571551298	XP_393726.2	66518456	NC_007079.3	323388978	731679	733278	+	Reference Amel_4.5 Primary Assembly	-	-	LOC410244
XLOC_001631	XLOC_001631	XLOC_001631	5.30739	0.595026	3.15698	0.0316023	Group10:2328105-2450650	7460	102656808	MODEL	571551635	-	-	NC_007079.3	323388978	2375775	2378709	+	Reference Amel_4.5 Primary Assembly	-	-	LOC102656808
XLOC_001635	XLOC_001635	XLOC_001635	6.65985	2.3824	1.48308	0.000263772	Group10:2864004-2908502	7460	100578068	MODEL	571551730	XP_003249615.1	328779238	NC_007079.3	323388978	2864004	2908501	+	Reference Amel_4.5 Primary Assembly	-	-	LOC100578068
XLOC_001644	XLOC_001644	XLOC_001644	3942.16	2.87784	10.4198	0.000263772	Group10:3504738-3505773	7460	102653988	MODEL	571551864	XP_006560496.1	571551865	NW_003377966.1	319968284	179680	180714	+	Reference Amel_4.5 Primary Assembly	-	-	LOC102653988
XLOC_001660	XLOC_001660	XLOC_001660	6.83573	2.44683	1.48218	0.000263772	Group10:4556657-4558734	7460	412782	MODEL	571552140	XP_396235.4	328781601	NW_003378003.1	319968247	17872	19948	+	Reference Amel_4.5 Primary Assembly	-	-	nmdyn-D7
XLOC_001691	XLOC_001691	XLOC_001691	7.33645	0.414685	4.14499	0.000263772	Group10:5978504-6021257	7460	410229	MODEL	571552627	XP_393712.2	66517901	NW_003378029.1	319968221	213204	255956	+	Reference Amel_4.5 Primary Assembly	-	-	Toll-6
XLOC_001764	XLOC_001764	XLOC_001764	6.05996	1.87452	1.69279	0.000263772	Group10:7840830-7842285	7460	724457	MODEL	571553612	XP_001120319.2	328784606	NC_007079.3	323388978	7840830	7842284	+	Reference Amel_4.5 Primary Assembly	-	-	LOC724457
XLOC_001771	XLOC_001771	XLOC_001771	77.0848	6.44979	3.57912	0.000263772	Group10:8346230-8349887	7460	102656760	MODEL	571553695	-	-	NW_003378078.1	319968172	6827	8015	+	Reference Amel_4.5 Primary Assembly	-	-	LOC102656760
XLOC_001789	XLOC_001789	XLOC_001789	300.821	1.03178	8.18762	0.000263772	Group10:8894482-8898880	7460	100578744	MODEL	571555597	XP_003250823.2	571555598	NW_003378085.1	319968165	2671205	2675602	-	Reference Amel_4.5 Primary Assembly	-	-	LOC100578744
XLOC_001796	XLOC_001796	XLOC_001796	132.393	51.9454	1.34975	0.00338968	Group10:8965563-8976054	7460	409648	MODEL	571555446	XP_393146.1	48112268	NW_003378085.1	319968165	2598387	2600780	-	Reference Amel_4.5 Primary Assembly	-	-	LOC409648
XLOC_001867	XLOC_001867	XLOC_001867	5.23881	0.298574	4.13308	0.000263772	Group10:9996213-10021160	7460	100576882	MODEL	571554703	XP_006566136.1	571554704	NC_007079.3	323388978	9996213	10021159	+	Reference Amel_4.5 Primary Assembly	-	-	LOC100576882
XLOC_001902	XLOC_001902	XLOC_001902	9.75749	1.3477	2.85601	0.000263772	Group10:10767292-10773925	7460	102656571	MODEL	571554246	-	-	NC_007079.3	323388978	10770913	10773924	+	Reference Amel_4.5 Primary Assembly	-	-	LOC102656571
XLOC_001929	XLOC_001929	XLOC_001929	250.79	0.557671	8.81285	0.000263772	Group10:11800038-11802113	7460	102654741	MODEL	571556098	-	-	NW_003378124.1	319968126	620445	622519	-	Reference Amel_4.5 Primary Assembly	-	-	LOC102654741
XLOC_001948	XLOC_001948	XLOC_001948	9.62174	0.12554	6.26008	0.000263772	Group10:12230416-12237784	7460	100578719	MODEL	571555714	XP_006569220.1	571555715	NW_003378124.1	319968126	184774	192141	-	Reference Amel_4.5 Primary Assembly	-	-	LOC100578719
XLOC_001970	XLOC_001970	XLOC_001970	38.8265	8.49828	2.1918	0.000263772	Group10:12606904-12609678	7460	725539	MODEL	571556399	XP_006569754.1	571556400	NC_007079.3	323388978	12606904	12609677	+	Reference Amel_4.5 Primary Assembly	-	-	LOC725539
XLOC_002123	XLOC_002123	XLOC_002123	160.291	16.7278	3.26038	0.000263772	Group10:7058438-7059401	7460	410024	MODEL	571553214	XP_393511.1	48140499	NC_007079.3	323388978	7058438	7059400	-	Reference Amel_4.5 Primary Assembly	-	-	LOC410024
XLOC_002136	XLOC_002136	XLOC_002136	181.165	37.3433	2.27838	0.000499436	Group10:7254046-7288187	7460	551488	MODEL	571553386	XP_623886.1	66534431	NC_007079.3	323388978	7279226	7280623	-	Reference Amel_4.5 Primary Assembly	-	-	pck
XLOC_002138	XLOC_002138	XLOC_002138	113.2	27.4187	2.04564	0.0218937	Group10:7254046-7288187	7460	727266	MODEL	571553380	XP_001122976.1	110765204	NC_007079.3	323388978	7284000	7284928	-	Reference Amel_4.5 Primary Assembly	-	-	LOC727266
XLOC_002154	XLOC_002154	XLOC_002154	5.63164	0.79782	2.81942	0.000263772	Group10:7814995-7816973	7460	411506	MODEL	571553692	XP_006564562.1	571553693	NC_007079.3	323388978	7814995	7816972	-	Reference Amel_4.5 Primary Assembly	-	-	LOC411506
XLOC_002200	XLOC_002200	XLOC_002200	148.753	70.7706	1.07169	0.00135382	Group10:9232995-9246023	7460	726321	MODEL	571555324	XP_006566259.1	571555325	NC_007079.3	323388978	9242564	9246022	-	Reference Amel_4.5 Primary Assembly	-	-	LOC726321
XLOC_002214	XLOC_002214	XLOC_002214	14.2972	1.6961	3.07544	0.000263772	Group10:9415516-9494861	7460	726017	MODEL	571555589	XP_001121793.3	571555590	NW_003378085.1	319968165	2075224	2154568	+	Reference Amel_4.5 Primary Assembly	-	-	LOC726017
XLOC_002248	XLOC_002248	XLOC_002248	39.4787	6.66756	2.56584	0.000263772	Group10:9944137-9964224	7460	410171	MODEL	571555553	XP_006566295.1	571555554	NC_007079.3	323388978	9944137	9964223	-	Reference Amel_4.5 Primary Assembly	-	-	LOC410171
XLOC_002264	XLOC_002264	XLOC_002264	36.4016	8.32136	2.12911	0.000935455	Group10:10401354-10409895	7460	409499	MODEL	571554496	XP_393006.1	48105285	NW_003378085.1	319968165	1160190	1163265	+	Reference Amel_4.5 Primary Assembly	-	-	LOC409499
XLOC_002277	XLOC_002277	XLOC_002277	38.9091	18.6609	1.06009	0.000263772	Group10:10513815-10517645	7460	411785	MODEL	571554395	XP_395252.2	66517510	NW_003378085.1	319968165	1052440	1056269	+	Reference Amel_4.5 Primary Assembly	-	-	akirin
XLOC_002296	XLOC_002296	XLOC_002296	5.1206	0.855742	2.58106	0.000263772	Group10:11262733-11353062	7460	724417	MODEL	571555513	XP_006566286.1	571555514	NC_007079.3	323388978	11262733	11353061	-	Reference Amel_4.5 Primary Assembly	-	-	LOC724417
XLOC_002330	XLOC_002330	XLOC_002330	1442.62	1.18463	10.25	0.000263772	Group10:12048685-12207151	7460	408273	PROVISIONAL	148277665	NP_001091693.1	148277666	NW_003378124.1	319968126	360523	367505	+	Reference Amel_4.5 Primary Assembly	-	-	Y-y
XLOC_002351	XLOC_002351	XLOC_002351	8.02419	3.72603	1.10672	0.00494101	Group10:12579598-12591802	7460	727078	MODEL	571556265	XP_006569722.1	571556266	NW_003378138.1	319968112	107040	119243	-	Reference Amel_4.5 Primary Assembly	-	-	LOC727078
XLOC_002376	XLOC_002376	XLOC_002376	1219.25	478.555	1.34924	0.000263772	Group11:547085-548793	7460	552033	VALIDATED	335892795	NP_001229473.1	335892796	NW_003377857.1	319968393	547085	548792	+	Reference Amel_4.5 Primary Assembly	-	-	Ppib
XLOC_002463	XLOC_002463	XLOC_002463	368.303	159.202	1.21003	0.000263772	Group11:2847451-2849258	7460	550973	MODEL	571557680	XP_623372.1	66531362	NW_003377923.1	319968327	1103390	1105196	+	Reference Amel_4.5 Primary Assembly	-	-	LOC550973
XLOC_002500	XLOC_002500	XLOC_002500	42.4829	1.31891	5.00946	0.000263772	Group11:5996677-6055767	7460	100577455	MODEL	571558228	XP_006563366.1	571558229	NW_003378038.1	319968212	24771	82988	+	Reference Amel_4.5 Primary Assembly	-	-	LOC100577455
XLOC_002501	XLOC_002501	XLOC_002501	19.8746	8.01383	1.31036	0.000499436	Group11:6055874-6062244	7460	412972	MODEL	571558236	XP_396423.3	110760757	NC_007080.3	323388977	6055874	6058976	+	Reference Amel_4.5 Primary Assembly	-	-	LOC412972
XLOC_002506	XLOC_002506	XLOC_002506	13.7924	4.34095	1.6678	0.000263772	Group11:6096233-6099526	7460	724841	MODEL	571558255	XP_006563369.1	571558256	NW_003378038.1	319968212	124327	127619	+	Reference Amel_4.5 Primary Assembly	-	-	Cp190
XLOC_002536	XLOC_002536	XLOC_002536	21.7493	1.73372	3.64903	0.000263772	Group11:8085220-8129151	7460	413134	MODEL	571558727	XP_396585.2	66555624	NW_003378054.1	319968196	847154	891084	+	Reference Amel_4.5 Primary Assembly	-	-	LOC413134
XLOC_002556	XLOC_002556	XLOC_002556	11.2459	3.90163	1.52726	0.000263772	Group11:8723998-8733194	7460	552309	MODEL	571558955	XP_006564481.1	571558956	NW_003378054.1	319968196	1485932	1495127	+	Reference Amel_4.5 Primary Assembly	-	-	pcx
XLOC_002584	XLOC_002584	XLOC_002584	69.8146	18.3481	1.9279	0.000263772	Group11:10206482-10298034	7460	102654991	MODEL	571559441	-	-	NC_007080.3	323388977	10222450	10231630	+	Reference Amel_4.5 Primary Assembly	-	-	LOC102654991
XLOC_002652	XLOC_002652	XLOC_002652	49.0843	2.28838	4.42286	0.000263772	Group11:11932947-11937783	7460	552689	MODEL	571560398	XP_006566552.1	571560399	NW_003378088.1	319968162	3028327	3031458	+	Reference Amel_4.5 Primary Assembly	-	-	LOC552689
XLOC_002685	XLOC_002685	XLOC_002685	30.4014	0.929921	5.03089	0.000263772	Group11:12660914-12665199	7460	408317	MODEL	571560925	XP_391869.3	328787004	NW_003378088.1	319968162	3756294	3760578	+	Reference Amel_4.5 Primary Assembly	-	-	spz6
XLOC_002724	XLOC_002724	XLOC_002724	10.5162	5.17307	1.02352	0.00267641	Group11:13231808-13235624	7460	409241	MODEL	571561549	XP_392764.1	48102304	NW_003378088.1	319968162	4327188	4331003	+	Reference Amel_4.5 Primary Assembly	-	-	LOC409241
XLOC_002782	XLOC_002782	XLOC_002782	133.724	39.7104	1.75167	0.000263772	Group11:14033531-14035132	7460	409976	MODEL	571562764	XP_393466.2	66519029	NW_003378155.1	319967095	691424	693024	-	Reference Amel_4.5 Primary Assembly	-	-	loj
XLOC_002801	XLOC_002801	XLOC_002801	58.3247	2.33445	4.64295	0.000263772	Group11:14242403-14262974	7460	409759	MODEL	571563090	-	-	NW_003378155.1	319967095	463582	484152	-	Reference Amel_4.5 Primary Assembly	-	-	LOC409759
XLOC_002851	XLOC_002851	XLOC_002851	55.618	8.78345	2.66269	0.000263772	Group11:417149-429804	7460	409474	MODEL	571556731	XP_006557538.1	571556732	NW_003377857.1	319968393	417149	429803	-	Reference Amel_4.5 Primary Assembly	-	-	LanB2
XLOC_002887	XLOC_002887	XLOC_002887	67.535	3.63154	4.21698	0.000263772	Group11:1157179-1163696	7460	100576157	MODEL	571557062	XP_003249214.1	328776770	NC_007080.3	323388977	1157179	1163695	-	Reference Amel_4.5 Primary Assembly	-	-	LOC100576157
XLOC_002930	XLOC_002930	XLOC_002930	16.7962	7.51515	1.16026	0.00231751	Group11:2822681-2824966	7460	551609	MODEL	571557895	XP_006559087.1	571557896	NW_003377923.1	319968327	1078620	1080904	-	Reference Amel_4.5 Primary Assembly	-	-	LOC551609
XLOC_002957	XLOC_002957	XLOC_002957	17.9549	6.71238	1.41948	0.000499436	Group11:5047071-5048495	7460	552480	MODEL	571558041	XP_624856.2	571558042	NW_003378016.1	319968234	26	1449	-	Reference Amel_4.5 Primary Assembly	-	-	LOC552480
XLOC_002963	XLOC_002963	XLOC_002963	33.5751	8.31587	2.01345	0.000263772	Group11:5117824-5154174	7460	727502	MODEL	571558106	XP_001123212.2	328782117	NW_003378016.1	319968234	70779	107128	-	Reference Amel_4.5 Primary Assembly	-	-	LOC727502
XLOC_003000	XLOC_003000	XLOC_003000	9.50856	2.64804	1.8443	0.000263772	Group11:8014724-8017152	7460	411364	MODEL	571558664	XP_394838.2	66520251	NW_003378054.1	319968196	776658	779085	-	Reference Amel_4.5 Primary Assembly	-	-	LOC411364
XLOC_003043	XLOC_003043	XLOC_003043	36.7737	12.0353	1.61141	0.000263772	Group11:9639263-9666166	7460	100577456	MODEL	571559335	XP_003250904.2	571559336	NC_007080.3	323388977	9642961	9666165	-	Reference Amel_4.5 Primary Assembly	-	-	LOC100577456
XLOC_003112	XLOC_003112	XLOC_003112	13.1824	5.70744	1.2077	0.00560073	Group11:11720228-11734097	7460	100578439	VALIDATED	522838228	NP_001265610.1	522838229	NC_007080.3	323388977	11721950	11734096	-	Reference Amel_4.5 Primary Assembly	-	-	LOC100578439
XLOC_003150	XLOC_003150	XLOC_003150	54.3799	20.0102	1.44234	0.000263772	Group11:12430931-12432587	7460	726301	MODEL	571560650	XP_001122049.2	328786971	NW_003378088.1	319968162	3526311	3527966	-	Reference Amel_4.5 Primary Assembly	-	-	Arpc4
XLOC_003213	XLOC_003213	XLOC_003213	6.25374	0.297223	4.3951	0.000263772	Group11:13282603-13294310	7460	413259	MODEL	571561639	XP_396705.4	571561640	NC_007080.3	323388977	13282603	13294309	-	Reference Amel_4.5 Primary Assembly	-	-	bib
XLOC_003234	XLOC_003234	XLOC_003234	29.896	2.02345	3.88506	0.000263772	Group11:13599595-13604608	7460	409307	MODEL	571562012	XP_006566802.1	571562013	NW_003378088.1	319968162	4698575	4699987	-	Reference Amel_4.5 Primary Assembly	-	-	PLA2-2.4
XLOC_003243	XLOC_003243	XLOC_003243	82.6354	5.75977	3.84268	0.000263772	Group11:13884763-13893715	7460	408329	MODEL	571562851	XP_391881.3	328791371	NW_003378155.1	319967095	832841	836067	+	Reference Amel_4.5 Primary Assembly	-	-	LOC408329
XLOC_003259	XLOC_003259	XLOC_003259	18.3796	1.88012	3.28921	0.000263772	Group11:14096623-14098873	7460	724998	MODEL	571563100	XP_006570552.1	571563101	NW_003378155.1	319967095	627683	629932	+	Reference Amel_4.5 Primary Assembly	-	-	LOC724998
XLOC_003261	XLOC_003261	XLOC_003261	45.7832	15.4124	1.57072	0.000263772	Group11:14137945-14149818	7460	725289	MODEL	571562697	XP_006570450.1	571562698	NC_007080.3	323388977	14144131	14157709	-	Reference Amel_4.5 Primary Assembly	-	-	LOC725289
XLOC_003303	XLOC_003303	XLOC_003303	5.03988	0.378619	3.73457	0.000499436	Group12:1239759-1457202	7460	100576526	MODEL	571563471	XP_003249275.1	328777067	NC_007081.3	323388976	1239759	1457201	+	Reference Amel_4.5 Primary Assembly	-	-	LOC100576526
XLOC_003318	XLOC_003318	XLOC_003318	5690.48	1643.05	1.79218	0.000263772	Group12:1598452-1602128	7460	409881	MODEL	571563418	XP_006558384.1	571563419	NC_007081.3	323388976	1598452	1602127	+	Reference Amel_4.5 Primary Assembly	-	-	Mlc2
XLOC_003346	XLOC_003346	XLOC_003346	26.6318	12.511	1.08995	0.000263772	Group12:3897904-3900606	7460	413450	MODEL	571563878	XP_396894.4	328780104	NC_007081.3	323388976	3897904	3900605	+	Reference Amel_4.5 Primary Assembly	-	-	LOC413450
XLOC_003352	XLOC_003352	XLOC_003352	1308.22	26.3282	5.63486	0.000263772	Group12:3926284-3934176	7460	411622	MODEL	571563890	XP_395092.2	66560574	NC_007081.3	323388976	3926284	3934175	+	Reference Amel_4.5 Primary Assembly	-	-	LOC411622
XLOC_003363	XLOC_003363	XLOC_003363	129.028	1.90317	6.08313	0.000263772	Group12:4438148-4453973	7460	725541	MODEL	571563994	XP_006561269.1	571563995	NW_003377992.1	319968258	421068	436892	+	Reference Amel_4.5 Primary Assembly	-	-	LOC725541
XLOC_003374	XLOC_003374	XLOC_003374	5.06772	2.33532	1.11772	0.000720606	Group12:5038123-5209773	7460	410369	MODEL	571564514	XP_006562350.1	571564515	NW_003378010.1	319968240	2496048	2667697	-	Reference Amel_4.5 Primary Assembly	-	-	Tie
XLOC_003381	XLOC_003381	XLOC_003381	659.514	202.743	1.70175	0.000263772	Group12:5251435-5252882	7460	725309	MODEL	571564384	XP_001120351.1	110761663	NC_007081.3	323388976	5251435	5252881	+	Reference Amel_4.5 Primary Assembly	-	-	LOC725309
XLOC_003382	XLOC_003382	XLOC_003382	108.238	0.372644	8.1822	0.000263772	Group12:5274197-5275623	7460	102655710	MODEL	571564508	XP_006562348.1	571564509	NC_007081.3	323388976	5274197	5275622	+	Reference Amel_4.5 Primary Assembly	-	-	LOC102655710
XLOC_003388	XLOC_003388	XLOC_003388	57.7296	1.90933	4.91817	0.000263772	Group12:5341130-5346514	7460	102653922	MODEL	571564352	XP_006562318.1	571564353	NC_007081.3	323388976	5341130	5346513	+	Reference Amel_4.5 Primary Assembly	-	-	LOC102653922
XLOC_003396	XLOC_003396	XLOC_003396	102.034	0.244027	8.70779	0.000263772	Group12:5436266-5503412	7460	410365	MODEL	571564345	XP_006562317.1	571564346	NC_007081.3	323388976	5436266	5503411	+	Reference Amel_4.5 Primary Assembly	-	-	Lac2
XLOC_003410	XLOC_003410	XLOC_003410	11.0481	4.10593	1.42802	0.000263772	Group12:6439863-6814358	7460	724292	MODEL	571564171	XP_006562290.1	571564172	NC_007081.3	323388976	6439863	6814357	+	Reference Amel_4.5 Primary Assembly	-	-	LOC724292
XLOC_003427	XLOC_003427	XLOC_003427	8.17385	3.04553	1.42432	0.000263772	Group12:7990951-7999574	7460	552765	MODEL	571565157	XP_006565331.1	571565158	NC_007081.3	323388976	7990951	7996656	+	Reference Amel_4.5 Primary Assembly	-	-	LOC552765
XLOC_003431	XLOC_003431	XLOC_003431	16.5198	6.60445	1.32269	0.000263772	Group12:8022477-8029916	7460	412884	MODEL	571565199	XP_006565342.1	571565200	NC_007081.3	323388976	8022477	8029915	+	Reference Amel_4.5 Primary Assembly	-	-	LOC412884
XLOC_003448	XLOC_003448	XLOC_003448	8.38392	3.15946	1.40795	0.000263772	Group12:8598419-8602268	7460	412742	MODEL	571564825	XP_006565266.1	571564826	NW_003378072.1	319968178	383450	387298	-	Reference Amel_4.5 Primary Assembly	-	-	Iswi
XLOC_003449	XLOC_003449	XLOC_003449	19.9055	9.07375	1.13339	0.000499436	Group12:8653206-8656134	7460	725187	VALIDATED	335892851	NP_001229455.1	335892852	NC_007081.3	323388976	8653206	8656133	+	Reference Amel_4.5 Primary Assembly	-	-	LOC725187
XLOC_003450	XLOC_003450	XLOC_003450	30.3574	5.82651	2.38134	0.000263772	Group12:8656228-8671541	7460	552110	MODEL	571565185	XP_006565338.1	571565186	NC_007081.3	323388976	8656228	8671540	+	Reference Amel_4.5 Primary Assembly	-	-	LOC552110
XLOC_003460	XLOC_003460	XLOC_003460	10.1377	0.417704	4.6011	0.00267641	Group12:8815941-8827357	7460	102656473	MODEL	571564664	XP_006565232.1	571564665	NW_003378072.1	319968178	158361	169581	-	Reference Amel_4.5 Primary Assembly	-	-	LOC102656473
XLOC_003502	XLOC_003502	XLOC_003502	30.9339	3.39629	3.18716	0.000263772	Group12:10499156-10518022	7460	406112	PROVISIONAL	58585139	NP_001011596.1	58585140	NW_003378092.1	319968158	1463438	1482303	+	Reference Amel_4.5 Primary Assembly	-	-	Per
XLOC_003503	XLOC_003503	XLOC_003503	6.03741	2.34283	1.36568	0.000263772	Group12:10526935-10533067	7460	413223	MODEL	571566023	XP_006567056.1	571566024	NC_007081.3	323388976	10526935	10533066	+	Reference Amel_4.5 Primary Assembly	-	-	rictor
XLOC_003519	XLOC_003519	XLOC_003519	10.2964	0.60126	4.09801	0.000263772	Group12:11407188-11415358	7460	726758	MODEL	571566041	XP_006567059.1	571566042	NC_007081.3	323388976	11407188	11415357	+	Reference Amel_4.5 Primary Assembly	-	-	LOC726758
XLOC_003522	XLOC_003522	XLOC_003522	3935.05	409.886	3.26309	0.000263772	Group12:11479899-11482207	7460	408388	MODEL	571565861	XP_006567025.1	571565862	NC_007081.3	323388976	11479899	11482206	+	Reference Amel_4.5 Primary Assembly	-	-	LOC408388
XLOC_003538	XLOC_003538	XLOC_003538	12.4142	0.309692	5.32502	0.000263772	Group12:820385-886412	7460	413211	PROVISIONAL	164518953	NP_001106756.1	164518954	NC_007081.3	323388976	820385	886411	-	Reference Amel_4.5 Primary Assembly	-	-	SIFR
XLOC_003556	XLOC_003556	XLOC_003556	19.5388	0.581628	5.0701	0.000263772	Group12:1590402-1596070	7460	413369	MODEL	571563481	XP_006558396.1	571563482	NW_003377897.1	319968353	567309	572976	-	Reference Amel_4.5 Primary Assembly	-	-	CT-SOD
XLOC_003607	XLOC_003607	XLOC_003607	8.09449	2.2999	1.81537	0.000263772	Group12:3877193-3886441	7460	551677	MODEL	571563874	XP_006560863.1	571563875	NW_003377981.1	319968269	59255	68502	-	Reference Amel_4.5 Primary Assembly	-	-	wee
XLOC_003620	XLOC_003620	XLOC_003620	8.73428	2.45627	1.83022	0.000263772	Group12:4993328-4995741	7460	725690	MODEL	571564471	XP_001121507.2	328781879	NC_007081.3	323388976	4993328	4995740	-	Reference Amel_4.5 Primary Assembly	-	-	Tspan5
XLOC_003624	XLOC_003624	XLOC_003624	40.9952	0.572568	6.16187	0.000263772	Group12:5275979-5300849	7460	410368	MODEL	571564380	XP_006562323.1	571564381	NC_007081.3	323388976	5283858	5300848	-	Reference Amel_4.5 Primary Assembly	-	-	LOC410368
XLOC_003625	XLOC_003625	XLOC_003625	189.488	26.9687	2.81275	0.000263772	Group12:5505625-5533795	7460	551765	MODEL	571564338	XP_006562316.1	571564339	NW_003378010.1	319968240	2172026	2200195	+	Reference Amel_4.5 Primary Assembly	-	-	LOC551765
XLOC_003627	XLOC_003627	XLOC_003627	33.335	10.1204	1.71977	0.000263772	Group12:5586495-5588483	7460	100576903	MODEL	571564318	XP_003250043.1	328781849	NC_007081.3	323388976	5586495	5588482	-	Reference Amel_4.5 Primary Assembly	-	-	LOC100576903
XLOC_003642	XLOC_003642	XLOC_003642	925.287	0.936077	9.94906	0.000263772	Group12:6431983-6433662	7460	100578829	MODEL	571564157	XP_003250061.1	328781936	NW_003378010.1	319968240	1272159	1273837	+	Reference Amel_4.5 Primary Assembly	-	-	LOC100578829
XLOC_003678	XLOC_003678	XLOC_003678	366.104	113.204	1.69332	0.000263772	Group12:8066357-8070081	7460	551859	MODEL	571565085	XP_006565317.1	571565086	NC_007081.3	323388976	8066357	8070080	-	Reference Amel_4.5 Primary Assembly	-	-	LOC551859
XLOC_003701	XLOC_003701	XLOC_003701	7.84639	3.13437	1.32385	0.000499436	Group12:8605654-8608652	7460	100576619	MODEL	571564822	XP_003250601.1	328785431	NW_003378072.1	319968178	377066	380063	+	Reference Amel_4.5 Primary Assembly	-	-	LOC100576619
XLOC_003702	XLOC_003702	XLOC_003702	10.9555	2.50228	2.13033	0.000263772	Group12:8610534-8615181	7460	411361	MODEL	571564818	XP_006565265.1	571564819	NC_007081.3	323388976	8610534	8620051	-	Reference Amel_4.5 Primary Assembly	-	-	LOC411361
XLOC_003711	XLOC_003711	XLOC_003711	16.4892	6.52179	1.33818	0.000263772	Group12:8809091-8810891	7460	412309	MODEL	571564675	XP_395770.1	48104384	NC_007081.3	323388976	8809091	8810890	-	Reference Amel_4.5 Primary Assembly	-	-	LOC412309
XLOC_003738	XLOC_003738	XLOC_003738	17.4432	0.190912	6.51361	0.000263772	Group12:9820779-9828777	7460	408394	MODEL	571565401	XP_391942.4	571565402	NC_007081.3	323388976	9820779	9828776	-	Reference Amel_4.5 Primary Assembly	-	-	LOC408394
XLOC_003781	XLOC_003781	XLOC_003781	6.1282	2.74339	1.1595	0.000263772	Group12:11872112-11893653	7460	726524	MODEL	571565999	XP_006567052.1	571566000	NC_007081.3	323388976	11872112	11893652	-	Reference Amel_4.5 Primary Assembly	-	-	LOC726524
XLOC_003827	XLOC_003827	XLOC_003827	13.4336	6.58269	1.02909	0.00135382	Group13:1772293-1776097	7460	410414	MODEL	571566816	XP_393894.1	48097815	NW_003377904.1	319968346	348527	352330	+	Reference Amel_4.5 Primary Assembly	-	-	LOC410414
XLOC_003830	XLOC_003830	XLOC_003830	11.3199	4.19653	1.43159	0.000263772	Group13:1807523-1809058	7460	724643	MODEL	571566835	XP_006558582.1	571566836	NC_007082.3	323388975	1807523	1809057	+	Reference Amel_4.5 Primary Assembly	-	-	LOC724643
XLOC_003848	XLOC_003848	XLOC_003848	62.4071	0.710947	6.45582	0.000499436	Group13:2363970-2364432	7460	102655078	MODEL	571567012	XP_006559381.1	571567013	NC_007082.3	323388975	2363970	2364910	+	Reference Amel_4.5 Primary Assembly	-	-	LOC102655078
XLOC_003895	XLOC_003895	XLOC_003895	20.0344	10.0067	1.00152	0.00321351	Group13:4630788-4632210	7460	725856	MODEL	571567938	XP_006560459.1	571567939	NW_003377962.1	319968288	1367621	1369042	+	Reference Amel_4.5 Primary Assembly	-	-	RabX6
XLOC_003908	XLOC_003908	XLOC_003908	1489.13	2.11165	9.46189	0.000263772	Group13:5438246-5440791	7460	409962	MODEL	571568069	XP_393452.3	110762172	NW_003377962.1	319968288	2175079	2177623	+	Reference Amel_4.5 Primary Assembly	-	-	LOC409962
XLOC_003957	XLOC_003957	XLOC_003957	7.03043	1.18861	2.56434	0.000263772	Group13:9248345-9280239	7460	408396	MODEL	571568774	XP_006565137.1	571568775	NC_007082.3	323388975	9248345	9280238	+	Reference Amel_4.5 Primary Assembly	-	-	LOC408396
XLOC_003970	XLOC_003970	XLOC_003970	118.085	0.148396	9.63615	0.0312559	Group13:10254481-10255097	7460	102654492	MODEL	571568878	-	-	NC_007082.3	323388975	10254481	10255096	+	Reference Amel_4.5 Primary Assembly	-	-	LOC102654492
XLOC_003978	XLOC_003978	XLOC_003978	23.239	5.95299	1.96486	0.000263772	Group13:658895-668106	7460	100576722	MODEL	571566467	XP_003249172.2	571566468	NC_007082.3	323388975	658895	668105	-	Reference Amel_4.5 Primary Assembly	-	-	LOC100576722
XLOC_003993	XLOC_003993	XLOC_003993	51.3186	10.8329	2.24406	0.000263772	Group13:1066790-1069092	7460	726696	MODEL	571566258	XP_001122418.1	110762002	NC_007082.3	323388975	1066790	1069091	-	Reference Amel_4.5 Primary Assembly	-	-	LOC726696
XLOC_003994	XLOC_003994	XLOC_003994	190.587	76.3338	1.32006	0.000263772	Group13:1069380-1079589	7460	408400	MODEL	571566264	XP_391948.3	328776594	NC_007082.3	323388975	1069380	1079588	-	Reference Amel_4.5 Primary Assembly	-	-	LOC408400
XLOC_004093	XLOC_004093	XLOC_004093	62.6172	0.135508	8.85204	0.000263772	Group13:4285959-4290867	7460	410452	MODEL	571567806	XP_006560438.1	571567807	NW_003377962.1	319968288	1024189	1027699	-	Reference Amel_4.5 Primary Assembly	-	-	LOC410452
XLOC_004103	XLOC_004103	XLOC_004103	11.902	4.33332	1.45766	0.000263772	Group13:4635161-4637853	7460	410446	MODEL	571567952	XP_393926.3	328779549	NW_003377962.1	319968288	1371994	1374685	-	Reference Amel_4.5 Primary Assembly	-	-	LOC410446
XLOC_004140	XLOC_004140	XLOC_004140	7.46517	2.01555	1.889	0.000263772	Group13:7939578-8154796	7460	100578423	MODEL	571568687	XP_006565116.1	571568688	NW_003378065.1	319968185	1446672	1661889	+	Reference Amel_4.5 Primary Assembly	-	-	LOC100578423
XLOC_004153	XLOC_004153	XLOC_004153	55.7464	25.9555	1.10284	0.000263772	Group13:8976928-9056381	7460	406092	PROVISIONAL	58585101	NP_001011581.1	58585102	NC_007082.3	323388975	8976928	9056380	-	Reference Amel_4.5 Primary Assembly	-	-	For
XLOC_004174	XLOC_004174	XLOC_004174	9.00984	2.56398	1.81312	0.000263772	Group13:9825278-9840356	7460	102655925	MODEL	571568796	-	-	NC_007082.3	323388975	9825278	9840355	-	Reference Amel_4.5 Primary Assembly	-	-	LOC102655925
XLOC_004193	XLOC_004193	XLOC_004193	9.54602	3.2379	1.55984	0.000263772	Group14:618757-622231	7460	411791	MODEL	571569089	-	-	NC_007083.3	323388974	618757	622230	+	Reference Amel_4.5 Primary Assembly	-	-	LOC411791
XLOC_004244	XLOC_004244	XLOC_004244	6.39904	0.373647	4.09811	0.000263772	Group14:3449960-3624219	7460	410480	MODEL	571569799	XP_006560240.1	571569800	NC_007083.3	323388974	3449960	3624218	+	Reference Amel_4.5 Primary Assembly	-	-	LOC410480
XLOC_004297	XLOC_004297	XLOC_004297	111.283	21.5124	2.371	0.000263772	Group14:5904369-5906432	7460	552116	MODEL	571571564	XP_624499.1	66565026	NW_003378033.1	319968217	1556826	1558888	-	Reference Amel_4.5 Primary Assembly	-	-	LOC552116
XLOC_004333	XLOC_004333	XLOC_004333	5.40979	1.03345	2.38811	0.000263772	Group14:6932578-6947201	7460	102654839	MODEL	571570838	XP_006563020.1	571570839	NW_003378033.1	319968217	516057	530679	-	Reference Amel_4.5 Primary Assembly	-	-	LOC102654839
XLOC_004361	XLOC_004361	XLOC_004361	9.90323	3.91965	1.33717	0.00135382	Group14:7650756-7651956	7460	726527	MODEL	571571780	XP_001122256.1	110762885	NW_003378062.1	319968188	137498	138697	+	Reference Amel_4.5 Primary Assembly	-	-	LOC726527
XLOC_004419	XLOC_004419	XLOC_004419	11.265	4.56947	1.30175	0.000263772	Group14:8761097-8775566	7460	724159	MODEL	571573183	XP_006565873.1	571573184	NW_003378081.1	319968169	67544	82012	+	Reference Amel_4.5 Primary Assembly	-	-	LOC724159
XLOC_004438	XLOC_004438	XLOC_004438	19.1197	8.7694	1.12451	0.000263772	Group14:9315342-9321862	7460	727235	MODEL	571572912	XP_006565764.1	571572913	NC_007083.3	323388974	9315342	9321861	+	Reference Amel_4.5 Primary Assembly	-	-	LOC727235
XLOC_004441	XLOC_004441	XLOC_004441	596.56	0.31674	10.8792	0.000263772	Group14:9345756-9351958	7460	727213	MODEL	571573191	XP_001122923.2	571573192	NW_003378081.1	319968169	652203	658404	+	Reference Amel_4.5 Primary Assembly	-	-	LOC727213
XLOC_004443	XLOC_004443	XLOC_004443	16.8546	1.2176	3.79103	0.000263772	Group14:9352400-9353838	7460	102655979	MODEL	571572958	XP_006565786.1	571572959	NW_003378081.1	319968169	658847	660284	+	Reference Amel_4.5 Primary Assembly	-	-	LOC102655979
XLOC_004456	XLOC_004456	XLOC_004456	50.9154	0.466991	6.76856	0.000263772	Group14:9670037-9677683	7460	410555	MODEL	571573030	XP_394034.4	328786015	NW_003378081.1	319968169	976484	984129	+	Reference Amel_4.5 Primary Assembly	-	-	LOC410555
XLOC_004457	XLOC_004457	XLOC_004457	98.0775	7.29181	3.74957	0.000263772	Group14:9679833-9725861	7460	727081	MODEL	571573071	XP_001122795.2	328786018	NC_007083.3	323388974	9679833	9696310	+	Reference Amel_4.5 Primary Assembly	-	-	LOC727081
XLOC_004466	XLOC_004466	XLOC_004466	10.5557	3.05154	1.79041	0.000263772	Group14:10060157-10076926	7460	726997	MODEL	571573197	XP_006565879.1	571573198	NW_003378081.1	319968169	1366604	1383372	+	Reference Amel_4.5 Primary Assembly	-	-	LOC726997
XLOC_004504	XLOC_004504	XLOC_004504	487.754	10.2281	5.57555	0.000263772	Group14:1797532-1824736	7460	413481	MODEL	571569313	XP_396925.3	110762510	NC_007083.3	323388974	1797532	1824735	-	Reference Amel_4.5 Primary Assembly	-	-	LOC413481
XLOC_004506	XLOC_004506	XLOC_004506	21.0619	3.709	2.50553	0.000263772	Group14:1835121-1847304	7460	725453	MODEL	571569322	XP_003249385.1	328777691	NC_007083.3	323388974	1835121	1847303	-	Reference Amel_4.5 Primary Assembly	-	-	LOC725453
XLOC_004522	XLOC_004522	XLOC_004522	20.4987	2.3946	3.09767	0.000263772	Group14:2282979-2285091	7460	409822	MODEL	571569421	XP_393312.1	48130104	NC_007083.3	323388974	2282979	2285090	-	Reference Amel_4.5 Primary Assembly	-	-	LOC409822
XLOC_004543	XLOC_004543	XLOC_004543	15.8999	2.16604	2.87589	0.000263772	Group14:3886211-3936966	7460	408443	MODEL	571569846	XP_391991.1	48098033	NW_003377960.1	319968290	682512	733266	-	Reference Amel_4.5 Primary Assembly	-	-	LOC408443
XLOC_004545	XLOC_004545	XLOC_004545	34.5384	4.51521	2.93534	0.000263772	Group14:4017424-4095351	7460	100576934	MODEL	571570160	XP_003249653.1	328779439	NC_007083.3	323388974	4088328	4095350	-	Reference Amel_4.5 Primary Assembly	-	-	LOC100576934
XLOC_004548	XLOC_004548	XLOC_004548	47.9009	4.70822	3.3468	0.0259147	Group14:4098130-4127384	7460	100577682	MODEL	571569861	XP_003249660.1	328779472	NC_007083.3	323388974	4108350	4113200	-	Reference Amel_4.5 Primary Assembly	-	-	LOC100577682
XLOC_004600	XLOC_004600	XLOC_004600	10.1371	3.59146	1.497	0.000263772	Group14:5286453-5292268	7460	411663	MODEL	571570251	XP_006562371.1	571570252	NC_007083.3	323388974	5286453	5292267	-	Reference Amel_4.5 Primary Assembly	-	-	LOC411663
XLOC_004627	XLOC_004627	XLOC_004627	9.06329	4.36714	1.05335	0.000935455	Group14:6132102-6136458	7460	412427	PROVISIONAL	259906446	NP_001159378.1	259906447	NW_003379936.1	319964083	5	367	+	Reference Amel_4.5 Primary Assembly	-	-	aub
XLOC_004666	XLOC_004666	XLOC_004666	6.86804	0.285753	4.58706	0.0093452	Group14:7444107-7456720	7460	552735	MODEL	571570410	XP_625113.1	66523916	NW_003378033.1	319968217	9569	18159	+	Reference Amel_4.5 Primary Assembly	-	-	LOC552735
XLOC_004709	XLOC_004709	XLOC_004709	54.3868	16.0235	1.76307	0.000263772	Group14:8505584-8506548	7460	551344	MODEL	571572359	XP_623744.2	328785156	NW_003378062.1	319968188	992326	993289	-	Reference Amel_4.5 Primary Assembly	-	-	LOC551344
XLOC_004728	XLOC_004728	XLOC_004728	5.23873	0.385362	3.76493	0.000263772	Group14:8835736-8837645	7460	102653748	MODEL	571573187	XP_006565875.1	571573188	NC_007083.3	323388974	8835736	8837644	-	Reference Amel_4.5 Primary Assembly	-	-	LOC102653748
XLOC_004732	XLOC_004732	XLOC_004732	5.13476	1.25916	2.02783	0.000263772	Group14:8876595-8878323	7460	100576608	MODEL	571572774	XP_003250715.2	571572775	NC_007083.3	323388974	8876595	8878322	-	Reference Amel_4.5 Primary Assembly	-	-	LOC100576608
XLOC_004758	XLOC_004758	XLOC_004758	6.21437	1.9669	1.65968	0.000263772	Group14:9604686-9606284	7460	100577180	MODEL	571573013	XP_006565809.1	571573014	NC_007083.3	323388974	9604686	9606283	-	Reference Amel_4.5 Primary Assembly	-	-	LOC100577180
XLOC_004760	XLOC_004760	XLOC_004760	123.766	1.70808	6.17909	0.000263772	Group14:9632505-9646429	7460	727129	MODEL	571573023	XP_001122842.2	328786006	NC_007083.3	323388974	9633256	9636439	-	Reference Amel_4.5 Primary Assembly	-	-	LOC727129
XLOC_004762	XLOC_004762	XLOC_004762	1177.83	0.466576	11.3017	0.000263772	Group14:9647721-9650826	7460	100576152	MODEL	571573028	XP_003250708.1	328786095	NW_003378081.1	319968169	954168	957272	-	Reference Amel_4.5 Primary Assembly	-	-	LOC100576152
XLOC_004814	XLOC_004814	XLOC_004814	1445.96	163.343	3.14605	0.000263772	Group15:1453465-1455138	7460	677674	PROVISIONAL	94158809	NP_001035314.1	94158810	NW_003377896.1	319968354	444091	445763	+	Reference Amel_4.5 Primary Assembly	-	-	Obp13
XLOC_004838	XLOC_004838	XLOC_004838	9.22581	2.56993	1.84394	0.000263772	Group15:2296525-2298589	7460	411901	MODEL	571573576	XP_395370.1	48102495	NC_007084.3	323388973	2296525	2298588	+	Reference Amel_4.5 Primary Assembly	-	-	LOC411901
XLOC_004845	XLOC_004845	XLOC_004845	28.4763	7.69982	1.88687	0.000263772	Group15:2502824-2511015	7460	552784	MODEL	571573641	-	-	NW_003377950.1	319968300	69076	75325	+	Reference Amel_4.5 Primary Assembly	-	-	LOC552784
XLOC_004927	XLOC_004927	XLOC_004927	382.26	0.122423	11.6085	0.000263772	Group15:4578436-4580427	7460	725823	MODEL	571574075	XP_001121625.1	110763346	NC_007084.3	323388973	4578436	4580426	+	Reference Amel_4.5 Primary Assembly	-	-	Osi9
XLOC_004932	XLOC_004932	XLOC_004932	450.811	0.227317	10.9536	0.000263772	Group15:4606715-4611021	7460	726094	MODEL	571574093	XP_001121861.1	110763353	NC_007084.3	323388973	4606715	4611020	+	Reference Amel_4.5 Primary Assembly	-	-	LOC726094
XLOC_004936	XLOC_004936	XLOC_004936	7.38693	0.0735206	6.65068	0.000263772	Group15:4633947-4638276	7460	726155	MODEL	571574099	XP_001121915.2	328780391	NC_007084.3	323388973	4633947	4638275	+	Reference Amel_4.5 Primary Assembly	-	-	Osi17
XLOC_004937	XLOC_004937	XLOC_004937	1187.76	0.276801	12.0671	0.000263772	Group15:4638939-4640092	7460	726185	MODEL	571574100	XP_001121942.2	328780393	NW_003377989.1	319968261	659819	660971	+	Reference Amel_4.5 Primary Assembly	-	-	Osi18
XLOC_004938	XLOC_004938	XLOC_004938	1408.34	0.398997	11.7853	0.000263772	Group15:4642087-4643164	7460	726206	MODEL	571574101	XP_001121961.1	110763361	NW_003377989.1	319968261	662967	664043	+	Reference Amel_4.5 Primary Assembly	-	-	Osi19
XLOC_004939	XLOC_004939	XLOC_004939	538.441	0.186063	11.4988	0.000263772	Group15:4644858-4646473	7460	726229	MODEL	571574102	XP_001121985.1	110763363	NW_003377989.1	319968261	665738	667352	+	Reference Amel_4.5 Primary Assembly	-	-	Osi20
XLOC_004948	XLOC_004948	XLOC_004948	26.5843	12.5179	1.08659	0.000263772	Group15:5138589-5141265	7460	410622	MODEL	571574140	XP_394099.4	328780301	NW_003377989.1	319968261	1159469	1162144	+	Reference Amel_4.5 Primary Assembly	-	-	LOC410622
XLOC_004962	XLOC_004962	XLOC_004962	2080.98	12.0013	7.43792	0.00527244	Group15:5333167-5387232	7460	100576418	MODEL	571574222	XP_006561108.1	571574223	NW_003377989.1	319968261	1372334	1374547	+	Reference Amel_4.5 Primary Assembly	-	-	LOC100576418
XLOC_004971	XLOC_004971	XLOC_004971	10.2169	0.198047	5.68898	0.000263772	Group15:5842113-5845142	7460	100576982	MODEL	571574279	XP_003250133.1	328782390	NW_003378023.1	319968227	350072	353100	+	Reference Amel_4.5 Primary Assembly	-	-	LOC100576982
XLOC_004985	XLOC_004985	XLOC_004985	6.33503	3.14765	1.00907	0.000935455	Group15:6221762-6225615	7460	411727	MODEL	571574418	XP_006563436.1	571574419	NW_003378039.1	319968211	211263	215115	+	Reference Amel_4.5 Primary Assembly	-	-	Brd8
XLOC_005036	XLOC_005036	XLOC_005036	8.15503	0.834284	3.28908	0.000263772	Group15:7419575-7426365	7460	552836	MODEL	571574713	XP_625215.3	571574714	NW_003378039.1	319968211	1409076	1414488	+	Reference Amel_4.5 Primary Assembly	-	-	LOC552836
XLOC_005092	XLOC_005092	XLOC_005092	6.98233	2.79424	1.32125	0.000263772	Group15:8361402-8365813	7460	551945	MODEL	571575042	XP_006563675.1	571575043	NW_003378039.1	319968211	2350903	2355313	+	Reference Amel_4.5 Primary Assembly	-	-	Hem-2
XLOC_005144	XLOC_005144	XLOC_005144	25.6721	6.74342	1.92865	0.000263772	Group15:135801-431243	7460	724047	PROVISIONAL	109638753	NP_001035923.1	109638754	NW_003377862.1	319968388	84671	380112	-	Reference Amel_4.5 Primary Assembly	-	-	Mad
XLOC_005171	XLOC_005171	XLOC_005171	130.314	9.1441	3.83301	0.000263772	Group15:1363615-1379071	7460	552750	MODEL	571573455	XP_006558359.1	571573456	NW_003377896.1	319968354	354241	366974	-	Reference Amel_4.5 Primary Assembly	-	-	LOC552750
XLOC_005186	XLOC_005186	XLOC_005186	17.8968	3.63995	2.29771	0.000263772	Group15:1446165-1449101	7460	100577418	MODEL	571573442	XP_003249249.1	328776959	NW_003377896.1	319968354	436791	439726	-	Reference Amel_4.5 Primary Assembly	-	-	LOC100577418
XLOC_005209	XLOC_005209	XLOC_005209	117.124	56.8244	1.04345	0.000263772	Group15:2336931-2341245	7460	552006	MODEL	571573585	XP_625274.3	328778208	NC_007084.3	323388973	2336931	2341244	-	Reference Amel_4.5 Primary Assembly	-	-	LOC552006
XLOC_005211	XLOC_005211	XLOC_005211	9.67041	0.685688	3.81795	0.000263772	Group15:2363263-2364702	7460	406147	PROVISIONAL	58585183	NP_001011620.1	58585184	NW_003377930.1	319968320	315517	316955	-	Reference Amel_4.5 Primary Assembly	-	-	LOC406147
XLOC_005226	XLOC_005226	XLOC_005226	28.4878	9.01661	1.65969	0.000263772	Group15:2602948-2604216	7460	100577909	MODEL	571573704	XP_006560030.1	571573705	NC_007084.3	323388973	2602948	2604215	-	Reference Amel_4.5 Primary Assembly	-	-	LOC100577909
XLOC_005244	XLOC_005244	XLOC_005244	5.21811	0.38824	3.7485	0.000263772	Group15:3338366-3342292	7460	100576213	MODEL	571573790	XP_006560165.1	571573791	NC_007084.3	323388973	3338366	3342291	-	Reference Amel_4.5 Primary Assembly	-	-	LOC100576213
XLOC_005264	XLOC_005264	XLOC_005264	142.048	59.7796	1.24866	0.000263772	Group15:3748652-3753159	7460	409180	MODEL	571573924	-	-	NW_003377974.1	319968276	300444	304950	-	Reference Amel_4.5 Primary Assembly	-	-	LOC409180
XLOC_005310	XLOC_005310	XLOC_005310	5.32646	0.525652	3.341	0.000263772	Group15:5310994-5321727	7460	724466	MODEL	571574219	XP_001120328.1	110763409	NW_003377989.1	319968261	1331874	1342606	-	Reference Amel_4.5 Primary Assembly	-	-	NimA
XLOC_005313	XLOC_005313	XLOC_005313	8.22725	3.65259	1.17149	0.00948682	Group15:5633156-5688161	7460	724595	MODEL	571574282	XP_006562674.1	571574283	NW_003378023.1	319968227	141115	196119	-	Reference Amel_4.5 Primary Assembly	-	-	hdc
XLOC_005324	XLOC_005324	XLOC_005324	9.46329	2.08104	2.18503	0.000263772	Group15:6048211-6075794	7460	100576791	MODEL	571574387	XP_003250266.1	328783298	NC_007084.3	323388973	6048211	6075793	-	Reference Amel_4.5 Primary Assembly	-	-	LOC100576791
XLOC_005329	XLOC_005329	XLOC_005329	31.2134	2.33559	3.74031	0.000263772	Group15:6209154-6210510	7460	102653784	MODEL	571574401	XP_006563428.1	571574402	NW_003378039.1	319968211	198655	200010	-	Reference Amel_4.5 Primary Assembly	-	-	LOC102653784
XLOC_005368	XLOC_005368	XLOC_005368	13.0867	0.24741	5.72506	0.000263772	Group15:7325670-7327691	7460	412996	MODEL	571574675	XP_396447.3	328783296	NC_007084.3	323388973	7325670	7327690	-	Reference Amel_4.5 Primary Assembly	-	-	LOC412996
XLOC_005369	XLOC_005369	XLOC_005369	13.4835	0.811832	4.05387	0.000263772	Group15:7328264-7341465	7460	410606	MODEL	571574673	XP_394084.5	571574674	NC_007084.3	323388973	7328264	7341464	-	Reference Amel_4.5 Primary Assembly	-	-	LOC410606
XLOC_005418	XLOC_005418	XLOC_005418	32.6308	9.43824	1.78965	0.000263772	Group15:8130377-8154021	7460	726126	MODEL	571574888	XP_001121888.2	328783409	NW_003378039.1	319968211	2140984	2143521	-	Reference Amel_4.5 Primary Assembly	-	-	SP8
XLOC_005421	XLOC_005421	XLOC_005421	72.1639	1.05182	6.10032	0.000263772	Group15:8185665-8187854	7460	408510	MODEL	571574913	XP_006563628.1	571574914	NC_007084.3	323388973	8185665	8187853	-	Reference Amel_4.5 Primary Assembly	-	-	LOC408510
XLOC_005428	XLOC_005428	XLOC_005428	1919.44	42.4108	5.50011	0.000263772	Group15:8227869-8254450	7460	726495	MODEL	571574938	XP_001122227.1	110763663	NW_003378039.1	319968211	2242259	2243950	-	Reference Amel_4.5 Primary Assembly	-	-	LOC726495
XLOC_005433	XLOC_005433	XLOC_005433	14.215	0.879591	4.01444	0.000263772	Group15:8302779-8303740	7460	726632	VALIDATED	399220321	NP_001257760.1	399220322	NW_003378039.1	319968211	2292280	2293240	-	Reference Amel_4.5 Primary Assembly	-	-	CPF1
XLOC_005459	XLOC_005459	XLOC_005459	31.9131	5.6223	2.50492	0.000263772	Group15:9309087-9319494	7460	100379261	VALIDATED	289577261	NP_001166189.1	289577262	NC_007084.3	323388973	9312707	9315823	-	Reference Amel_4.5 Primary Assembly	-	-	LOC100379261
XLOC_005471	XLOC_005471	XLOC_005471	10.3775	0.728875	3.83164	0.000263772	Group15:9760351-9768588	7460	550735	MODEL	571575275	XP_006563756.1	571575276	NC_007084.3	323388973	9760351	9768587	-	Reference Amel_4.5 Primary Assembly	-	-	SPH41
XLOC_005525	XLOC_005525	XLOC_005525	13.6438	6.64157	1.03865	0.000499436	Group16:1799343-1808831	7460	409953	MODEL	571575544	XP_006557777.1	571575545	NC_007085.3	323388972	1799343	1808830	+	Reference Amel_4.5 Primary Assembly	-	-	LOC409953
XLOC_005531	XLOC_005531	XLOC_005531	24.1906	9.38572	1.36591	0.0294481	Group16:1830887-1869257	7460	409604	MODEL	571575532	XP_006557774.1	571575533	NC_007085.3	323388972	1830887	1863033	+	Reference Amel_4.5 Primary Assembly	-	-	LOC409604
XLOC_005540	XLOC_005540	XLOC_005540	33.5934	1.36585	4.62031	0.000263772	Group16:2057361-2098597	7460	726251	MODEL	571575462	XP_006557746.1	571575463	NW_003377872.1	319968378	11134	43791	-	Reference Amel_4.5 Primary Assembly	-	-	LOC726251
XLOC_005583	XLOC_005583	XLOC_005583	54.2493	7.25546	2.90247	0.000263772	Group16:3748865-3758545	7460	100576736	MODEL	571575942	XP_003249482.1	328778375	NC_007085.3	323388972	3756385	3757838	+	Reference Amel_4.5 Primary Assembly	-	-	LOC100576736
XLOC_005602	XLOC_005602	XLOC_005602	37.2175	9.42315	1.9817	0.000263772	Group16:4035855-4039073	7460	412513	MODEL	571576024	XP_395969.4	328778397	NC_007085.3	323388972	4035855	4039072	+	Reference Amel_4.5 Primary Assembly	-	-	LOC412513
XLOC_005623	XLOC_005623	XLOC_005623	5.26321	1.05794	2.31469	0.000263772	Group16:4414377-4417552	7460	551079	MODEL	571576161	XP_623481.1	66526385	NW_003377995.1	319968255	230322	233496	+	Reference Amel_4.5 Primary Assembly	-	-	LOC551079
XLOC_005633	XLOC_005633	XLOC_005633	440.089	208.79	1.07574	0.000263772	Group16:4621854-4622452	7460	725883	MODEL	571576248	XP_006561440.1	571576249	NW_003377995.1	319968255	437799	438396	+	Reference Amel_4.5 Primary Assembly	-	-	Ggamma1
XLOC_005635	XLOC_005635	XLOC_005635	10.4033	3.04968	1.77031	0.000263772	Group16:4632944-4634857	7460	551374	MODEL	571576386	XP_006561482.1	571576387	NW_003377995.1	319968255	448889	450801	+	Reference Amel_4.5 Primary Assembly	-	-	LOC551374
XLOC_005673	XLOC_005673	XLOC_005673	33.6088	0.0572363	9.19769	0.000263772	Group16:5998723-6001692	7460	409176	MODEL	571576461	XP_006563165.1	571576462	NC_007085.3	323388972	5998723	6001691	+	Reference Amel_4.5 Primary Assembly	-	-	CPR15
XLOC_005681	XLOC_005681	XLOC_005681	81.4537	5.40465	3.91371	0.000263772	Group16:6395617-6407861	7460	410638	MODEL	571576534	XP_394115.2	66526174	NW_003378035.1	319968215	471092	479124	+	Reference Amel_4.5 Primary Assembly	-	-	Ddc
XLOC_005695	XLOC_005695	XLOC_005695	318.765	2.55001	6.96585	0.000263772	Group16:6867244-6893927	7460	413408	MODEL	571576606	XP_396852.2	66526281	NC_007085.3	323388972	6867244	6893926	+	Reference Amel_4.5 Primary Assembly	-	-	SCR-B2
XLOC_005713	XLOC_005713	XLOC_005713	6.40858	0.283263	4.49979	0.000263772	Group16:491778-553849	7460	552205	MODEL	571575733	XP_006557849.1	571575734	NC_007085.3	323388972	542375	553848	-	Reference Amel_4.5 Primary Assembly	-	-	LOC552205
XLOC_005783	XLOC_005783	XLOC_005783	50.1827	1.7578	4.83535	0.000263772	Group16:3603819-3709108	7460	551165	MODEL	571575933	XP_006559446.1	571575934	NW_003377938.1	319968312	1414472	1430162	-	Reference Amel_4.5 Primary Assembly	-	-	inx3
XLOC_005797	XLOC_005797	XLOC_005797	16.3074	4.32809	1.91373	0.000263772	Group16:3931778-3962677	7460	725117	MODEL	571576059	XP_006559482.1	571576060	NC_007085.3	323388972	3931778	3962676	-	Reference Amel_4.5 Primary Assembly	-	-	sty
XLOC_005830	XLOC_005830	XLOC_005830	7.16384	1.46358	2.29123	0.000499436	Group16:4673019-4674133	7460	102654289	MODEL	571576388	XP_006561483.1	571576389	NC_007085.3	323388972	4673019	4674132	-	Reference Amel_4.5 Primary Assembly	-	-	LOC102654289
XLOC_005865	XLOC_005865	XLOC_005865	147.264	72.65	1.01937	0.00510782	Group16:6122062-6163967	7460	408551	MODEL	571576508	XP_006563187.1	571576509	NC_007085.3	323388972	6122062	6163966	-	Reference Amel_4.5 Primary Assembly	-	-	LOC408551
XLOC_005908	XLOC_005908	XLOC_005908	265.4	0.477976	9.11702	0.000263772	Group2:1268132-1273031	7460	724556	VALIDATED	399220313	NP_001257756.1	399220314	NW_003377899.1	319968351	102664	107562	+	Reference Amel_4.5 Primary Assembly	-	-	CPR17
XLOC_005910	XLOC_005910	XLOC_005910	15315.8	608.466	4.6537	0.000263772	Group2:1321725-1324480	7460	724694	VALIDATED	399154149	NP_001257743.1	399154150	NC_007071.3	323388986	1321725	1324479	+	Reference Amel_4.5 Primary Assembly	-	-	CPR22
XLOC_005914	XLOC_005914	XLOC_005914	11.1374	5.38549	1.04826	0.00576387	Group2:1548967-1860506	7460	102655706	MODEL	571511036	XP_006558825.1	571511037	NC_007071.3	323388986	1548965	1860525	+	Reference Amel_4.5 Primary Assembly	-	-	LOC102655706
XLOC_005931	XLOC_005931	XLOC_005931	6.18297	0.227015	4.76744	0.000263772	Group2:2938699-2939768	7460	102656798	MODEL	571511299	-	-	NC_007071.3	323388986	2938699	2939767	+	Reference Amel_4.5 Primary Assembly	-	-	LOC102656798
XLOC_005932	XLOC_005932	XLOC_005932	135.331	46.8954	1.52897	0.000263772	Group2:2941514-2945244	7460	551596	MODEL	571511297	XP_625258.1	66505254	NC_007071.3	323388986	2941514	2945243	+	Reference Amel_4.5 Primary Assembly	-	-	LOC551596
XLOC_005947	XLOC_005947	XLOC_005947	51.5919	11.0977	2.21688	0.000263772	Group2:3340935-3341812	7460	100576174	MODEL	571511504	XP_003249688.1	328779668	NW_003377965.1	319968285	21549	22425	+	Reference Amel_4.5 Primary Assembly	-	-	LOC100576174
XLOC_005964	XLOC_005964	XLOC_005964	7.20318	0.743644	3.27595	0.00560073	Group2:4177410-4197956	7460	100576249	MODEL	571511667	XP_003249828.1	328780595	NW_003377991.1	319968259	179714	191147	+	Reference Amel_4.5 Primary Assembly	-	-	LOC100576249
XLOC_005973	XLOC_005973	XLOC_005973	10.828	4.71872	1.19829	0.0386627	Group2:4603718-4608675	7460	726303	MODEL	571511767	XP_001122051.1	110750803	NW_003377991.1	319968259	606022	607297	+	Reference Amel_4.5 Primary Assembly	-	-	LOC726303
XLOC_005975	XLOC_005975	XLOC_005975	5.38558	1.97178	1.4496	0.000263772	Group2:4869463-4873773	7460	551773	MODEL	571511788	XP_624163.1	66505100	NW_003377991.1	319968259	871767	876076	+	Reference Amel_4.5 Primary Assembly	-	-	LOC551773
XLOC_005976	XLOC_005976	XLOC_005976	9.84123	1.31171	2.90739	0.000263772	Group2:4875683-4878448	7460	551743	MODEL	571512254	XP_006561247.1	571512255	NC_007071.3	323388986	4875683	4878447	+	Reference Amel_4.5 Primary Assembly	-	-	LOC551743
XLOC_005992	XLOC_005992	XLOC_005992	5.67078	0.580992	3.28696	0.000263772	Group2:5155531-5217339	7460	413060	MODEL	571511965	XP_396511.3	110750852	NW_003377991.1	319968259	1157835	1219642	+	Reference Amel_4.5 Primary Assembly	-	-	LOC413060
XLOC_005995	XLOC_005995	XLOC_005995	67.5812	23.779	1.50693	0.000263772	Group2:5251674-5254141	7460	725396	MODEL	571511985	XP_001121250.3	571511986	NW_003377991.1	319968259	1253978	1256444	+	Reference Amel_4.5 Primary Assembly	-	-	LOC725396
XLOC_006004	XLOC_006004	XLOC_006004	7.63939	2.60086	1.55447	0.000263772	Group2:5572004-5574728	7460	551412	MODEL	571512113	XP_623808.1	66559864	NC_007071.3	323388986	5572004	5574727	+	Reference Amel_4.5 Primary Assembly	-	-	LOC551412
XLOC_006031	XLOC_006031	XLOC_006031	2086.43	0.789077	11.3686	0.000263772	Group2:7854043-7855784	7460	100578514	MODEL	571512449	XP_003250511.1	328784875	NW_003378058.1	319968192	743104	744844	-	Reference Amel_4.5 Primary Assembly	-	-	LOC100578514
XLOC_006067	XLOC_006067	XLOC_006067	20.4834	3.51044	2.54473	0.000263772	Group2:9462794-9494857	7460	408693	MODEL	571513341	XP_006565991.1	571513342	NC_007071.3	323388986	9462794	9481396	+	Reference Amel_4.5 Primary Assembly	-	-	LOC408693
XLOC_006106	XLOC_006106	XLOC_006106	11.2247	0.0890504	6.97784	0.000263772	Group2:10741650-10743125	7460	100578183	MODEL	571513595	XP_003251199.1	328788878	NC_007071.3	323388986	10741650	10743124	+	Reference Amel_4.5 Primary Assembly	-	-	LOC100578183
XLOC_006111	XLOC_006111	XLOC_006111	6.18449	2.99255	1.04728	0.00267641	Group2:10966569-10972793	7460	410863	MODEL	571513651	XP_006568263.1	571513652	NC_007071.3	323388986	10966569	10972792	+	Reference Amel_4.5 Primary Assembly	-	-	LOC410863
XLOC_006132	XLOC_006132	XLOC_006132	15.0288	2.69091	2.48157	0.000263772	Group2:11961997-11993464	7460	552101	MODEL	571516018	XP_624483.3	328789644	NW_003378123.1	319968127	3501056	3532522	-	Reference Amel_4.5 Primary Assembly	-	-	LOC552101
XLOC_006147	XLOC_006147	XLOC_006147	17.8037	3.19327	2.47907	0.000263772	Group2:12752720-12758183	7460	409235	MODEL	571515681	XP_392759.3	110751164	NC_007071.3	323388986	12752720	12758182	+	Reference Amel_4.5 Primary Assembly	-	-	LOC409235
XLOC_006227	XLOC_006227	XLOC_006227	19.9237	4.38236	2.1847	0.000263772	Group2:14670005-14676439	7460	725070	MODEL	571514634	XP_001120965.1	110772194	NC_007071.3	323388986	14670005	14676438	+	Reference Amel_4.5 Primary Assembly	-	-	Drep-1
XLOC_006236	XLOC_006236	XLOC_006236	8.78304	4.08167	1.10556	0.000499436	Group2:14923577-14927373	7460	410809	MODEL	571514531	XP_006568836.1	571514532	NW_003378123.1	319968127	567147	570942	-	Reference Amel_4.5 Primary Assembly	-	-	Pygo
XLOC_006282	XLOC_006282	XLOC_006282	16.2332	6.85855	1.24298	0.000263772	Group2:863512-870949	7460	726804	MODEL	571510963	XP_003249228.1	328776838	NC_007071.3	323388986	863512	870948	-	Reference Amel_4.5 Primary Assembly	-	-	LOC726804
XLOC_006284	XLOC_006284	XLOC_006284	5.10981	0.832435	2.61786	0.000263772	Group2:1080711-1104869	7460	409950	MODEL	571510971	XP_006558164.1	571510972	NC_007071.3	323388986	1080711	1104868	-	Reference Amel_4.5 Primary Assembly	-	-	LOC409950
XLOC_006292	XLOC_006292	XLOC_006292	38468.9	4037.71	3.25208	0.00155593	Group2:1341961-1351094	7460	724777	VALIDATED	399154147	NP_001257742.1	399154148	NC_007071.3	323388986	1341961	1351093	-	Reference Amel_4.5 Primary Assembly	-	-	CPR14
XLOC_006316	XLOC_006316	XLOC_006316	7.50422	1.05981	2.8239	0.000263772	Group2:3143574-3147687	7460	410902	PROVISIONAL	61656215	NP_001013379.1	61656216	NW_003377928.1	319968322	121699	125811	+	Reference Amel_4.5 Primary Assembly	-	-	18-w
XLOC_006337	XLOC_006337	XLOC_006337	72.4238	6.49176	3.47978	0.000263772	Group2:4177410-4197956	7460	410896	MODEL	571511659	XP_394372.2	66505138	NC_007071.3	323388986	4191653	4197955	-	Reference Amel_4.5 Primary Assembly	-	-	ArrL2
XLOC_006373	XLOC_006373	XLOC_006373	27.2494	0.852587	4.99823	0.000263772	Group2:5653882-5656484	7460	410884	MODEL	571512192	XP_394360.2	328780518	NC_007071.3	323388986	5653882	5656483	-	Reference Amel_4.5 Primary Assembly	-	-	LOC410884
XLOC_006392	XLOC_006392	XLOC_006392	3804.71	1.55559	11.2561	0.000263772	Group2:7847459-7848792	7460	725089	PROVISIONAL	292494901	NP_001167613.1	292494902	NW_003378058.1	319968192	750096	751428	+	Reference Amel_4.5 Primary Assembly	-	-	LOC725089
XLOC_006396	XLOC_006396	XLOC_006396	43.1886	8.95429	2.27	0.000263772	Group2:8133099-8442249	7460	408702	MODEL	571512427	XP_392238.1	48095098	NC_007071.3	323388986	8241733	8243582	-	Reference Amel_4.5 Primary Assembly	-	-	LOC408702
XLOC_006507	XLOC_006507	XLOC_006507	229.864	1.14951	7.64362	0.000263772	Group2:10961628-10966519	7460	102654905	MODEL	571513655	XP_006568264.1	571513656	NW_003378111.1	319968139	695840	697009	-	Reference Amel_4.5 Primary Assembly	-	-	LOC102654905
XLOC_006569	XLOC_006569	XLOC_006569	261.598	10.5179	4.63644	0.000263772	Group2:13404379-13417731	7460	100576254	MODEL	571515407	XP_003251295.1	328789561	NC_007071.3	323388986	13415384	13417730	-	Reference Amel_4.5 Primary Assembly	-	-	LOC100576254
XLOC_006578	XLOC_006578	XLOC_006578	13.45	0.519872	4.69331	0.000263772	Group2:13643141-13647738	7460	100578484	MODEL	571515223	XP_003251288.1	328789525	NW_003378123.1	319968127	1846782	1851378	+	Reference Amel_4.5 Primary Assembly	-	-	LOC100578484
XLOC_006582	XLOC_006582	XLOC_006582	26.7845	12.8447	1.06023	0.000263772	Group2:13713419-13752214	7460	102656585	MODEL	571515139	XP_006568943.1	571515140	NC_007071.3	323388986	13716270	13752213	-	Reference Amel_4.5 Primary Assembly	-	-	LOC102656585
XLOC_006596	XLOC_006596	XLOC_006596	38.0668	4.98274	2.93352	0.000263772	Group2:14167532-14200039	7460	726231	MODEL	571514935	XP_001121987.3	571514936	NW_003378123.1	319968127	1294481	1326987	+	Reference Amel_4.5 Primary Assembly	-	-	LOC726231
XLOC_006604	XLOC_006604	XLOC_006604	5.23639	1.30645	2.00292	0.000263772	Group2:14383912-14457849	7460	408661	MODEL	571514880	XP_006568896.1	571514881	NC_007071.3	323388986	14383912	14457848	-	Reference Amel_4.5 Primary Assembly	-	-	LOC408661
XLOC_006629	XLOC_006629	XLOC_006629	6.7833	2.10029	1.6914	0.000263772	Group2:14872025-14873437	7460	102656412	MODEL	571516222	XP_006569185.1	571516223	NC_007071.3	323388986	14872025	14873436	-	Reference Amel_4.5 Primary Assembly	-	-	LOC102656412
XLOC_006631	XLOC_006631	XLOC_006631	424.006	77.8732	2.44489	0.000263772	Group2:14915198-14919456	7460	408658	PROVISIONAL	118150485	NP_001071278.1	118150486	NC_007071.3	323388986	14915198	14919455	-	Reference Amel_4.5 Primary Assembly	-	-	CSP2
XLOC_006640	XLOC_006640	XLOC_006640	6.44912	3.06568	1.07289	0.00249619	Group2:14978677-14981509	7460	100577742	MODEL	571514485	XP_003251266.1	328789366	NC_007071.3	323388986	14978677	14981508	-	Reference Amel_4.5 Primary Assembly	-	-	LOC100577742
XLOC_006644	XLOC_006644	XLOC_006644	44.2878	18.065	1.29371	0.000263772	Group2:15033212-15036700	7460	725626	MODEL	571514455	XP_006568824.1	571514456	NW_003378123.1	319968127	457820	461307	+	Reference Amel_4.5 Primary Assembly	-	-	LOC725626
XLOC_006658	XLOC_006658	XLOC_006658	9.8069	3.36971	1.54117	0.000263772	Group2:15330191-15353974	7460	410133	MODEL	571514320	XP_393616.4	328789636	NC_007071.3	323388986	15330191	15353471	-	Reference Amel_4.5 Primary Assembly	-	-	Slip1
XLOC_006664	XLOC_006664	XLOC_006664	28.7468	8.05174	1.83603	0.000263772	Group2:15392229-15395099	7460	726419	MODEL	571514226	XP_001122156.1	110751400	NW_003378123.1	319968127	99421	102290	+	Reference Amel_4.5 Primary Assembly	-	-	LOC726419
XLOC_006666	XLOC_006666	XLOC_006666	13.5224	3.17952	2.08847	0.000263772	Group2:15417672-15422423	7460	726478	MODEL	571514181	XP_001122210.1	110751403	NC_007071.3	323388986	15417672	15422422	-	Reference Amel_4.5 Primary Assembly	-	-	LOC726478
XLOC_006727	XLOC_006727	XLOC_006727	8.76018	1.53885	2.50911	0.000263772	Group3:2051455-2093771	7460	408761	MODEL	571517162	XP_392295.2	66546392	NC_007072.3	323388985	2051455	2093770	+	Reference Amel_4.5 Primary Assembly	-	-	bif
XLOC_006778	XLOC_006778	XLOC_006778	25.3396	10.8148	1.22839	0.000263772	Group3:3334189-3344806	7460	410954	MODEL	571517920	XP_394430.5	571517921	NW_003377967.1	319968283	4012	14628	+	Reference Amel_4.5 Primary Assembly	-	-	Ect4
XLOC_006798	XLOC_006798	XLOC_006798	55.3146	6.43718	3.10316	0.000263772	Group3:3748374-3901596	7460	410092	MODEL	571518225	XP_006560558.1	571518226	NW_003377967.1	319968283	418197	421184	+	Reference Amel_4.5 Primary Assembly	-	-	LOC410092
XLOC_006810	XLOC_006810	XLOC_006810	10.1263	3.39433	1.57691	0.000263772	Group3:4261409-4281492	7460	413341	MODEL	571518917	XP_006561029.1	571518918	NC_007072.3	323388985	4261409	4281491	+	Reference Amel_4.5 Primary Assembly	-	-	LOC413341
XLOC_006848	XLOC_006848	XLOC_006848	15.379	6.21367	1.30745	0.000263772	Group3:5875073-5877604	7460	408750	MODEL	571518857	XP_392284.2	66513511	NC_007072.3	323388985	5875073	5877603	+	Reference Amel_4.5 Primary Assembly	-	-	Prp19
XLOC_006852	XLOC_006852	XLOC_006852	23.8505	3.01403	2.98426	0.000263772	Group3:6154598-6184963	7460	100577242	MODEL	571518899	XP_006561027.1	571518900	NW_003377988.1	319968262	2187772	2218136	+	Reference Amel_4.5 Primary Assembly	-	-	LOC100577242
XLOC_006867	XLOC_006867	XLOC_006867	7.10792	2.74707	1.37153	0.00155593	Group3:7101012-7102053	7460	551654	MODEL	571519179	XP_624047.2	328784006	NC_007072.3	323388985	7101012	7102052	+	Reference Amel_4.5 Primary Assembly	-	-	LOC551654
XLOC_006880	XLOC_006880	XLOC_006880	26.1705	2.42884	3.4296	0.000263772	Group3:7251100-7253768	7460	411376	MODEL	571519290	XP_394850.3	110764250	NC_007072.3	323388985	7251100	7253767	+	Reference Amel_4.5 Primary Assembly	-	-	LOC411376
XLOC_006903	XLOC_006903	XLOC_006903	2101.27	122.655	4.09858	0.000263772	Group3:8344230-8424395	7460	725960	MODEL	571519634	XP_001121746.1	110755329	NC_007072.3	323388985	8413466	8421084	+	Reference Amel_4.5 Primary Assembly	-	-	LOC725960
XLOC_006965	XLOC_006965	XLOC_006965	6.63261	2.48722	1.41504	0.000499436	Group3:11057175-11059761	7460	100577890	MODEL	571520642	-	-	NW_003378115.1	319968135	545422	548007	-	Reference Amel_4.5 Primary Assembly	-	-	LOC100577890
XLOC_006979	XLOC_006979	XLOC_006979	195.941	79.9989	1.29236	0.000263772	Group3:11258929-11260875	7460	724558	MODEL	571520440	XP_001120447.2	328789103	NW_003378115.1	319968135	344308	346253	-	Reference Amel_4.5 Primary Assembly	-	-	LOC724558
XLOC_006985	XLOC_006985	XLOC_006985	86.9476	8.05265	3.43261	0.035043	Group3:11655217-11674502	7460	725759	MODEL	571521175	-	-	NC_007072.3	323388985	11655217	11656189	+	Reference Amel_4.5 Primary Assembly	-	-	LOC725759
XLOC_007034	XLOC_007034	XLOC_007034	15.948	7.39718	1.10833	0.000499436	Group3:12909880-12912818	7460	408724	MODEL	571521375	XP_392259.4	328790685	NW_003378143.1	319968107	274154	277091	+	Reference Amel_4.5 Primary Assembly	-	-	LOC408724
XLOC_007039	XLOC_007039	XLOC_007039	10.4929	0.52634	4.31728	0.000263772	Group3:13021749-13024323	7460	100577432	MODEL	571521451	XP_006569938.1	571521452	NW_003378143.1	319968107	386023	388596	+	Reference Amel_4.5 Primary Assembly	-	-	LOC100577432
XLOC_007041	XLOC_007041	XLOC_007041	7.68639	0.673803	3.51191	0.000263772	Group3:13026389-13036046	7460	551510	MODEL	571521455	XP_006569939.1	571521456	NW_003378143.1	319968107	390663	400319	+	Reference Amel_4.5 Primary Assembly	-	-	LOC551510
XLOC_007047	XLOC_007047	XLOC_007047	661.455	2.47752	8.0606	0.000263772	Group3:13226581-13229685	7460	724382	MODEL	571521528	XP_001120217.1	110755589	NC_007072.3	323388985	13226581	13229684	+	Reference Amel_4.5 Primary Assembly	-	-	Cpap3-a
XLOC_007071	XLOC_007071	XLOC_007071	43.312	0.0890781	8.92548	0.000263772	Group3:1316960-1338461	7460	410976	MODEL	571516498	XP_394452.4	571516499	NC_007072.3	323388985	1316960	1338460	-	Reference Amel_4.5 Primary Assembly	-	-	LOC410976
XLOC_007088	XLOC_007088	XLOC_007088	6.74698	2.41577	1.48176	0.000263772	Group3:1800278-1803362	7460	724212	MODEL	571517035	XP_001119982.2	328777235	NC_007072.3	323388985	1800278	1803361	-	Reference Amel_4.5 Primary Assembly	-	-	LOC724212
XLOC_007109	XLOC_007109	XLOC_007109	86.8714	15.796	2.45933	0.000263772	Group3:2335981-2347495	7460	552489	MODEL	571517344	XP_624865.3	328778843	NC_007072.3	323388985	2337353	2347494	-	Reference Amel_4.5 Primary Assembly	-	-	LOC552489
XLOC_007174	XLOC_007174	XLOC_007174	10.4471	0.382093	4.77304	0.000263772	Group3:4462576-4611158	7460	724853	MODEL	571518379	XP_001120757.3	571518380	NW_003377988.1	319968262	495750	644331	-	Reference Amel_4.5 Primary Assembly	-	-	LOC724853
XLOC_007188	XLOC_007188	XLOC_007188	5.71064	2.46497	1.21208	0.000263772	Group3:5098398-5115995	7460	100576901	MODEL	571518930	XP_006561032.1	571518931	NC_007072.3	323388985	5098398	5115994	-	Reference Amel_4.5 Primary Assembly	-	-	LOC100576901
XLOC_007194	XLOC_007194	XLOC_007194	5.43689	2.47315	1.13643	0.00135382	Group3:5476515-5661185	7460	551828	VALIDATED	336088617	NP_001229503.1	336088618	NC_007072.3	323388985	5476515	5661184	-	Reference Amel_4.5 Primary Assembly	-	-	osp
XLOC_007251	XLOC_007251	XLOC_007251	5.31949	2.1464	1.30937	0.000263772	Group3:7453362-7458474	7460	725474	MODEL	571519540	XP_001121316.2	328783926	NW_003378042.1	319968208	1218393	1223504	-	Reference Amel_4.5 Primary Assembly	-	-	Pc
XLOC_007285	XLOC_007285	XLOC_007285	5.95753	1.19746	2.31473	0.000263772	Group3:9600314-9601642	7460	551457	MODEL	571520039	XP_003251161.1	328788653	NW_003378099.1	319968151	157021	158348	-	Reference Amel_4.5 Primary Assembly	-	-	O-fut1
XLOC_007303	XLOC_007303	XLOC_007303	7.10897	0.865259	3.03844	0.000263772	Group3:10847447-10850332	7460	551124	MODEL	571520739	XP_006568530.1	571520740	NC_007072.3	323388985	10847447	10850331	-	Reference Amel_4.5 Primary Assembly	-	-	fz
XLOC_007329	XLOC_007329	XLOC_007329	471.813	6.6607	6.1464	0.000263772	Group3:11655217-11674502	7460	100577576	MODEL	571521218	XP_003251344.1	328789900	NW_003378125.1	319968125	867536	878202	+	Reference Amel_4.5 Primary Assembly	-	-	LOC100577576
XLOC_007339	XLOC_007339	XLOC_007339	12.7178	5.78796	1.13573	0.000263772	Group3:11780511-11784178	7460	552412	MODEL	571521090	XP_006569305.1	571521091	NW_003378125.1	319968125	749850	753516	+	Reference Amel_4.5 Primary Assembly	-	-	LOC552412
XLOC_007399	XLOC_007399	XLOC_007399	8.72723	3.49386	1.3207	0.000263772	Group4:815968-843024	7460	409337	MODEL	571521785	XP_006557981.1	571521786	NW_003377878.1	319968372	219291	246346	+	Reference Amel_4.5 Primary Assembly	-	-	tna
XLOC_007408	XLOC_007408	XLOC_007408	46.3167	3.19953	3.8556	0.000263772	Group4:1634137-1639714	7460	727136	MODEL	571521868	-	-	NC_007073.3	323388984	1634137	1639713	+	Reference Amel_4.5 Primary Assembly	-	-	LOC727136
XLOC_007422	XLOC_007422	XLOC_007422	14.157	4.28748	1.72331	0.000263772	Group4:2431045-2433325	7460	551918	MODEL	571522063	XP_624307.2	328777669	NC_007073.3	323388984	2431045	2433324	+	Reference Amel_4.5 Primary Assembly	-	-	Caf1-105
XLOC_007425	XLOC_007425	XLOC_007425	38.4634	14.8681	1.37126	0.0240557	Group4:2445005-2618432	7460	409774	MODEL	571522077	XP_393267.4	571522078	NC_007073.3	323388984	2445005	2615658	+	Reference Amel_4.5 Primary Assembly	-	-	LOC409774
XLOC_007436	XLOC_007436	XLOC_007436	6.64231	2.36479	1.48998	0.000263772	Group4:2710933-2757627	7460	413669	MODEL	571522189	XP_006558780.1	571522190	NC_007073.3	323388984	2710933	2757626	+	Reference Amel_4.5 Primary Assembly	-	-	LOC413669
XLOC_007437	XLOC_007437	XLOC_007437	28.0521	5.30832	2.40178	0.000263772	Group4:2765314-2766757	7460	100576765	MODEL	571522198	XP_006558781.1	571522199	NC_007073.3	323388984	2765314	2766756	+	Reference Amel_4.5 Primary Assembly	-	-	LOC100576765
XLOC_007443	XLOC_007443	XLOC_007443	5.45152	0.298724	4.18977	0.000263772	Group4:2958423-2962834	7460	726748	MODEL	571522254	XP_006558793.1	571522255	NC_007073.3	323388984	2958423	2962833	+	Reference Amel_4.5 Primary Assembly	-	-	LOC726748
XLOC_007454	XLOC_007454	XLOC_007454	41.6471	18.7303	1.15284	0.000499436	Group4:3417675-3435523	7460	725878	MODEL	571523079	XP_006560680.1	571523080	NW_003377972.1	319968278	1006873	1024720	-	Reference Amel_4.5 Primary Assembly	-	-	how
XLOC_007477	XLOC_007477	XLOC_007477	7.47975	2.57952	1.53589	0.000263772	Group4:3904691-3906901	7460	411044	MODEL	571522877	XP_394517.4	328779799	NW_003377972.1	319968278	535495	537704	-	Reference Amel_4.5 Primary Assembly	-	-	LOC411044
XLOC_007515	XLOC_007515	XLOC_007515	17.1799	6.00157	1.51731	0.000263772	Group4:4608266-4610128	7460	552138	MODEL	571523191	XP_624520.1	66560175	NW_003378002.1	319968248	115870	117731	+	Reference Amel_4.5 Primary Assembly	-	-	LOC552138
XLOC_007531	XLOC_007531	XLOC_007531	14.7084	0.667298	4.46216	0.000263772	Group4:5070467-5102708	7460	411038	MODEL	571523483	XP_006562401.1	571523484	NC_007073.3	323388984	5012462	5102707	+	Reference Amel_4.5 Primary Assembly	-	-	ec
XLOC_007542	XLOC_007542	XLOC_007542	25.0705	0.0510466	8.93996	0.00285655	Group4:5766002-5769562	7460	100578672	MODEL	571523571	XP_003250150.1	328782467	NC_007073.3	323388984	5766002	5769561	+	Reference Amel_4.5 Primary Assembly	-	-	LOC100578672
XLOC_007543	XLOC_007543	XLOC_007543	109.875	0.0528531	11.0216	0.00135382	Group4:5772602-5778139	7460	409776	MODEL	571523577	XP_393269.4	328782473	NC_007073.3	323388984	5772602	5778138	+	Reference Amel_4.5 Primary Assembly	-	-	LOC409776
XLOC_007544	XLOC_007544	XLOC_007544	532.377	0.312612	10.7339	0.000263772	Group4:5781462-5783762	7460	551656	MODEL	571523580	XP_625261.1	66507067	NW_003378026.1	319968224	172046	174345	+	Reference Amel_4.5 Primary Assembly	-	-	LOC551656
XLOC_007545	XLOC_007545	XLOC_007545	46.6277	5.36336	3.11998	0.000263772	Group4:5820229-5821857	7460	413115	VALIDATED	268607674	NP_001161365.1	268607675	NW_003378026.1	319968224	210813	212440	+	Reference Amel_4.5 Primary Assembly	-	-	CPR19
XLOC_007620	XLOC_007620	XLOC_007620	13.3838	5.25515	1.34868	0.000263772	Group4:9520283-9523369	7460	409559	MODEL	571524951	XP_006567209.1	571524952	NC_007073.3	323388984	9520283	9523368	+	Reference Amel_4.5 Primary Assembly	-	-	LOC409559
XLOC_007629	XLOC_007629	XLOC_007629	101.148	1.57743	6.00275	0.000263772	Group4:9626468-9633298	7460	410994	MODEL	571525023	XP_394469.1	48095543	NC_007073.3	323388984	9626468	9631347	+	Reference Amel_4.5 Primary Assembly	-	-	LOC410994
XLOC_007685	XLOC_007685	XLOC_007685	121.359	32.6796	1.89282	0.000263772	Group4:11154611-11156362	7460	411202	MODEL	571525629	XP_394676.2	66506853	NW_003378093.1	319968157	1973053	1974803	+	Reference Amel_4.5 Primary Assembly	-	-	LOC411202
XLOC_007686	XLOC_007686	XLOC_007686	23.7705	3.31746	2.84102	0.000263772	Group4:11158117-11162602	7460	725169	MODEL	571525631	XP_006567340.1	571525632	NW_003378093.1	319968157	1976559	1981043	+	Reference Amel_4.5 Primary Assembly	-	-	LOC725169
XLOC_007710	XLOC_007710	XLOC_007710	65.2713	15.022	2.11937	0.000263772	Group4:12206067-12255627	7460	100577397	MODEL	571526010	XP_006569362.1	571526011	NC_007073.3	323388984	12206067	12255626	+	Reference Amel_4.5 Primary Assembly	-	-	LOC100577397
XLOC_007711	XLOC_007711	XLOC_007711	235.497	52.5307	2.16448	0.000263772	Group4:12257151-12259612	7460	725475	MODEL	571526058	XP_006569368.1	571526059	NC_007073.3	323388984	12257151	12259611	+	Reference Amel_4.5 Primary Assembly	-	-	LOC725475
XLOC_007743	XLOC_007743	XLOC_007743	1894.07	0.594166	11.6383	0.000263772	Group4:404537-416255	7460	726072	MODEL	571521712	XP_003249096.1	328775989	NC_007073.3	323388984	404537	416254	-	Reference Amel_4.5 Primary Assembly	-	-	LOC726072
XLOC_007744	XLOC_007744	XLOC_007744	14.7755	5.04106	1.55141	0.0293246	Group4:417203-423024	7460	412690	MODEL	571521728	XP_396145.2	66533931	NW_003377855.1	319968395	417203	419663	-	Reference Amel_4.5 Primary Assembly	-	-	Zdhhc6
XLOC_007749	XLOC_007749	XLOC_007749	48.653	4.3644	3.47867	0.000263772	Group4:641113-641731	7460	102656821	MODEL	571521769	XP_006557977.1	571521770	NC_007073.3	323388984	641113	641730	-	Reference Amel_4.5 Primary Assembly	-	-	LOC102656821
XLOC_007757	XLOC_007757	XLOC_007757	13.5403	0.0772211	7.45405	0.000263772	Group4:1253999-1394895	7460	409598	MODEL	571521832	-	-	NW_003377891.1	319968359	355781	496676	-	Reference Amel_4.5 Primary Assembly	-	-	LOC409598
XLOC_007764	XLOC_007764	XLOC_007764	1639.71	0.940204	10.7682	0.000263772	Group4:1632716-1633468	7460	727145	VALIDATED	292494906	NP_001167615.1	292494907	NW_003377909.1	319968341	144808	145559	-	Reference Amel_4.5 Primary Assembly	-	-	LOC727145
XLOC_007765	XLOC_007765	XLOC_007765	30.3911	0.504412	5.9129	0.000263772	Group4:1639730-1642732	7460	727131	MODEL	571521876	XP_001122844.2	571521877	NC_007073.3	323388984	1639730	1642731	-	Reference Amel_4.5 Primary Assembly	-	-	LOC727131
XLOC_007767	XLOC_007767	XLOC_007767	19456.1	6.20118	11.6154	0.000263772	Group4:1652558-1655627	7460	409716	VALIDATED	292494908	NP_001167616.1	292494909	NC_007073.3	323388984	1652558	1655626	-	Reference Amel_4.5 Primary Assembly	-	-	apd-3
XLOC_007808	XLOC_007808	XLOC_007808	271.833	91.3265	1.57362	0.000263772	Group4:3406911-3407975	7460	725942	MODEL	571523083	XP_001121730.2	571523084	NC_007073.3	323388984	3406911	3407974	-	Reference Amel_4.5 Primary Assembly	-	-	GstU1
XLOC_007825	XLOC_007825	XLOC_007825	22.1437	10.1278	1.12857	0.000263772	Group4:3657970-3661425	7460	725645	MODEL	571522964	XP_006560665.1	571522965	NC_007073.3	323388984	3657970	3661424	-	Reference Amel_4.5 Primary Assembly	-	-	LOC725645
XLOC_007882	XLOC_007882	XLOC_007882	204.874	0.432285	8.88854	0.000263772	Group4:5663873-5667645	7460	725547	MODEL	571524098	XP_006562785.1	571524099	NC_007073.3	323388984	5663873	5667644	-	Reference Amel_4.5 Primary Assembly	-	-	LOC725547
XLOC_007883	XLOC_007883	XLOC_007883	88.9974	1.80282	5.62544	0.000263772	Group4:5678638-5681813	7460	725509	VALIDATED	399220317	NP_001257758.1	399220318	NW_003378026.1	319968224	69222	72396	-	Reference Amel_4.5 Primary Assembly	-	-	CPR27
XLOC_007957	XLOC_007957	XLOC_007957	17.1007	5.88648	1.53858	0.000720606	Group4:9379818-9470416	7460	408779	MODEL	571525755	XP_006567365.1	571525756	NW_003378093.1	319968157	209604	288857	-	Reference Amel_4.5 Primary Assembly	-	-	shot
XLOC_008004	XLOC_008004	XLOC_008004	9.41773	3.78679	1.3144	0.000263772	Group4:10552474-10557889	7460	726159	MODEL	571525788	XP_006567374.1	571525789	NW_003378093.1	319968157	1370916	1376330	-	Reference Amel_4.5 Primary Assembly	-	-	Trn-SR
XLOC_008027	XLOC_008027	XLOC_008027	122.601	0.982198	6.96374	0.000263772	Group4:11487906-11497575	7460	410038	MODEL	571525718	XP_393523.4	328787787	NW_003378093.1	319968157	2306348	2316016	-	Reference Amel_4.5 Primary Assembly	-	-	LOC410038
XLOC_008046	XLOC_008046	XLOC_008046	154.316	3.50695	5.45953	0.000263772	Group4:12363583-12410993	7460	409949	MODEL	571526121	XP_006569379.1	571526122	NC_007073.3	323388984	12393510	12410992	-	Reference Amel_4.5 Primary Assembly	-	-	LOC409949
XLOC_008058	XLOC_008058	XLOC_008058	62.0325	6.54322	3.24495	0.000263772	Group4:12529981-12534251	7460	552428	MODEL	571526262	XP_624805.1	66506411	NC_007073.3	323388984	12529981	12534250	-	Reference Amel_4.5 Primary Assembly	-	-	LOC552428
XLOC_008065	XLOC_008065	XLOC_008065	9.32988	4.26778	1.12837	0.000263772	Group4:12633547-12686389	7460	409658	MODEL	571526442	XP_393156.4	328790042	NW_003378128.1	319968122	846720	899561	-	Reference Amel_4.5 Primary Assembly	-	-	LOC409658
XLOC_008067	XLOC_008067	XLOC_008067	96.3696	1.4035	6.10147	0.000263772	Group5:104529-107270	7460	551929	MODEL	571526474	XP_624317.2	328775857	NW_003377847.1	319968403	104529	107269	+	Reference Amel_4.5 Primary Assembly	-	-	LOC551929
XLOC_008069	XLOC_008069	XLOC_008069	10.78	0.0527774	7.67422	0.000263772	Group5:164495-319194	7460	411919	MODEL	571526491	XP_006557287.1	571526492	NW_003377847.1	319968403	164495	319193	+	Reference Amel_4.5 Primary Assembly	-	-	Wnt7
XLOC_008155	XLOC_008155	XLOC_008155	53.4263	26.288	1.02315	0.0338747	Group5:5633510-5654872	7460	412382	MODEL	571527449	XP_395840.2	66508526	NC_007074.3	323388983	5646444	5652171	+	Reference Amel_4.5 Primary Assembly	-	-	Eaat-3
XLOC_008159	XLOC_008159	XLOC_008159	17.102	5.56005	1.621	0.000263772	Group5:5720723-5725866	7460	411076	MODEL	571527539	XP_394550.2	66508513	NW_003378009.1	319968241	928269	933411	+	Reference Amel_4.5 Primary Assembly	-	-	LOC411076
XLOC_008178	XLOC_008178	XLOC_008178	10.4915	4.69539	1.1599	0.000499436	Group5:6248668-6251051	7460	550673	MODEL	571527751	XP_623071.1	66508366	NC_007074.3	323388983	6248668	6251050	+	Reference Amel_4.5 Primary Assembly	-	-	ras
XLOC_008203	XLOC_008203	XLOC_008203	40.9803	1.02189	5.32562	0.000263772	Group5:6984586-7015253	7460	724563	MODEL	571528037	XP_001120452.2	328784279	NW_003378048.1	319968202	347729	378395	+	Reference Amel_4.5 Primary Assembly	-	-	LOC724563
XLOC_008244	XLOC_008244	XLOC_008244	13.8366	5.61275	1.30171	0.000935455	Group5:7846343-7847558	7460	552103	MODEL	571528423	XP_006564800.1	571528424	NC_007074.3	323388983	7846343	7847557	+	Reference Amel_4.5 Primary Assembly	-	-	Rrp46
XLOC_008263	XLOC_008263	XLOC_008263	50.4639	19.4852	1.37287	0.000263772	Group5:9291091-9292257	7460	552559	MODEL	571528869	XP_624938.1	66509459	NW_003378096.1	319968154	34673	35838	+	Reference Amel_4.5 Primary Assembly	-	-	LOC552559
XLOC_008329	XLOC_008329	XLOC_008329	8.24294	3.52652	1.22492	0.000263772	Group5:11259451-11263396	7460	100577295	MODEL	571529885	XP_003251098.2	571529886	NC_007074.3	323388983	11259451	11263395	+	Reference Amel_4.5 Primary Assembly	-	-	LOC100577295
XLOC_008356	XLOC_008356	XLOC_008356	15.5758	4.49371	1.79332	0.000263772	Group5:11669715-11672565	7460	100174948	VALIDATED	196259821	NP_001124510.1	196259822	NC_007074.3	323388983	11669715	11672564	+	Reference Amel_4.5 Primary Assembly	-	-	H
XLOC_008401	XLOC_008401	XLOC_008401	54.323	18.7399	1.53545	0.000263772	Group5:12372894-12384610	7460	725551	MODEL	571530958	XP_001121384.3	571530959	NC_007074.3	323388983	12372894	12384609	+	Reference Amel_4.5 Primary Assembly	-	-	Dsp1
XLOC_008436	XLOC_008436	XLOC_008436	425.386	117.8	1.85243	0.000263772	Group5:13471651-13472934	7460	410075	MODEL	571531178	XP_006569967.1	571531179	NC_007074.3	323388983	13471651	13472933	+	Reference Amel_4.5 Primary Assembly	-	-	LOC410075
XLOC_008437	XLOC_008437	XLOC_008437	255.639	24.6268	3.37581	0.000263772	Group5:13477984-13478926	7460	725404	MODEL	571531182	XP_006569968.1	571531183	NC_007074.3	323388983	13477984	13478925	+	Reference Amel_4.5 Primary Assembly	-	-	LOC725404
XLOC_008463	XLOC_008463	XLOC_008463	9.9726	2.72738	1.87046	0.000263772	Group5:13785212-13788223	7460	726914	MODEL	571532228	XP_006570327.1	571532229	NW_003378152.1	319967098	575049	578059	-	Reference Amel_4.5 Primary Assembly	-	-	Sox14
XLOC_008464	XLOC_008464	XLOC_008464	10.1239	3.45182	1.55234	0.000263772	Group5:13788281-13789045	7460	102656767	MODEL	571532069	XP_006570304.1	571532070	NC_007074.3	323388983	13788281	13789044	+	Reference Amel_4.5 Primary Assembly	-	-	LOC102656767
XLOC_008466	XLOC_008466	XLOC_008466	10.0294	4.94263	1.02089	0.000499436	Group5:13864984-13876144	7460	409729	MODEL	571532220	XP_006570325.1	571532221	NW_003378152.1	319967098	487128	498287	-	Reference Amel_4.5 Primary Assembly	-	-	LOC409729
XLOC_008554	XLOC_008554	XLOC_008554	8.43873	3.66845	1.20186	0.00249619	Group5:4998989-5000463	7460	552691	MODEL	571527849	XP_006562257.1	571527850	NW_003378009.1	319968241	206535	208008	-	Reference Amel_4.5 Primary Assembly	-	-	Art8
XLOC_008555	XLOC_008555	XLOC_008555	11.1941	0.111674	6.6473	0.000263772	Group5:5003700-5007788	7460	552672	MODEL	571527306	XP_625051.2	328781804	NW_003378009.1	319968241	211246	215333	-	Reference Amel_4.5 Primary Assembly	-	-	SP7
XLOC_008576	XLOC_008576	XLOC_008576	57.0896	4.48587	3.66977	0.000263772	Group5:5827775-5891404	7460	408826	MODEL	571527869	XP_006562262.1	571527870	NW_003378009.1	319968241	1035321	1098949	-	Reference Amel_4.5 Primary Assembly	-	-	Dg
XLOC_008746	XLOC_008746	XLOC_008746	107.779	9.02717	3.57766	0.000263772	Group5:11425975-11427405	7460	100578085	MODEL	571530049	XP_003251110.1	328788333	NC_007074.3	323388983	11425975	11427404	-	Reference Amel_4.5 Primary Assembly	-	-	LOC100578085
XLOC_008747	XLOC_008747	XLOC_008747	44.0166	1.20608	5.18965	0.000263772	Group5:11428020-11429878	7460	100578123	MODEL	571530090	XP_003251111.1	328788335	NC_007074.3	323388983	11428020	11429877	-	Reference Amel_4.5 Primary Assembly	-	-	LOC100578123
XLOC_008748	XLOC_008748	XLOC_008748	14.1738	5.13679	1.46429	0.000499436	Group5:11435569-11436483	7460	411102	MODEL	571530130	XP_394576.3	328788519	NC_007074.3	323388983	11435569	11436482	-	Reference Amel_4.5 Primary Assembly	-	-	LOC411102
XLOC_008793	XLOC_008793	XLOC_008793	6.36303	0.611115	3.3802	0.000263772	Group5:12216192-12236528	7460	725996	PROVISIONAL	118601177	NP_001073029.1	118601178	NW_003378133.1	319968117	181060	201395	+	Reference Amel_4.5 Primary Assembly	-	-	nAChRa3
XLOC_008794	XLOC_008794	XLOC_008794	7.47863	3.45742	1.11308	0.000499436	Group5:12298232-12304900	7460	412097	MODEL	571530828	XP_395563.4	328790270	NW_003378133.1	319968117	112688	119355	+	Reference Amel_4.5 Primary Assembly	-	-	g
XLOC_008800	XLOC_008800	XLOC_008800	41.6928	0.931399	5.48425	0.000263772	Group5:12332817-12350841	7460	551920	MODEL	571530791	XP_006569552.1	571530792	NW_003378133.1	319968117	66747	84770	+	Reference Amel_4.5 Primary Assembly	-	-	LOC551920
XLOC_008807	XLOC_008807	XLOC_008807	1027.11	15.5559	6.04498	0.000263772	Group5:12583722-12589532	7460	410065	VALIDATED	288869484	NP_001165850.1	288869485	NW_003378137.1	319968113	7518	13327	+	Reference Amel_4.5 Primary Assembly	-	-	Cpap3-d
XLOC_008839	XLOC_008839	XLOC_008839	19.2205	5.55483	1.79083	0.000263772	Group5:13313011-13376986	7460	552545	MODEL	571531567	XP_006570021.1	571531568	NC_007074.3	323388983	13313011	13376985	-	Reference Amel_4.5 Primary Assembly	-	-	dally
XLOC_008869	XLOC_008869	XLOC_008869	32.763	2.31665	3.82196	0.000263772	Group5:13829358-13844021	7460	726879	MODEL	571532224	XP_006570326.1	571532225	NW_003378152.1	319967098	519251	533913	+	Reference Amel_4.5 Primary Assembly	-	-	LOC726879
XLOC_008880	XLOC_008880	XLOC_008880	7.33258	2.62112	1.48414	0.00356913	Group5:13943150-13958765	7460	726683	MODEL	571532210	XP_006570323.1	571532211	NC_007074.3	323388983	13948743	13958764	-	Reference Amel_4.5 Primary Assembly	-	-	Myo7
XLOC_008903	XLOC_008903	XLOC_008903	28.7575	11.4215	1.33218	0.000263772	Group5:14243679-14265697	7460	409207	MODEL	571531697	XP_006570250.1	571531698	NW_003378152.1	319967098	97575	119592	+	Reference Amel_4.5 Primary Assembly	-	-	LOC409207
XLOC_008938	XLOC_008938	XLOC_008938	8.94542	3.1215	1.51891	0.000263772	Group6:1962512-1965905	7460	551512	MODEL	571532675	XP_006559118.1	571532676	NC_007075.3	323388982	1962512	1965904	+	Reference Amel_4.5 Primary Assembly	-	-	lobe
XLOC_008944	XLOC_008944	XLOC_008944	13.7885	1.81907	2.92219	0.000263772	Group6:2894293-3042139	7460	102654710	MODEL	571532838	XP_006560106.1	571532839	NW_003377954.1	319968296	78724	226569	+	Reference Amel_4.5 Primary Assembly	-	-	LOC102654710
XLOC_009012	XLOC_009012	XLOC_009012	9.5958	2.23828	2.10001	0.000263772	Group6:6092392-6103342	7460	413730	MODEL	571533528	XP_397170.3	571533529	NC_007075.3	323388982	6092392	6096493	+	Reference Amel_4.5 Primary Assembly	-	-	CYP301A1
XLOC_009068	XLOC_009068	XLOC_009068	11.2249	5.33122	1.07417	0.000263772	Group6:7603074-7609042	7460	724976	MODEL	571534250	XP_006564206.1	571534251	NW_003378045.1	319968205	19384	25351	-	Reference Amel_4.5 Primary Assembly	-	-	LOC724976
XLOC_009072	XLOC_009072	XLOC_009072	7.35963	1.1447	2.68466	0.000263772	Group6:7678437-7679532	7460	727549	MODEL	571534267	XP_001123258.2	328785323	NC_007075.3	323388982	7678437	7679531	+	Reference Amel_4.5 Primary Assembly	-	-	LOC727549
XLOC_009116	XLOC_009116	XLOC_009116	10.4238	3.73602	1.4803	0.000263772	Group6:9329150-9336249	7460	412169	MODEL	571534503	XP_395632.3	110772336	NC_007075.3	323388982	9329150	9336248	+	Reference Amel_4.5 Primary Assembly	-	-	Sra-1
XLOC_009122	XLOC_009122	XLOC_009122	7.28296	3.45956	1.07394	0.00231751	Group6:9370158-9373980	7460	411167	MODEL	571534483	XP_394641.3	110757574	NW_003378075.1	319968175	747918	751739	-	Reference Amel_4.5 Primary Assembly	-	-	LOC411167
XLOC_009185	XLOC_009185	XLOC_009185	18.5835	0.384522	5.59481	0.000263772	Group6:14881620-14888579	7460	551600	MODEL	571536037	XP_623995.1	66511507	NW_003378158.1	319966092	350630	357588	+	Reference Amel_4.5 Primary Assembly	-	-	Cht5
XLOC_009218	XLOC_009218	XLOC_009218	15.7081	5.56616	1.49676	0.0102262	Group6:16028775-16055642	7460	100577214	MODEL	571536151	XP_003251601.1	328791622	NC_007075.3	323388982	16032753	16038822	+	Reference Amel_4.5 Primary Assembly	-	-	LOC100577214
XLOC_009232	XLOC_009232	XLOC_009232	7.55534	2.82978	1.4168	0.000263772	Group6:16282927-16311065	7460	100577928	MODEL	571536246	-	-	NW_003378170.1	319966080	16431	44568	+	Reference Amel_4.5 Primary Assembly	-	-	LOC100577928
XLOC_009242	XLOC_009242	XLOC_009242	32.1273	1.72083	4.22263	0.000263772	Group6:16438355-16441664	7460	724832	MODEL	571536315	XP_003251671.1	328792040	NW_003378170.1	319966080	171859	175167	+	Reference Amel_4.5 Primary Assembly	-	-	inx2
XLOC_009244	XLOC_009244	XLOC_009244	27.4817	0.968024	4.82729	0.000263772	Group6:16465793-16472232	7460	725480	MODEL	571536353	XP_001121323.1	110757782	NW_003378170.1	319966080	199297	205735	+	Reference Amel_4.5 Primary Assembly	-	-	LOC725480
XLOC_009275	XLOC_009275	XLOC_009275	18.3056	8.66149	1.0796	0.000263772	Group6:16846772-16849720	7460	724977	MODEL	571536579	XP_001120877.2	328791906	NW_003378170.1	319966080	580276	583223	+	Reference Amel_4.5 Primary Assembly	-	-	par-6
XLOC_009320	XLOC_009320	XLOC_009320	28.7978	10.6029	1.4415	0.000263772	Group6:18352952-18377742	7460	100578659	MODEL	571537128	XP_006571050.1	571537129	NW_003378171.1	319966079	714395	738763	+	Reference Amel_4.5 Primary Assembly	-	-	LOC100578659
XLOC_009402	XLOC_009402	XLOC_009402	8077.08	162.562	5.63477	0.000263772	Group6:4684128-4686259	7460	412202	VALIDATED	399220319	NP_001257759.1	399220320	NW_003377994.1	319968256	543989	546119	-	Reference Amel_4.5 Primary Assembly	-	-	CPR28
XLOC_009447	XLOC_009447	XLOC_009447	28.5416	13.0976	1.12377	0.000720606	Group6:6179807-6197339	7460	411387	MODEL	571533449	XP_394861.4	328782190	NC_007075.3	323388982	6179807	6197338	-	Reference Amel_4.5 Primary Assembly	-	-	LOC411387
XLOC_009457	XLOC_009457	XLOC_009457	1355.38	229.524	2.56197	0.000263772	Group6:6295427-6297469	7460	550827	MODEL	571533362	XP_623220.1	66535209	NC_007075.3	323388982	6295427	6297468	-	Reference Amel_4.5 Primary Assembly	-	-	LOC550827
XLOC_009471	XLOC_009471	XLOC_009471	22.269	5.98608	1.89535	0.000263772	Group6:6944915-6947555	7460	411970	MODEL	571534135	XP_395437.4	328784136	NC_007075.3	323388982	6944915	6947554	-	Reference Amel_4.5 Primary Assembly	-	-	LOC411970
XLOC_009490	XLOC_009490	XLOC_009490	5.54345	1.94068	1.51422	0.000263772	Group6:7520301-7576778	7460	409898	MODEL	571533885	XP_006564135.1	571533886	NW_003378045.1	319968205	51648	108124	+	Reference Amel_4.5 Primary Assembly	-	-	LOC409898
XLOC_009525	XLOC_009525	XLOC_009525	7.15153	1.16767	2.61462	0.000263772	Group6:9243064-9260299	7460	100576666	MODEL	571534593	XP_006565429.1	571534594	NC_007075.3	323388982	9243064	9260298	-	Reference Amel_4.5 Primary Assembly	-	-	LOC100576666
XLOC_009554	XLOC_009554	XLOC_009554	58.2243	5.57108	3.38559	0.000263772	Group6:10632423-10675395	7460	411159	MODEL	571535170	XP_394633.3	110757592	NW_003378112.1	319968138	1212394	1255506	+	Reference Amel_4.5 Primary Assembly	-	-	Grx-like1
XLOC_009557	XLOC_009557	XLOC_009557	12.9957	4.42932	1.55288	0.000263772	Group6:11214379-11220322	7460	551749	MODEL	571535142	XP_006568303.1	571535143	NC_007075.3	323388982	11214379	11220321	-	Reference Amel_4.5 Primary Assembly	-	-	LOC551749
XLOC_009598	XLOC_009598	XLOC_009598	5.10418	0.587752	3.1184	0.000263772	Group6:14325678-14336347	7460	102656661	MODEL	571535589	XP_006570568.1	571535590	NW_003378157.1	319966093	144643	155311	+	Reference Amel_4.5 Primary Assembly	-	-	LOC102656661
XLOC_009620	XLOC_009620	XLOC_009620	53.6111	24.3519	1.13849	0.000499436	Group6:15230333-15238018	7460	100576895	MODEL	571535892	XP_006570601.1	571535893	NC_007075.3	323388982	15230333	15238017	-	Reference Amel_4.5 Primary Assembly	-	-	LOC100576895
XLOC_009634	XLOC_009634	XLOC_009634	6.44964	0.867925	2.89358	0.000263772	Group6:15805432-15807827	7460	100577647	MODEL	571536216	XP_006570753.1	571536217	NW_003378168.1	319966082	1361	3755	-	Reference Amel_4.5 Primary Assembly	-	-	LOC100577647
XLOC_009648	XLOC_009648	XLOC_009648	9.07539	2.42971	1.90118	0.000499436	Group6:16062745-16072119	7460	100577919	MODEL	571536169	XP_006570745.1	571536170	NC_007075.3	323388982	16063233	16067606	-	Reference Amel_4.5 Primary Assembly	-	-	LOC100577919
XLOC_009656	XLOC_009656	XLOC_009656	11.5149	5.27834	1.12534	0.00391788	Group6:16397567-16399225	7460	551817	MODEL	571536274	XP_624205.1	66563115	NW_003378170.1	319966080	131071	132728	-	Reference Amel_4.5 Primary Assembly	-	-	parv1
XLOC_009717	XLOC_009717	XLOC_009717	221.985	4.3899	5.66013	0.000263772	Group6:17543776-17550094	7460	725813	MODEL	571537002	XP_001120478.2	328791955	NW_003378170.1	319966080	1277280	1283597	-	Reference Amel_4.5 Primary Assembly	-	-	Cda4
XLOC_009727	XLOC_009727	XLOC_009727	9.84087	4.63719	1.08553	0.000263772	Group6:18344198-18349807	7460	726133	MODEL	571537125	XP_001121896.2	328792102	NC_007075.3	323388982	18344198	18349806	-	Reference Amel_4.5 Primary Assembly	-	-	Exp6
XLOC_009761	XLOC_009761	XLOC_009761	37.1481	2.33148	3.99397	0.000263772	Group7:1217009-1235900	7460	102656392	MODEL	571537564	-	-	NW_003377885.1	319968365	297320	311443	-	Reference Amel_4.5 Primary Assembly	-	-	LOC102656392
XLOC_009762	XLOC_009762	XLOC_009762	24.1941	1.15979	4.38272	0.000263772	Group7:1236143-1245592	7460	551544	MODEL	571537667	XP_006558162.1	571537668	NC_007076.3	323388981	1236143	1245591	+	Reference Amel_4.5 Primary Assembly	-	-	Pxd
XLOC_009788	XLOC_009788	XLOC_009788	6.57692	2.78705	1.23867	0.000499436	Group7:2228621-2231927	7460	409083	MODEL	571538027	XP_392607.3	328778164	NW_003377929.1	319968321	243583	246888	+	Reference Amel_4.5 Primary Assembly	-	-	LOC409083
XLOC_009805	XLOC_009805	XLOC_009805	233.204	0.0930816	11.2908	0.00494101	Group7:2739992-2742745	7460	100578137	MODEL	571538172	XP_003249575.2	571538173	NW_003377945.1	319968305	300353	303105	-	Reference Amel_4.5 Primary Assembly	-	-	LOC100578137
XLOC_009817	XLOC_009817	XLOC_009817	26.0574	3.99757	2.7045	0.000263772	Group7:3459256-3465963	7460	413167	MODEL	571538476	XP_396618.2	66512987	NW_003377959.1	319968291	366158	370715	+	Reference Amel_4.5 Primary Assembly	-	-	Tsf2
XLOC_009900	XLOC_009900	XLOC_009900	153.02	53.8659	1.50628	0.000263772	Group7:8992240-8993455	7460	551998	MODEL	571539952	XP_006565559.1	571539953	NC_007076.3	323388981	8992240	8993454	+	Reference Amel_4.5 Primary Assembly	-	-	LOC551998
XLOC_009903	XLOC_009903	XLOC_009903	9.48423	4.04689	1.22872	0.000263772	Group7:9015099-9017850	7460	412804	MODEL	571540038	XP_396257.3	328785835	NW_003378077.1	319968173	1504833	1507583	-	Reference Amel_4.5 Primary Assembly	-	-	LOC412804
XLOC_009938	XLOC_009938	XLOC_009938	27.6729	10.2295	1.43573	0.000263772	Group7:10948685-10950683	7460	409558	MODEL	571540697	XP_006568427.1	571540698	NW_003378114.1	319968136	891988	893985	-	Reference Amel_4.5 Primary Assembly	-	-	Pabp2
XLOC_009945	XLOC_009945	XLOC_009945	36.7876	14.3418	1.35899	0.000263772	Group7:10997310-11003486	7460	414014	MODEL	571540565	XP_397449.2	66566223	NW_003378114.1	319968136	839185	845360	-	Reference Amel_4.5 Primary Assembly	-	-	Unr
XLOC_009962	XLOC_009962	XLOC_009962	12.2243	1.0521	3.53841	0.000263772	Group7:11271244-11274622	7460	100578834	MODEL	571540758	XP_003251218.1	328789027	NW_003378114.1	319968136	568049	571426	-	Reference Amel_4.5 Primary Assembly	-	-	LOC100578834
XLOC_010042	XLOC_010042	XLOC_010042	5.78013	1.52823	1.91924	0.000263772	Group7:607200-616239	7460	102656070	MODEL	571537468	XP_006557736.1	571537469	NC_007076.3	323388981	607200	616238	-	Reference Amel_4.5 Primary Assembly	-	-	LOC102656070
XLOC_010069	XLOC_010069	XLOC_010069	30.3471	6.95238	2.12598	0.000263772	Group7:2145513-2146296	7460	727239	MODEL	571537945	XP_001122949.1	110764283	NW_003377929.1	319968321	160475	161257	-	Reference Amel_4.5 Primary Assembly	-	-	LOC727239
XLOC_010090	XLOC_010090	XLOC_010090	467.929	65.3962	2.83901	0.000263772	Group7:2708174-2715457	7460	100577380	MODEL	571538192	-	-	NW_003377945.1	319968305	327641	334923	+	Reference Amel_4.5 Primary Assembly	-	-	LOC100577380
XLOC_010093	XLOC_010093	XLOC_010093	38.3711	0.301314	6.99261	0.000263772	Group7:2731221-2736761	7460	100577098	MODEL	571538176	XP_003249566.1	328778928	NC_007076.3	323388981	2731221	2735861	-	Reference Amel_4.5 Primary Assembly	-	-	LOC100577098
XLOC_010137	XLOC_010137	XLOC_010137	6.6075	0.75347	3.13248	0.000263772	Group7:4264213-4267692	7460	100577986	MODEL	571538751	XP_006560909.1	571538752	NW_003377986.1	319968264	347042	350520	-	Reference Amel_4.5 Primary Assembly	-	-	LOC100577986
XLOC_010180	XLOC_010180	XLOC_010180	57.8974	26.3402	1.13623	0.000263772	Group7:7440381-7443459	7460	413354	MODEL	571539321	XP_006564353.1	571539322	NW_003378051.1	319968199	231247	234324	+	Reference Amel_4.5 Primary Assembly	-	-	LOC413354
XLOC_010248	XLOC_010248	XLOC_010248	603.167	107.239	2.49172	0.000263772	Group7:11004623-11007164	7460	100578232	MODEL	571540562	XP_003251214.1	328789000	NW_003378114.1	319968136	835507	838047	+	Reference Amel_4.5 Primary Assembly	-	-	LOC100578232
XLOC_010265	XLOC_010265	XLOC_010265	20.8052	7.41243	1.48893	0.000499436	Group7:11282806-11293321	7460	552585	MODEL	571540755	-	-	NW_003378114.1	319968136	549350	559864	+	Reference Amel_4.5 Primary Assembly	-	-	LOC552585
XLOC_010296	XLOC_010296	XLOC_010296	115.408	0.107551	10.0675	0.000263772	Group7:12461591-12464559	7460	409163	MODEL	571541183	XP_392687.2	66512122	NC_007076.3	323388981	12461591	12464558	-	Reference Amel_4.5 Primary Assembly	-	-	LOC409163
XLOC_010297	XLOC_010297	XLOC_010297	245.313	15.1242	4.01969	0.000263772	Group7:12477993-12482981	7460	551089	MODEL	571541174	XP_006569520.1	571541175	NC_007076.3	323388981	12477993	12482980	-	Reference Amel_4.5 Primary Assembly	-	-	LOC551089
XLOC_010307	XLOC_010307	XLOC_010307	107.535	0.189138	9.15116	0.000263772	Group7:12686903-12714182	7460	724569	MODEL	571540997	XP_006569489.1	571540998	NC_007076.3	323388981	12690289	12713510	-	Reference Amel_4.5 Primary Assembly	-	-	LOC724569
XLOC_010345	XLOC_010345	XLOC_010345	11.2525	0.568094	4.30797	0.000263772	Group8:1575789-1601888	7460	725844	MODEL	571541738	XP_001121647.2	328777523	NW_003377907.1	319968343	105255	131353	+	Reference Amel_4.5 Primary Assembly	-	-	LOC725844
XLOC_010368	XLOC_010368	XLOC_010368	5.2614	2.25155	1.22453	0.000263772	Group8:1967388-1974200	7460	100578826	MODEL	571542238	XP_006558984.1	571542239	NC_007077.3	323388980	1967388	1974199	+	Reference Amel_4.5 Primary Assembly	-	-	LOC100578826
XLOC_010465	XLOC_010465	XLOC_010465	9.35695	3.69628	1.33996	0.000263772	Group8:4097898-4109711	7460	551514	MODEL	571543573	XP_006559739.1	571543574	NW_003377939.1	319968311	1876372	1888184	+	Reference Amel_4.5 Primary Assembly	-	-	SP20
XLOC_010517	XLOC_010517	XLOC_010517	6.31536	1.59389	1.98631	0.000263772	Group8:6605337-6624511	7460	100577587	MODEL	571544571	XP_006563933.1	571544572	NC_007077.3	323388980	6605337	6624510	+	Reference Amel_4.5 Primary Assembly	-	-	LOC100577587
XLOC_010565	XLOC_010565	XLOC_010565	6.44855	0.511714	3.65556	0.0441806	Group8:7665072-7762250	7460	102656248	MODEL	571545227	XP_006564679.1	571545228	NC_007077.3	323388980	7683599	7691777	+	Reference Amel_4.5 Primary Assembly	-	-	LOC102656248
XLOC_010566	XLOC_010566	XLOC_010566	25.6887	0.492954	5.70354	0.0284583	Group8:7665072-7762250	7460	102656294	MODEL	571545231	XP_006564680.1	571545232	NC_007077.3	323388980	7697258	7707024	+	Reference Amel_4.5 Primary Assembly	-	-	LOC102656294
XLOC_010569	XLOC_010569	XLOC_010569	1302.31	8.43692	7.27014	0.000263772	Group8:7764646-7771139	7460	100577901	MODEL	571545224	XP_003250488.1	328784720	NC_007077.3	323388980	7764646	7771138	+	Reference Amel_4.5 Primary Assembly	-	-	LOC100577901
XLOC_010621	XLOC_010621	XLOC_010621	102.728	0.186316	9.10686	0.000263772	Group8:9078636-9084882	7460	726725	MODEL	571545764	XP_006566897.1	571545765	NW_003378091.1	319968159	455148	461393	-	Reference Amel_4.5 Primary Assembly	-	-	CPR23
XLOC_010636	XLOC_010636	XLOC_010636	27.6229	3.19119	3.1137	0.000263772	Group8:9653241-9667247	7460	551553	MODEL	571545815	XP_623950.2	328788677	NW_003378100.1	319968150	63211	77216	+	Reference Amel_4.5 Primary Assembly	-	-	LOC551553
XLOC_010657	XLOC_010657	XLOC_010657	46.0756	22.0777	1.06141	0.000263772	Group8:10168907-10173875	7460	100577575	MODEL	571546003	XP_006568124.1	571546004	NW_003378103.1	319968147	223154	228856	+	Reference Amel_4.5 Primary Assembly	-	-	LOC100577575
XLOC_010659	XLOC_010659	XLOC_010659	36.5776	17.4226	1.07	0.000263772	Group8:10466627-10468002	7460	727038	MODEL	571546043	XP_001122750.3	571546044	NW_003378113.1	319968137	1789	3163	+	Reference Amel_4.5 Primary Assembly	-	-	LOC727038
XLOC_010667	XLOC_010667	XLOC_010667	169.8	22.6008	2.90939	0.000263772	Group8:10646061-10655249	7460	552685	MODEL	571546136	XP_006568334.1	571546137	NC_007077.3	323388980	10646061	10655248	+	Reference Amel_4.5 Primary Assembly	-	-	LOC552685
XLOC_010675	XLOC_010675	XLOC_010675	23.5399	9.30859	1.33847	0.000263772	Group8:11562882-11569681	7460	409912	MODEL	571546210	XP_393403.3	328789178	NC_007077.3	323388980	11562882	11569680	+	Reference Amel_4.5 Primary Assembly	-	-	LOC409912
XLOC_010693	XLOC_010693	XLOC_010693	41.5318	3.68478	3.49457	0.000263772	Group8:12801505-12807341	7460	102654527	MODEL	571546539	-	-	NC_007077.3	323388980	12802840	12805287	+	Reference Amel_4.5 Primary Assembly	-	-	LOC102654527
XLOC_010706	XLOC_010706	XLOC_010706	272.928	1.8502	7.2047	0.000263772	Group8:13051564-13056436	7460	724398	MODEL	571546750	XP_001120232.2	328790491	NW_003378142.1	319968108	457610	462481	+	Reference Amel_4.5 Primary Assembly	-	-	Twdl2
XLOC_010713	XLOC_010713	XLOC_010713	39.4605	8.63495	2.19215	0.000263772	Group8:13181044-13185801	7460	552721	MODEL	571546829	XP_625099.2	328790504	NC_007077.3	323388980	13181044	13185800	+	Reference Amel_4.5 Primary Assembly	-	-	Tspan17
XLOC_010732	XLOC_010732	XLOC_010732	22.0128	2.80998	2.96971	0.000263772	Group8:13491123-13494452	7460	100577363	MODEL	571547033	XP_006569887.1	571547034	NW_003378142.1	319968108	897169	900497	+	Reference Amel_4.5 Primary Assembly	-	-	LOC100577363
XLOC_010733	XLOC_010733	XLOC_010733	28.3188	4.46262	2.6658	0.000263772	Group8:13524258-13541322	7460	412959	MODEL	571547100	XP_006569903.1	571547101	NW_003378142.1	319968108	930304	947367	+	Reference Amel_4.5 Primary Assembly	-	-	MICAL-like
XLOC_010735	XLOC_010735	XLOC_010735	11.9367	5.63315	1.08339	0.000720606	Group8:37653-40871	7460	414015	MODEL	571541327	XP_397451.4	328775900	NW_003377851.1	319968399	37653	40870	-	Reference Amel_4.5 Primary Assembly	-	-	Abi
XLOC_010787	XLOC_010787	XLOC_010787	6.15465	2.66141	1.20949	0.00175315	Group8:1962930-1965639	7460	412027	MODEL	571542070	XP_395493.4	328777838	NC_007077.3	323388980	1962930	1965638	-	Reference Amel_4.5 Primary Assembly	-	-	pr-set7
XLOC_010788	XLOC_010788	XLOC_010788	63.558	31.7086	1.0032	0.00155593	Group8:1977353-1979309	7460	413915	MODEL	571542073	XP_397354.3	110767101	NC_007077.3	323388980	1977353	1979308	-	Reference Amel_4.5 Primary Assembly	-	-	Gos28
XLOC_010802	XLOC_010802	XLOC_010802	665.291	0.308826	11.073	0.000263772	Group8:2225442-2229701	7460	102654371	MODEL	571542271	XP_006559491.1	571542272	NC_007077.3	323388980	2225442	2229700	-	Reference Amel_4.5 Primary Assembly	-	-	LOC102654371
XLOC_010807	XLOC_010807	XLOC_010807	19.7139	8.04033	1.29388	0.000263772	Group8:2274187-2276544	7460	409369	MODEL	571542293	XP_392884.1	48103649	NW_003377939.1	319968311	52661	55031	-	Reference Amel_4.5 Primary Assembly	-	-	LOC409369
XLOC_010884	XLOC_010884	XLOC_010884	6.97947	2.28888	1.60848	0.000263772	Group8:3891867-3894217	7460	552242	MODEL	571543408	XP_006559708.1	571543409	NC_007077.3	323388980	3891867	3894216	-	Reference Amel_4.5 Primary Assembly	-	-	PLA2-1
XLOC_010967	XLOC_010967	XLOC_010967	30.6706	5.69945	2.42796	0.000263772	Group8:7052225-7054009	7460	411435	MODEL	571543955	XP_394908.4	328783750	NC_007077.3	323388980	7052225	7054008	-	Reference Amel_4.5 Primary Assembly	-	-	LOC411435
XLOC_010968	XLOC_010968	XLOC_010968	21.3612	6.09558	1.80916	0.000263772	Group8:7058620-7212988	7460	409722	MODEL	571544562	XP_006563931.1	571544563	NC_007077.3	323388980	7058620	7212987	-	Reference Amel_4.5 Primary Assembly	-	-	LOC409722
XLOC_011000	XLOC_011000	XLOC_011000	184.303	51.929	1.82747	0.000263772	Group8:7817992-7821867	7460	408969	MODEL	571545187	XP_392498.1	48096676	NW_003378056.1	319968194	1089471	1093345	+	Reference Amel_4.5 Primary Assembly	-	-	LOC408969
XLOC_011001	XLOC_011001	XLOC_011001	5.57161	1.94716	1.51672	0.000263772	Group8:7827632-7846858	7460	100577280	MODEL	571545630	XP_006564761.1	571545631	NC_007077.3	323388980	7827632	7846857	-	Reference Amel_4.5 Primary Assembly	-	-	LOC100577280
XLOC_011033	XLOC_011033	XLOC_011033	15.2072	1.0147	3.90563	0.000263772	Group8:8712857-8724131	7460	413676	MODEL	571545612	XP_006564756.1	571545613	NC_007077.3	323388980	8712857	8724130	-	Reference Amel_4.5 Primary Assembly	-	-	Ptr
XLOC_011041	XLOC_011041	XLOC_011041	9.5497	2.3121	2.04625	0.000263772	Group8:8823354-8827157	7460	411820	MODEL	571544679	XP_006564577.1	571544680	NW_003378056.1	319968194	84181	87983	+	Reference Amel_4.5 Primary Assembly	-	-	Mkp3
XLOC_011042	XLOC_011042	XLOC_011042	16.4831	1.06101	3.95747	0.000263772	Group8:8834973-8842822	7460	413844	MODEL	571544670	XP_397283.1	48141939	NC_007077.3	323388980	8834973	8842821	-	Reference Amel_4.5 Primary Assembly	-	-	LOC413844
XLOC_011055	XLOC_011055	XLOC_011055	126.077	0.615719	7.67782	0.000263772	Group8:9050251-9055214	7460	413679	MODEL	571545782	XP_397120.4	328787428	NW_003378091.1	319968159	484816	489778	+	Reference Amel_4.5 Primary Assembly	-	-	Cpap3-e
XLOC_011089	XLOC_011089	XLOC_011089	17.0404	4.56864	1.89912	0.000263772	Group8:10529565-10533732	7460	552642	MODEL	571546060	XP_625020.3	328788939	NC_007077.3	323388980	10529565	10533731	-	Reference Amel_4.5 Primary Assembly	-	-	Mcm3
XLOC_011090	XLOC_011090	XLOC_011090	20.1393	1.32852	3.92213	0.000263772	Group8:10534568-10539666	7460	412399	MODEL	571546062	XP_395856.2	66514748	NW_003378113.1	319968137	69730	74827	-	Reference Amel_4.5 Primary Assembly	-	-	LOC412399
XLOC_011092	XLOC_011092	XLOC_011092	37.2649	0.202181	7.52602	0.000935455	Group8:10638081-10640952	7460	100576916	MODEL	571546108	XP_006568328.1	571546109	NW_003378113.1	319968137	173243	176113	-	Reference Amel_4.5 Primary Assembly	-	-	LOC100576916
XLOC_011100	XLOC_011100	XLOC_011100	8.24012	3.22422	1.35371	0.000263772	Group8:11526088-11528690	7460	550698	MODEL	571546192	XP_623094.2	328789216	NC_007077.3	323388980	11526088	11528689	-	Reference Amel_4.5 Primary Assembly	-	-	LOC550698
XLOC_011126	XLOC_011126	XLOC_011126	557.798	28.5228	4.28955	0.000263772	Group8:12696800-12700595	7460	406117	PROVISIONAL	58585147	NP_001011600.1	58585148	NW_003378142.1	319968108	102846	106640	-	Reference Amel_4.5 Primary Assembly	-	-	HEX70b
XLOC_011127	XLOC_011127	XLOC_011127	29.676	6.23553	2.25071	0.000263772	Group8:12705701-12709746	7460	409354	PROVISIONAL	148887476	NP_001092187.1	148887477	NW_003378142.1	319968108	111747	115791	-	Reference Amel_4.5 Primary Assembly	-	-	Hex70c
XLOC_011168	XLOC_011168	XLOC_011168	9.73736	4.71803	1.04535	0.000499436	Group8:13497083-13520041	7460	725485	MODEL	571547029	XP_006569886.1	571547030	NW_003378142.1	319968108	903129	926086	-	Reference Amel_4.5 Primary Assembly	-	-	LOC725485
XLOC_011171	XLOC_011171	XLOC_011171	28.6956	12.7544	1.16983	0.000263772	Group9:11453-33760	7460	726958	MODEL	571547118	XP_001122675.2	328775833	NC_007078.3	323388979	11453	33759	+	Reference Amel_4.5 Primary Assembly	-	-	wgn
XLOC_011191	XLOC_011191	XLOC_011191	6.81748	0.913776	2.89933	0.000263772	Group9:1491195-1496580	7460	100576158	MODEL	571547442	XP_003249296.1	328777187	NW_003377901.1	319968349	272141	277525	+	Reference Amel_4.5 Primary Assembly	-	-	LOC100576158
XLOC_011192	XLOC_011192	XLOC_011192	25.9203	0.22683	6.83633	0.000263772	Group9:1498374-1507714	7460	724477	MODEL	571547514	XP_006558431.1	571547515	NW_003377901.1	319968349	279320	288659	+	Reference Amel_4.5 Primary Assembly	-	-	SPH51
XLOC_011231	XLOC_011231	XLOC_011231	8.70411	4.31566	1.01212	0.00374406	Group9:4453786-4461295	7460	726608	MODEL	571548253	XP_006561636.1	571548254	NW_003377999.1	319968251	33818	39637	+	Reference Amel_4.5 Primary Assembly	-	-	LOC726608
XLOC_011242	XLOC_011242	XLOC_011242	46.7542	0.0323472	10.4972	0.000263772	Group9:4853111-4887506	7460	102656198	MODEL	571548382	XP_006561665.1	571548383	NC_007078.3	323388979	4853111	4887505	+	Reference Amel_4.5 Primary Assembly	-	-	LOC102656198
XLOC_011251	XLOC_011251	XLOC_011251	571.144	6.83435	6.38491	0.000263772	Group9:5134611-5140470	7460	552217	MODEL	571548450	XP_624597.2	110759415	NC_007078.3	323388979	5134611	5140469	+	Reference Amel_4.5 Primary Assembly	-	-	LOC552217
XLOC_011253	XLOC_011253	XLOC_011253	8.15176	3.70085	1.13926	0.000499436	Group9:5148657-5152028	7460	412155	MODEL	571548464	XP_395619.4	328781430	NC_007078.3	323388979	5148657	5152027	+	Reference Amel_4.5 Primary Assembly	-	-	LOC412155
XLOC_011268	XLOC_011268	XLOC_011268	7169.17	527.916	3.76343	0.000263772	Group9:5477501-5488819	7460	409602	MODEL	571548693	XP_393105.3	328781001	NC_007078.3	323388979	5477501	5482008	+	Reference Amel_4.5 Primary Assembly	-	-	LOC409602
XLOC_011269	XLOC_011269	XLOC_011269	10.5098	0.5259	4.32081	0.000263772	Group9:5488992-5491599	7460	100577064	MODEL	571549907	XP_006561953.1	571549908	NW_003377999.1	319968251	1069024	1071630	+	Reference Amel_4.5 Primary Assembly	-	-	LOC100577064
XLOC_011270	XLOC_011270	XLOC_011270	119.601	0.385697	8.27655	0.000263772	Group9:5493902-5497638	7460	412767	MODEL	571548696	XP_396220.2	66530058	NW_003377999.1	319968251	1073934	1077669	+	Reference Amel_4.5 Primary Assembly	-	-	LOC412767
XLOC_011272	XLOC_011272	XLOC_011272	2075.11	127.103	4.02912	0.000263772	Group9:5513008-5517095	7460	552773	MODEL	571548704	XP_625151.1	66530060	NW_003377999.1	319968251	1093040	1097126	+	Reference Amel_4.5 Primary Assembly	-	-	LOC552773
XLOC_011273	XLOC_011273	XLOC_011273	7.92979	0.206857	5.26058	0.000263772	Group9:5530354-5532864	7460	727021	MODEL	571548741	XP_001122734.2	328781014	NW_003377999.1	319968251	1110386	1112895	+	Reference Amel_4.5 Primary Assembly	-	-	LOC727021
XLOC_011296	XLOC_011296	XLOC_011296	45.9111	1.61876	4.82588	0.000263772	Group9:6190435-6194085	7460	725178	MODEL	571548906	XP_003249914.1	328781068	NW_003377999.1	319968251	1770467	1774116	+	Reference Amel_4.5 Primary Assembly	-	-	LOC725178
XLOC_011337	XLOC_011337	XLOC_011337	19.7847	3.82904	2.36933	0.000263772	Group9:7328334-7332257	7460	409009	MODEL	571549580	XP_392538.3	328781210	NW_003377999.1	319968251	2908366	2912288	+	Reference Amel_4.5 Primary Assembly	-	-	LOC409009
XLOC_011351	XLOC_011351	XLOC_011351	13.8202	0	Inf	0.0120992	Group9:8173323-8191794	7460	102655891	MODEL	571549677	XP_006561910.1	571549678	NW_003377999.1	319968251	3753355	3768747	+	Reference Amel_4.5 Primary Assembly	-	-	LOC102655891
XLOC_011352	XLOC_011352	XLOC_011352	322.433	1.7965	7.48766	0.000263772	Group9:8220571-8225714	7460	102655319	MODEL	571549951	XP_006561964.1	571549952	NW_003377999.1	319968251	3800603	3805745	+	Reference Amel_4.5 Primary Assembly	-	-	LOC102655319
XLOC_011361	XLOC_011361	XLOC_011361	924.164	4.17809	7.78916	0.000263772	Group9:8729796-8730984	7460	100576161	MODEL	571549820	XP_003249952.2	571549821	NW_003377999.1	319968251	4309828	4311015	+	Reference Amel_4.5 Primary Assembly	-	-	LOC100576161
XLOC_011363	XLOC_011363	XLOC_011363	5.27129	0	Inf	0.000263772	Group9:8738604-8740572	7460	102655476	MODEL	571549963	XP_006561967.1	571549964	NW_003377999.1	319968251	4318636	4320603	+	Reference Amel_4.5 Primary Assembly	-	-	LOC102655476
XLOC_011366	XLOC_011366	XLOC_011366	7.85997	1.82667	2.10531	0.000263772	Group9:8753416-8757828	7460	102655512	MODEL	571549966	XP_006561968.1	571549967	NC_007078.3	323388979	8753416	8757827	+	Reference Amel_4.5 Primary Assembly	-	-	LOC102655512
XLOC_011446	XLOC_011446	XLOC_011446	23.7291	11.4681	1.04904	0.000720606	Group9:262577-268314	7460	409741	MODEL	571547189	XP_006557282.1	571547190	NW_003377846.1	319968404	262577	268313	-	Reference Amel_4.5 Primary Assembly	-	-	RhoGDI
XLOC_011459	XLOC_011459	XLOC_011459	7.15718	0.109733	6.02732	0.0426993	Group9:1456353-1488241	7460	411358	MODEL	571547444	XP_394832.1	48098822	NC_007078.3	323388979	1474457	1478325	-	Reference Amel_4.5 Primary Assembly	-	-	SP5
XLOC_011483	XLOC_011483	XLOC_011483	19.13	0.400597	5.57754	0.0140548	Group9:4085521-4297766	7460	102655639	MODEL	571547946	XP_006560829.1	571547947	NC_007078.3	323388979	4087980	4137388	-	Reference Amel_4.5 Primary Assembly	-	-	LOC102655639
XLOC_011529	XLOC_011529	XLOC_011529	641.261	0.245591	11.3504	0.000263772	Group9:5517507-5522787	7460	727010	MODEL	571548707	XP_001122724.2	328781008	NW_003377999.1	319968251	1097539	1102818	-	Reference Amel_4.5 Primary Assembly	-	-	LOC727010
XLOC_011542	XLOC_011542	XLOC_011542	1138.11	167.955	2.7605	0.000263772	Group9:6125310-6126670	7460	100577887	MODEL	571548837	XP_006561737.1	571548838	NW_003377999.1	319968251	1705342	1706701	-	Reference Amel_4.5 Primary Assembly	-	-	LOC100577887
XLOC_011560	XLOC_011560	XLOC_011560	10.131	4.61593	1.13408	0.000499436	Group9:6356005-6365100	7460	411447	MODEL	571548999	XP_394921.3	328781094	NW_003377999.1	319968251	1936037	1945131	-	Reference Amel_4.5 Primary Assembly	-	-	LOC411447
XLOC_011592	XLOC_011592	XLOC_011592	12.3319	0.0542839	7.82766	0.000263772	Group9:7117781-7131681	7460	411330	MODEL	571549934	XP_006561959.1	571549935	NC_007078.3	323388979	7117781	7131680	-	Reference Amel_4.5 Primary Assembly	-	-	LOC411330
XLOC_011618	XLOC_011618	XLOC_011618	11754.8	3.81391	11.5897	0.000263772	Group9:8163749-8165664	7460	100578625	MODEL	571549674	XP_003249944.1	328781237	NW_003377999.1	319968251	3743781	3745695	-	Reference Amel_4.5 Primary Assembly	-	-	LOC100578625
XLOC_011619	XLOC_011619	XLOC_011619	108049	34.7771	11.6013	0.000263772	Group9:8172121-8173250	7460	409002	VALIDATED	292494896	NP_001167611.1	292494897	NC_007078.3	323388979	8172121	8173249	-	Reference Amel_4.5 Primary Assembly	-	-	LOC409002
XLOC_011620	XLOC_011620	XLOC_011620	91.3936	0.51041	7.48429	0.000263772	Group9:8173323-8191794	7460	411317	VALIDATED	339717031	NP_001229927.1	339717032	NW_003377999.1	319968251	3768595	3771825	-	Reference Amel_4.5 Primary Assembly	-	-	LOC411317
XLOC_011622	XLOC_011622	XLOC_011622	15.4272	0.590511	4.70737	0.000263772	Group9:8209113-8219003	7460	100578664	MODEL	571549688	XP_006561911.1	571549689	NW_003377999.1	319968251	3789145	3799034	-	Reference Amel_4.5 Primary Assembly	-	-	LOC100578664
XLOC_011635	XLOC_011635	XLOC_011635	122.554	0.258501	8.88903	0.000263772	Group9:8707648-8709356	7460	100576090	VALIDATED	399220305	NP_001257752.1	399220306	NW_003377999.1	319968251	4287680	4289387	-	Reference Amel_4.5 Primary Assembly	-	-	CPR11
XLOC_011636	XLOC_011636	XLOC_011636	127.464	6.16286	4.37035	0.000263772	Group9:8711145-8723186	7460	725710	MODEL	571549809	XP_006561935.1	571549810	NW_003377999.1	319968251	4291177	4303217	-	Reference Amel_4.5 Primary Assembly	-	-	LOC725710
XLOC_011674	XLOC_011674	XLOC_011674	70.2901	0.595923	6.88205	0.000263772	Group9:10048481-10059125	7460	100578770	MODEL	571550261	XP_003251065.2	571550262	NW_003378095.1	319968155	799085	809728	-	Reference Amel_4.5 Primary Assembly	-	-	LOC100578770
XLOC_011676	XLOC_011676	XLOC_011676	15.1343	0.0630171	7.90786	0.000263772	Group9:10085509-10092428	7460	102654795	MODEL	571551191	XP_006567644.1	571551192	NW_003378095.1	319968155	836113	843031	-	Reference Amel_4.5 Primary Assembly	-	-	LOC102654795
XLOC_011737	XLOC_011737	XLOC_011737	8.93491	0.986082	3.17967	0.000263772	GroupUn102:9376-11252	7460	100576623	MODEL	571577794	XP_006572180.1	571577795	NW_003378287.1	319965732	9376	11251	-	Reference Amel_4.5 Primary Assembly	-	-	LOC100576623
XLOC_011742	XLOC_011742	XLOC_011742	437.678	0.453653	9.91406	0.000263772	GroupUn1029:2218-3496	7460	727546	MODEL	571578785	-	-	NW_003379214.1	319964805	2218	3495	+	Reference Amel_4.5 Primary Assembly	-	-	LOC727546
XLOC_011754	XLOC_011754	XLOC_011754	5.51816	2.44034	1.17711	0.00155593	GroupUn106:29428-31316	7460	102654884	MODEL	571577836	-	-	NW_003378291.1	319965728	29428	31315	+	Reference Amel_4.5 Primary Assembly	-	-	LOC102654884
XLOC_011764	XLOC_011764	XLOC_011764	5.72818	1.33398	2.10234	0.000263772	GroupUn107:52967-68291	7460	411502	MODEL	571577846	XP_394975.5	571577847	NW_003378292.1	319965727	52967	68290	-	Reference Amel_4.5 Primary Assembly	-	-	LOC411502
XLOC_011772	XLOC_011772	XLOC_011772	75.9522	6.61228	3.52187	0.000263772	GroupUn11:6909-16305	7460	724624	MODEL	571576900	XP_001120518.2	328792982	NW_003378196.1	319965823	6909	16304	+	Reference Amel_4.5 Primary Assembly	-	-	LOC724624
XLOC_011783	XLOC_011783	XLOC_011783	66.4253	2.08062	4.99665	0.000263772	GroupUn111:32043-34001	7460	102655358	MODEL	571577857	XP_006572196.1	571577858	NW_003378296.1	319965723	32043	34000	-	Reference Amel_4.5 Primary Assembly	-	-	LOC102655358
XLOC_011790	XLOC_011790	XLOC_011790	19.6081	1.51114	3.69774	0.000263772	GroupUn113:14479-38915	7460	409402	MODEL	571577860	XP_392917.5	571577861	NW_003378298.1	319965721	15421	27106	-	Reference Amel_4.5 Primary Assembly	-	-	f
XLOC_011792	XLOC_011792	XLOC_011792	84.0736	0.518156	7.34212	0.000263772	GroupUn1142:4004-6969	7460	100577922	MODEL	571578807	XP_003251967.2	571578808	NW_003379327.1	319964692	4004	6968	+	Reference Amel_4.5 Primary Assembly	-	-	LOC100577922
XLOC_011799	XLOC_011799	XLOC_011799	10.3247	3.60948	1.51624	0.013083	GroupUn115:37830-52883	7460	409268	MODEL	571577897	-	-	NW_003378300.1	319965719	37830	47335	-	Reference Amel_4.5 Primary Assembly	-	-	LOC409268
XLOC_011800	XLOC_011800	XLOC_011800	15.1976	1.61703	3.23243	0.000263772	GroupUn115:53492-57855	7460	409433	MODEL	571577891	XP_392946.2	66562328	NW_003378300.1	319965719	53492	57854	-	Reference Amel_4.5 Primary Assembly	-	-	LOC409433
XLOC_011811	XLOC_011811	XLOC_011811	214.975	54.217	1.98735	0.00303224	GroupUn119:11026-30978	7460	409228	MODEL	571577907	XP_392752.3	328793540	NW_003378304.1	319965715	11026	19996	+	Reference Amel_4.5 Primary Assembly	-	-	SCR-B10
XLOC_011828	XLOC_011828	XLOC_011828	62.5171	6.1001	3.35734	0.000263772	GroupUn121:46181-88032	7460	726688	MODEL	571577940	XP_001122411.3	571577941	NW_003378306.1	319965713	46181	88031	+	Reference Amel_4.5 Primary Assembly	-	-	LOC726688
XLOC_011835	XLOC_011835	XLOC_011835	2115.78	2.23511	9.88663	0.000263772	GroupUn123:23173-26877	7460	552281	PROVISIONAL	217330651	NP_001136109.1	217330652	NW_003378308.1	319965711	23173	26876	-	Reference Amel_4.5 Primary Assembly	-	-	Grp
XLOC_011844	XLOC_011844	XLOC_011844	13.0767	0.110718	6.88397	0.000263772	GroupUn125:31480-45428	7460	100578587	MODEL	571577955	XP_003251898.2	571577956	NW_003378310.1	319965709	31480	45427	-	Reference Amel_4.5 Primary Assembly	-	-	LOC100578587
XLOC_011859	XLOC_011859	XLOC_011859	27.8608	0.95055	4.87333	0.000263772	GroupUn1268:98-508	7460	724897	MODEL	571578842	XP_001120797.3	571578843	NW_003379453.1	319964566	98	507	-	Reference Amel_4.5 Primary Assembly	-	-	CPR22
XLOC_011892	XLOC_011892	XLOC_011892	7.08132	1.85467	1.93286	0.000263772	GroupUn138:20989-37339	7460	409554	MODEL	571578060	XP_006572267.1	571578061	NW_003378323.1	319965696	20989	37338	+	Reference Amel_4.5 Primary Assembly	-	-	Dap160
XLOC_011895	XLOC_011895	XLOC_011895	21.3494	0.128789	7.37304	0.000263772	GroupUn138:38500-46241	7460	100576919	MODEL	571578045	XP_003251907.1	328793627	NW_003378323.1	319965696	38500	46240	-	Reference Amel_4.5 Primary Assembly	-	-	LOC100576919
XLOC_011904	XLOC_011904	XLOC_011904	10.7626	4.44702	1.27511	0.000263772	GroupUn14:15481-18354	7460	102654871	MODEL	571576943	XP_006571897.1	571576944	NW_003378199.1	319965820	15481	18353	+	Reference Amel_4.5 Primary Assembly	-	-	LOC102654871
XLOC_011908	XLOC_011908	XLOC_011908	545.82	0.35471	10.5876	0.000263772	GroupUn14:76073-78443	7460	409345	VALIDATED	399220297	NP_001257748.1	399220298	NW_003378199.1	319965820	76073	78442	+	Reference Amel_4.5 Primary Assembly	-	-	CPR3
XLOC_011909	XLOC_011909	XLOC_011909	179.96	0.152034	10.2091	0.00560073	GroupUn14:96144-97368	7460	552627	VALIDATED	399158373	NP_001257746.1	399158374	NW_003378199.1	319965820	96144	97367	+	Reference Amel_4.5 Primary Assembly	-	-	CPR1
XLOC_011917	XLOC_011917	XLOC_011917	70.4056	3.45395	4.34937	0.000263772	GroupUn14:89409-90535	7460	727197	VALIDATED	399220295	NP_001257747.1	399220296	NW_003378199.1	319965820	89409	90534	-	Reference Amel_4.5 Primary Assembly	-	-	CPR2
XLOC_011958	XLOC_011958	XLOC_011958	79.1844	37.6633	1.07206	0.000263772	GroupUn148:76913-79326	7460	724279	MODEL	571578137	-	-	NW_003378333.1	319965686	76913	79325	+	Reference Amel_4.5 Primary Assembly	-	-	LOC724279
XLOC_012034	XLOC_012034	XLOC_012034	7.55993	1.62057	2.22187	0.000263772	GroupUn167:9512-12584	7460	725140	MODEL	571578274	XP_001121024.2	328793729	NW_003378352.1	319965667	9512	12583	+	Reference Amel_4.5 Primary Assembly	-	-	LOC725140
XLOC_012049	XLOC_012049	XLOC_012049	10.5999	1.08537	3.28779	0.000263772	GroupUn170:62021-63390	7460	552002	MODEL	571578288	XP_006572349.1	571578289	NW_003378355.1	319965664	62021	63389	-	Reference Amel_4.5 Primary Assembly	-	-	LOC552002
XLOC_012076	XLOC_012076	XLOC_012076	256.54	1.91188	7.06805	0.000263772	GroupUn18:45422-49275	7460	551905	MODEL	571577000	XP_624294.3	328793034	NW_003378203.1	319965816	45422	49274	+	Reference Amel_4.5 Primary Assembly	-	-	CTL11
XLOC_012083	XLOC_012083	XLOC_012083	27.8435	12.2218	1.18788	0.000263772	GroupUn18:37304-42674	7460	100578694	MODEL	571577020	XP_003251820.1	328793047	NW_003378203.1	319965816	37304	42673	-	Reference Amel_4.5 Primary Assembly	-	-	LOC100578694
XLOC_012086	XLOC_012086	XLOC_012086	7.01283	1.72627	2.02234	0.000263772	GroupUn18:61716-73346	7460	100578519	MODEL	571577008	XP_003251819.1	328793040	NW_003378203.1	319965816	61716	73345	-	Reference Amel_4.5 Primary Assembly	-	-	LOC100578519
XLOC_012087	XLOC_012087	XLOC_012087	21.5847	0.36546	5.88415	0.000263772	GroupUn18:81974-92303	7460	726554	MODEL	571577017	XP_006571921.1	571577018	NW_003378203.1	319965816	81974	92302	-	Reference Amel_4.5 Primary Assembly	-	-	LOC726554
XLOC_012127	XLOC_012127	XLOC_012127	14.1982	0.748326	4.24589	0.000263772	GroupUn189:2354-5808	7460	726559	MODEL	571578378	XP_001122286.2	328793799	NW_003378374.1	319965645	2354	5807	-	Reference Amel_4.5 Primary Assembly	-	-	LOC726559
XLOC_012253	XLOC_012253	XLOC_012253	27.4848	7.74214	1.82783	0.000263772	GroupUn234:2155-8379	7460	726003	VALIDATED	507418851	NP_001265259.1	507418852	NW_003378419.1	319965600	2155	8378	+	Reference Amel_4.5 Primary Assembly	-	-	Rep
XLOC_012329	XLOC_012329	XLOC_012329	7.26886	2.92757	1.31202	0.030287	GroupUn2634:353-1064	7460	100576232	MODEL	571579153	XP_006572597.1	571579154	NW_003380817.1	319963202	353	1063	-	Reference Amel_4.5 Primary Assembly	-	-	LOC100576232
XLOC_012361	XLOC_012361	XLOC_012361	16.4741	5.29105	1.63857	0.000263772	GroupUn274:7797-10256	7460	412235	MODEL	571578561	XP_395697.2	66534906	NW_003378459.1	319965560	7797	10255	-	Reference Amel_4.5 Primary Assembly	-	-	LOC412235
XLOC_012387	XLOC_012387	XLOC_012387	7.07407	2.0261	1.80383	0.000263772	GroupUn2872:866-2007	7460	727651	MODEL	571579205	XP_001123358.2	328794238	NW_003381055.1	319962963	866	2006	-	Reference Amel_4.5 Primary Assembly	-	-	LOC727651
XLOC_012504	XLOC_012504	XLOC_012504	21.3389	0.274928	6.27829	0.00391788	GroupUn3226:82-543	7460	102655276	MODEL	571579277	XP_006572627.1	571579278	NW_003381409.1	319962593	82	542	-	Reference Amel_4.5 Primary Assembly	-	-	LOC102655276
XLOC_012547	XLOC_012547	XLOC_012547	103.378	44.3606	1.22058	0.000263772	GroupUn3462:6-3558	7460	408362	MODEL	571579327	XP_391912.1	48097526	NW_003381644.1	319962358	6	3557	+	Reference Amel_4.5 Primary Assembly	-	-	LOC408362
XLOC_012570	XLOC_012570	XLOC_012570	17.7136	2.20571	3.00554	0.000263772	GroupUn36:1978-3374	7460	727126	MODEL	571577196	XP_001122840.1	110776960	NW_003378221.1	319965798	1978	3373	-	Reference Amel_4.5 Primary Assembly	-	-	LOC727126
XLOC_012571	XLOC_012571	XLOC_012571	11.4394	4.97922	1.20002	0.025663	GroupUn3600:1-875	7460	102654180	MODEL	571579353	-	-	NW_003381782.1	319962220	1	874	-	Reference Amel_4.5 Primary Assembly	-	-	LOC102654180
XLOC_012626	XLOC_012626	XLOC_012626	7.37431	2.22085	1.7314	0.000263772	GroupUn39:26364-108169	7460	100578332	MODEL	571577221	XP_003251837.2	571577222	NW_003378224.1	319965795	26364	108168	+	Reference Amel_4.5 Primary Assembly	-	-	LOC100578332
XLOC_012655	XLOC_012655	XLOC_012655	6.95414	2.35207	1.56394	0.000263772	GroupUn4047:6-1169	7460	100576978	MODEL	571579462	XP_003252050.1	328794369	NW_003382229.1	319961773	6	1168	+	Reference Amel_4.5 Primary Assembly	-	-	LOC100576978
XLOC_012715	XLOC_012715	XLOC_012715	12.1388	4.71927	1.363	0.000263772	GroupUn43:95481-97142	7460	550692	MODEL	571577303	XP_623088.1	66536790	NW_003378228.1	319965791	95481	97141	-	Reference Amel_4.5 Primary Assembly	-	-	LOC550692
XLOC_012730	XLOC_012730	XLOC_012730	229.707	40.7036	2.49656	0.000263772	GroupUn4341:628-3072	7460	449496	PROVISIONAL	58585221	NP_001011640.1	58585222	NW_003382523.1	319961479	628	3071	+	Reference Amel_4.5 Primary Assembly	-	-	JHBP-1
XLOC_012752	XLOC_012752	XLOC_012752	7.57552	1.843	2.03929	0.00249619	GroupUn444:4081-18437	7460	102656465	MODEL	571578645	XP_006572458.1	571578646	NW_003378629.1	319965390	4081	18436	+	Reference Amel_4.5 Primary Assembly	-	-	LOC102656465
XLOC_012774	XLOC_012774	XLOC_012774	12.2339	0	Inf	0.000263772	GroupUn4564:14-1262	7460	102656714	MODEL	571579602	XP_006572731.1	571579603	NW_003382746.1	319961256	14	1261	-	Reference Amel_4.5 Primary Assembly	-	-	LOC102656714
XLOC_012777	XLOC_012777	XLOC_012777	5.07216	0.0566791	6.48364	0.00155593	GroupUn4572:7555-14404	7460	102656898	MODEL	571579611	XP_006572734.1	571579612	NW_003382754.1	319961248	7555	14403	+	Reference Amel_4.5 Primary Assembly	-	-	LOC102656898
XLOC_012803	XLOC_012803	XLOC_012803	8.41077	3.79587	1.14781	0.0118119	GroupUn4748:166-1632	7460	100576427	MODEL	571579642	XP_003252074.1	328794470	NW_003382930.1	319961072	166	1631	+	Reference Amel_4.5 Primary Assembly	-	-	LOC100576427
XLOC_012899	XLOC_012899	XLOC_012899	27.8369	4.33688	2.68227	0.000263772	GroupUn52:91106-95869	7460	412665	MODEL	571577386	XP_006572049.1	571577387	NW_003378237.1	319965782	91106	95868	-	Reference Amel_4.5 Primary Assembly	-	-	LOC412665
XLOC_012920	XLOC_012920	XLOC_012920	39.4925	0.105414	8.54936	0.000263772	GroupUn55:13173-23342	7460	412222	MODEL	571577421	XP_006572063.1	571577422	NW_003378240.1	319965779	13173	23341	+	Reference Amel_4.5 Primary Assembly	-	-	LOC412222
XLOC_012922	XLOC_012922	XLOC_012922	118.097	0.132619	9.79847	0.00303224	GroupUn55:58543-65228	7460	102655595	MODEL	571577424	XP_006572064.1	571577425	NW_003378240.1	319965779	58543	65227	+	Reference Amel_4.5 Primary Assembly	-	-	LOC102655595
XLOC_012923	XLOC_012923	XLOC_012923	22.0326	1.83591	3.58508	0.000263772	GroupUn55:81708-90596	7460	727170	MODEL	571577419	XP_006572062.1	571577420	NW_003378240.1	319965779	81708	90595	+	Reference Amel_4.5 Primary Assembly	-	-	LOC727170
XLOC_012950	XLOC_012950	XLOC_012950	15.0296	5.93613	1.34021	0.000263772	GroupUn6:28964-33995	7460	552667	MODEL	571576793	XP_006571848.1	571576794	NW_003378191.1	319965828	28964	33048	+	Reference Amel_4.5 Primary Assembly	-	-	LOC552667
XLOC_012975	XLOC_012975	XLOC_012975	6.92486	3.16045	1.13166	0.00135382	GroupUn60:6634-103673	7460	727485	MODEL	571577457	XP_006572071.1	571577458	NW_003378245.1	319965774	6634	103672	-	Reference Amel_4.5 Primary Assembly	-	-	LOC727485
XLOC_012976	XLOC_012976	XLOC_012976	9.86941	3.05044	1.69395	0.000263772	GroupUn61:60020-90315	7460	727456	MODEL	571577466	XP_003251860.1	328793292	NW_003378246.1	319965773	60020	90314	+	Reference Amel_4.5 Primary Assembly	-	-	LOC727456
XLOC_012987	XLOC_012987	XLOC_012987	3760.37	1355.09	1.47249	0.0213692	GroupUn63:1155-1247	7460	100629078	PROVISIONAL	337756477	-	-	NW_003378248.1	319965771	1155	1246	+	Reference Amel_4.5 Primary Assembly	-	-	Mir3759
XLOC_012995	XLOC_012995	XLOC_012995	7.26347	0.66578	3.44754	0.000263772	GroupUn64:3717-5910	7460	724319	MODEL	571577527	XP_001120123.2	571577528	NW_003378249.1	319965770	3717	5909	+	Reference Amel_4.5 Primary Assembly	-	-	LOC724319
XLOC_013011	XLOC_013011	XLOC_013011	11.487	2.96916	1.95187	0.000263772	GroupUn66:18725-36032	7460	100578884	MODEL	571577539	-	-	NW_003378251.1	319965768	18725	36031	-	Reference Amel_4.5 Primary Assembly	-	-	LOC100578884
XLOC_013027	XLOC_013027	XLOC_013027	1942.33	19.1984	6.66066	0.000263772	GroupUn72:10692-40833	7460	552154	MODEL	571577548	XP_624536.2	328793329	NW_003378257.1	319965762	13773	40832	-	Reference Amel_4.5 Primary Assembly	-	-	CTL7
XLOC_013058	XLOC_013058	XLOC_013058	9.9824	2.82772	1.81975	0.000263772	GroupUn778:30-4394	7460	552604	MODEL	571578729	XP_006572482.1	571578730	NW_003378963.1	319965056	30	4393	-	Reference Amel_4.5 Primary Assembly	-	-	LOC552604
XLOC_013082	XLOC_013082	XLOC_013082	122.777	4.85361	4.66083	0.000263772	GroupUn84:13114-34003	7460	102656543	MODEL	571577607	XP_006572122.1	571577608	NW_003378269.1	319965750	13114	34002	+	Reference Amel_4.5 Primary Assembly	-	-	LOC102656543
XLOC_013107	XLOC_013107	XLOC_013107	9.31083	2.89842	1.68364	0.000263772	GroupUn87:9706-10861	7460	102654390	MODEL	571577660	-	-	NW_003378272.1	319965747	9706	10860	+	Reference Amel_4.5 Primary Assembly	-	-	LOC102654390
XLOC_013149	XLOC_013149	XLOC_013149	53.7519	2.09407	4.68193	0.000263772	GroupUn94:139697-142858	7460	412735	MODEL	571577747	XP_396188.3	328793440	NW_003378279.1	319965740	139697	142857	-	Reference Amel_4.5 Primary Assembly	-	-	LOC412735

## Sheet: Amel_Pbm>Ne
S2 File. Genes upregulated in the comparisons of the developmental phases of each bee species, A. mellifera, F. varia and C. analis. Pharate-adult (Pbm), newly-emerged (Ne) and forager (Fg) developmental phases. The bee species and developmental phases compared are specified in the inferior margin of each table in this File. For example: Amel_Pbm>Ne means the list of A. mellifera genes upregulate…
test_id	gene_id	Ne	Pbm	log2.fold_change.	q_value	locus	tax_id	GeneID	status.y	RNA_nucleotide_gi	protein_accession.version	protein_gi	genomic_nucleotide_accession.version	genomic_nucleotide_gi	start_position_on_the_genomic_accession	end_position_on_the_genomic_accession	orientation	assembly	mature_peptide_accession.version	mature_peptide_gi	Symbol
XLOC_000041	XLOC_000041	2.17006	8.55895	-1.9797	0.000263772	Group1:1478162-1483937	7460	411808	MODEL	571500122	XP_006558679.1	571500123	NW_003377906.1	319968344	839192	844966	-	Reference Amel_4.5 Primary Assembly	-	-	LOC411808
XLOC_000048	XLOC_000048	123.966	1470.79	-3.56858	0.000263772	Group1:1605960-1634751	7460	409852	MODEL	571500018	XP_393342.2	66555974	NW_003377906.1	319968344	688378	717168	-	Reference Amel_4.5 Primary Assembly	-	-	LOC409852
XLOC_000121	XLOC_000121	6.09362	35.9692	-2.56139	0.000263772	Group1:4299035-4332216	7460	408618	MODEL	571500683	XP_006561558.1	571500684	NW_003377997.1	319968253	104074	124835	-	Reference Amel_4.5 Primary Assembly	-	-	LOC408618
XLOC_000141	XLOC_000141	10.1585	31.0091	-1.61	0.000263772	Group1:4737357-4741108	7460	411799	MODEL	571500868	XP_395266.4	328781461	NW_003378001.1	319968249	449923	453673	-	Reference Amel_4.5 Primary Assembly	-	-	GalNAc-T2
XLOC_000144	XLOC_000144	4.08328	9.41541	-1.2053	0.000263772	Group1:4760962-4819842	7460	724535	MODEL	571501088	XP_006562020.1	571501089	NW_003378001.1	319968249	371189	430068	-	Reference Amel_4.5 Primary Assembly	-	-	LOC724535
XLOC_000193	XLOC_000193	2.94899	7.29898	-1.30747	0.000263772	Group1:6130516-6134486	7460	724536	MODEL	571501729	XP_001120425.1	110749004	NW_003378036.1	319968214	202330	206299	+	Reference Amel_4.5 Primary Assembly	-	-	LOC724536
XLOC_000195	XLOC_000195	3.98781	11.2407	-1.49506	0.000263772	Group1:6151727-6166762	7460	724634	MODEL	571502312	XP_006563361.1	571502313	NW_003378036.1	319968214	223541	238575	+	Reference Amel_4.5 Primary Assembly	-	-	lva
XLOC_000196	XLOC_000196	1.6685	14.9892	-3.16729	0.000263772	Group1:6201964-6242887	7460	413803	MODEL	571501779	XP_006563295.1	571501780	NC_007070.3	323388987	6201964	6242886	+	Reference Amel_4.5 Primary Assembly	-	-	Grd
XLOC_000203	XLOC_000203	1.78889	8.39388	-2.23027	0.000263772	Group1:6379433-6380996	7460	100576139	MODEL	571501815	-	-	NC_007070.3	323388987	6379433	6380995	+	Reference Amel_4.5 Primary Assembly	-	-	LOC100576139
XLOC_000244	XLOC_000244	10.8326	48.9229	-2.17513	0.000263772	Group1:7220706-7292012	7460	724192	MODEL	571502285	XP_001119962.2	328783026	NW_003378036.1	319968214	1292520	1363825	+	Reference Amel_4.5 Primary Assembly	-	-	LOC724192
XLOC_000265	XLOC_000265	11.1306	23.2729	-1.06412	0.000263772	Group1:7819588-7821144	7460	100577291	MODEL	571502478	-	-	NC_007070.3	323388987	7819588	7821143	+	Reference Amel_4.5 Primary Assembly	-	-	LOC100577291
XLOC_000278	XLOC_000278	67.0711	397.467	-2.56707	0.0390886	Group1:8060318-8070887	7460	726451	MODEL	571502660	XP_001122183.1	110749084	NC_007070.3	323388987	8069191	8070886	+	Reference Amel_4.5 Primary Assembly	-	-	CPR26
XLOC_000411	XLOC_000411	3.55823	11.1663	-1.64992	0.000263772	Group1:12979554-13010411	7460	413024	MODEL	571504731	XP_396475.4	571504732	NW_003378135.1	319968115	646169	677025	+	Reference Amel_4.5 Primary Assembly	-	-	LOC413024
XLOC_000424	XLOC_000424	3.70751	30.4662	-3.03869	0.000263772	Group1:13721772-13724282	7460	100576730	MODEL	571505541	XP_003251489.1	328790928	NC_007070.3	323388987	13721772	13724281	+	Reference Amel_4.5 Primary Assembly	-	-	LOC100576730
XLOC_000429	XLOC_000429	0.0192664	25.7587	-10.3848	0.00213264	Group1:13758943-13763419	7460	102656611	MODEL	571505518	XP_006570180.1	571505519	NW_003378149.1	319967101	829405	833880	-	Reference Amel_4.5 Primary Assembly	-	-	LOC102656611
XLOC_000440	XLOC_000440	60.1839	123.37	-1.03555	0.000499436	Group1:13964873-14001969	7460	551031	MODEL	571505301	XP_006570153.1	571505302	NW_003378149.1	319967101	590855	627950	-	Reference Amel_4.5 Primary Assembly	-	-	LOC551031
XLOC_000477	XLOC_000477	2.75811	6.62638	-1.26454	0.000263772	Group1:14917642-15081084	7460	725885	MODEL	571505703	XP_001121679.2	328791532	NW_003378160.1	319966090	222856	386297	+	Reference Amel_4.5 Primary Assembly	-	-	LOC725885
XLOC_000493	XLOC_000493	6.54822	19.2597	-1.55641	0.000263772	Group1:15668032-15677953	7460	724636	MODEL	571506072	XP_006570707.1	571506073	NC_007070.3	323388987	15668032	15677952	+	Reference Amel_4.5 Primary Assembly	-	-	nau
XLOC_000523	XLOC_000523	0.83768	6.79947	-3.02095	0.000263772	Group1:17326268-17326708	7460	102655073	MODEL	571506615	XP_006570863.1	571506616	NW_003378169.1	319966081	637559	637998	-	Reference Amel_4.5 Primary Assembly	-	-	LOC102655073
XLOC_000524	XLOC_000524	6.3568	46.4503	-2.86931	0.000263772	Group1:17331225-17332517	7460	406132	MODEL	571506609	XP_006570862.1	571506610	NW_003378169.1	319966081	631750	632313	-	Reference Amel_4.5 Primary Assembly	-	-	LOC406132
XLOC_000532	XLOC_000532	3.80596	11.1757	-1.55403	0.000263772	Group1:17426471-17432415	7460	409282	MODEL	571506487	XP_006570844.1	571506488	NW_003378169.1	319966081	531852	537795	-	Reference Amel_4.5 Primary Assembly	-	-	LOC409282
XLOC_000600	XLOC_000600	8.18478	19.1118	-1.22345	0.000720606	Group1:21047863-21057621	7460	410688	MODEL	571507862	XP_006571226.1	571507863	NW_003378176.1	319965843	233982	241012	-	Reference Amel_4.5 Primary Assembly	-	-	LOC410688
XLOC_000679	XLOC_000679	2.7676	7.68551	-1.47351	0.000263772	Group1:25568268-25576810	7460	725651	MODEL	571509215	XP_001121473.1	110750022	NW_003378182.1	319965837	438747	447288	+	Reference Amel_4.5 Primary Assembly	-	-	LOC725651
XLOC_000685	XLOC_000685	8.83537	31.6118	-1.8391	0.000263772	Group1:25688884-25694514	7460	551868	MODEL	571509264	XP_624257.1	66501096	NC_007070.3	323388987	25688884	25692219	+	Reference Amel_4.5 Primary Assembly	-	-	KLHL5
XLOC_000686	XLOC_000686	48.0343	179.116	-1.89876	0.000263772	Group1:25700386-25704741	7460	725283	MODEL	571509270	XP_001121151.2	328792556	NC_007070.3	323388987	25700386	25703324	+	Reference Amel_4.5 Primary Assembly	-	-	LOC725283
[truncated: 448 more rows]

## Sheet: Amel_Ne>Fg
S2 File. Genes upregulated in the comparisons of the developmental phases of each bee species, A. mellifera, F. varia and C. analis. Pharate-adult (Pbm), newly-emerged (Ne) and forager (Fg) developmental phases. The bee species and developmental phases compared are specified in the inferior margin of each table in this File. For example: Amel_Pbm>Ne means the list of A. mellifera genes upregulate…
[truncated: 251 more rows]

[truncated: 13 more sheets: Amel_Ne>Pbm, Fvaria_Fg>_Pbm, Fvaria_Fg>Ne, Fvaria_Pbm>Fg, Fvaria_Pbm>Ne, Fvaria_Ne>Fg, Fvaria_Ne>Pbm, Cana_Fg>Pbm, Cana_Fg>Ne, Cana_Pbm>Fg, Cana_Pbm>Ne, Cana_Ne>Fg, Cana_Ne>Pbm]
