# Supplementary material for: Exploring integument transcriptomes, cuticle ultrastructure, and cuticular hydrocarbons profiles in eusocial and solitary bee species displaying heterochronic adult cuticle maturation
Source: PLoS One. 2019 Mar 14;14(3):e0213796. doi: 10.1371/journal.pone.0213796 (PMC6417726; doi:10.1371/journal.pone.0213796)
Supplement: S3 File — The bee species and developmental phases compared are specified in the inferior margin of each table in this File. For example: Amel_Pbm_Ne>Fg_ID means the bees’ gene IDs and Fly Base gene IDs from higher expressed genes at younger developmental phases; and Amel_Ne_Fg>Pbm_GO means the Gene Ontology of the higher expressed genes at older developmental phases based on their fly orthologues IDs. (XLS) [file pone.0213796.s014.xls]

## Sheet: Amel_Pbm_Ne>Fg_ID
S3 File. Gene Ontology (GO) functional analysis of the differentially expressed genes. The bee species and developmental phases compared are specified in the inferior margin of each table in this File. For example: Amel_Pbm_Ne>Fg_ID means the bees’ gene IDs and Fly Base gene IDs from higher expressed genes at younger developmental phases; and Amel_Ne_Fg>Pbm_GO means the Gene Ontology of the highe…
AmelGeneID	FBGN	Function
406147		N/A
408273		N/A
408329	FBGN0052985	N/A
408362	FBGN0032785	N/A
408551		N/A
408658		N/A
408693	FBGN0029095	arouser [Source:FlyBase gene name;Acc:FBgn0029095]
408702	FBGN0050390	N/A
408750	FBGN0261119	Prp19 [Source:FlyBase gene name;Acc:FBgn0261119]
408826	FBGN0034072	Dystroglycan [Source:FlyBase gene name;Acc:FBgn0034072]
409002		N/A
409009		N/A
409228	FBGN0010435	epithelial membrane protein [Source:FlyBase gene name;Acc:FBgn0010435]
409307	FBGN0250862	N/A
409499	FBGN0035147	UDP-galactose 4'-epimerase [Source:FlyBase gene name;Acc:FBgn0035147]
409602	FBGN0027586	N/A
409648		N/A
409716		N/A
409722		N/A
409741		N/A
409759		N/A
409774	FBGN0039054	N/A
409776		N/A
409822	FBGN0002609	E(spl) region transcript m3 [Source:FlyBase gene name;Acc:FBgn0002609]
409852		N/A
409881	FBGN0002773	Myosin light chain 2 [Source:FlyBase gene name;Acc:FBgn0002773]
410021	FBGN0085384	N/A
410024	FBGN0039129	Ribosomal protein S19b [Source:FlyBase gene name;Acc:FBgn0039129]
410038		N/A
410065	FBGN0022770	Peritrophin A [Source:FlyBase gene name;Acc:FBgn0022770]
410075		N/A
410092	FBGN0086711	moladietz [Source:FlyBase gene name;Acc:FBgn0086711]
410244	FBGN0032421	crooked [Source:FlyBase gene name;Acc:FBgn0032421]
410368	FBGN0036715	Cad74A [Source:FlyBase gene name;Acc:FBgn0036715]
410555	FBGN0261269	convoluted [Source:FlyBase gene name;Acc:FBgn0261269]
410751	FBGN0031426	N/A
410896	FBGN0035103	Vitamin D[[3]] up-regulated protein 1 [Source:FlyBase gene name;Acc:FBgn0035103]
410994	FBGN0003888	beta-Tubulin at 60D [Source:FlyBase gene name;Acc:FBgn0003888]
411102		N/A
411159	FBGN0051559	N/A
411202	FBGN0037537	N/A
411387	FBGN0031034	N/A
411447	FBGN0002524	lace [Source:FlyBase gene name;Acc:FBgn0002524]
411622	FBGN0051997	N/A
411799	FBGN0030930	UDP-N-acetyl-alpha-D-galactosamine:polypeptide N-acetylgalactosaminyltransferase 2 [Source:FlyBase gene name;Acc:FBgn0030930]
412202		N/A
412235	FBGN0019972	Ice [Source:FlyBase gene name;Acc:FBgn0019972]
412399	FBGN0086365	Organic cation transporter 2 [Source:FlyBase gene name;Acc:FBgn0086365]
412513	FBGN0039113	N/A
412735		N/A
413056	FBGN0039864	N/A
413115	FBGN0039805	Cuticular protein 100A [Source:FlyBase gene name;Acc:FBgn0039805]
413134	FBGN0027556	N/A
413167	FBGN0036299	Transferrin 2 [Source:FlyBase gene name;Acc:FBgn0036299]
413369	FBGN0051028	N/A
413408	FBGN0035290	N/A
413481	FBGN0035398	Cht7 [Source:FlyBase gene name;Acc:FBgn0035398]
413489	FBGN0000477	Deoxyribonuclease II [Source:FlyBase gene name;Acc:FBgn0000477]
413675	FBGN0027868	Nucleoporin 107 [Source:FlyBase gene name;Acc:FBgn0027868]
413679	FBGN0031737	obstructor-E [Source:FlyBase gene name;Acc:FBgn0031737]
413844	FBGN0051121	N/A
449496		N/A
550673	FBGN0003204	raspberry [Source:FlyBase gene name;Acc:FBgn0003204]
551206	FBGN0038545	N/A
551488	FBGN0013720	pickel [Source:FlyBase gene name;Acc:FBgn0013720]
551596		N/A
551600	FBGN0038180	Cht5 [Source:FlyBase gene name;Acc:FBgn0038180]
551765	FBGN0037796	N/A
551868	FBGN0030114	N/A
551920	FBGN0034974	N/A
551929	FBGN0050101	N/A
551998	FBGN0052280	N/A
552103	FBGN0037815	Rrp46 [Source:FlyBase gene name;Acc:FBgn0037815]
552110	FBGN0039131	N/A
552116		N/A
552154	FBGN0031629	C-type lectin 27kD [Source:FlyBase gene name;Acc:FBgn0031629]
552217	FBGN0038405	N/A
552281	FBGN0029170	TweedleT [Source:FlyBase gene name;Acc:FBgn0029170]
552428	FBGN0051195	N/A
552667	FBGN0036165	charybde [Source:FlyBase gene name;Acc:FBgn0036165]
552685		N/A
552721	FBGN0032943	Tetraspanin 39D [Source:FlyBase gene name;Acc:FBgn0032943]
552750	FBGN0041627	Ku80 [Source:FlyBase gene name;Acc:FBgn0041627]
552773	FBGN0053680	N/A
552784		N/A
677674		N/A
724382	FBGN0031097	obstructor-A [Source:FlyBase gene name;Acc:FBgn0031097]
724466	FBGN0261514	nimrod A [Source:FlyBase gene name;Acc:FBgn0261514]
724558	FBGN0040732	N/A
724624		N/A
724694	FBGN0033729	Cuticular protein 49Af [Source:FlyBase gene name;Acc:FBgn0033729]
724832	FBGN0027108	innexin 2 [Source:FlyBase gene name;Acc:FBgn0027108]
725169	FBGN0037240	Contactin [Source:FlyBase gene name;Acc:FBgn0037240]
725178	FBGN0041630	Hexosaminidase 1 [Source:FlyBase gene name;Acc:FBgn0041630]
725187		N/A
725273		N/A
725283		N/A
725475		N/A
725509	FBGN0039481	Cuticular protein 97Eb [Source:FlyBase gene name;Acc:FBgn0039481]
725541	FBGN0035379	spatzle 5 [Source:FlyBase gene name;Acc:FBgn0035379]
725547	FBGN0039480	Cuticular protein 97Ea [Source:FlyBase gene name;Acc:FBgn0039480]
725690	FBGN0020372	Transmembrane 4 superfamily [Source:FlyBase gene name;Acc:FBgn0020372]
725710	FBGN0261446	N/A
725746	FBGN0023534	N/A
725759		N/A
725777	FBGN0063485	Lasp [Source:FlyBase gene name;Acc:FBgn0063485]
725813	FBGN0052499	Chitin deacetylase-like 4 [Source:FlyBase gene name;Acc:FBgn0052499]
725819		N/A
725883		N/A
725942		N/A
726072	FBGN0039648	N/A
726126	FBGN0036891	N/A
726478	FBGN0031461	dawdle [Source:FlyBase gene name;Acc:FBgn0031461]
726495	FBGN0037431	N/A
726527	FBGN0034362	N/A
726554		N/A
726688	FBGN0259164	N/A
726696	FBGN0030309	N/A
726722		N/A
726879		N/A
726997		N/A
727081	FBGN0028622	quasimodo [Source:FlyBase gene name;Acc:FBgn0028622]
727126	FBGN0032420	N/A
727136		N/A
727145		N/A
727213		N/A
727239		N/A
727456	FBGN0028540	N/A
727546		N/A
100576157		N/A
100576161		N/A
100576174	FBGN0036198	crimpled [Source:FlyBase gene name;Acc:FBgn0036198]
100576765	FBGN0036121	N/A
100576916		N/A
100576934	FBGN0034942	N/A
100576978	FBGN0034072	Dystroglycan [Source:FlyBase gene name;Acc:FBgn0034072]
100577002	FBGN0026061	Multiple inositol polyphosphate phosphatase 1 [Source:FlyBase gene name;Acc:FBgn0026061]
100577363	FBGN0261803	N/A
100577380		N/A
100577456		N/A
100577576		N/A
100577847	FBGN0052816	N/A
100577887	FBGN0034563	N/A
100577901		N/A
100577919		N/A
100578232		N/A
100578625		N/A
100578770		N/A
100578834		N/A
100578953		N/A
102653922	FBGN0039178	N/A
102654527		N/A
102654905	FBGN0261277	retroactive [Source:FlyBase gene name;Acc:FBgn0261277]
102655078		N/A
102655276		N/A
102655319	FBGN0024366	N/A
102655710		N/A
102655979		N/A
102656465	FBGN0001122	G protein oalpha 47A [Source:FlyBase gene name;Acc:FBgn0001122]
102656543	FBGN0051005	qless [Source:FlyBase gene name;Acc:FBgn0051005]
102656760		N/A

## Sheet: Amel_Pbm_Ne>Fg_GO
S3 File. Gene Ontology (GO) functional analysis of the differentially expressed genes. The bee species and developmental phases compared are specified in the inferior margin of each table in this File. For example: Amel_Pbm_Ne>Fg_ID means the bees’ gene IDs and Fly Base gene IDs from higher expressed genes at younger developmental phases; and Amel_Ne_Fg>Pbm_GO means the Gene Ontology of the highe…
Category	Term	Count	%	PValue	Genes	List Total	Pop Hits	Pop Total	Fold Enrichment	Bonferroni	Benjamini	FDR
GOTERM_BP_FAT	GO:0006032~chitin catabolic process	2	2.08333	0.0849347	FBGN0038180, FBGN0035398	40	18	7937	22.0472	1	0.778851	70.142
GOTERM_BP_FAT	GO:0045197~establishment or maintenance of epithelial cell apical/basal polarity	2	2.08333	0.0939262	FBGN0034072, FBGN0037240	40	20	7937	19.8425	1	0.797485	73.8988
GOTERM_BP_FAT	GO:0014045~establishment of endothelial blood-brain barrier	3	3.125	0.00125834	FBGN0037240, FBGN0001122, FBGN0013720	40	11	7937	54.1159	0.348257	0.0419071	1.70005
GOTERM_BP_FAT	GO:0001885~endothelial cell development	3	3.125	0.00177351	FBGN0037240, FBGN0001122, FBGN0013720	40	13	7937	45.7904	0.453121	0.0533882	2.3883
GOTERM_BP_FAT	GO:0045446~endothelial cell differentiation	3	3.125	0.00177351	FBGN0037240, FBGN0001122, FBGN0013720	40	13	7937	45.7904	0.453121	0.0533882	2.3883
GOTERM_BP_FAT	GO:0002064~epithelial cell development	3	3.125	0.00177351	FBGN0037240, FBGN0001122, FBGN0013720	40	13	7937	45.7904	0.453121	0.0533882	2.3883
GOTERM_BP_FAT	GO:0021782~glial cell development	3	3.125	0.0027032	FBGN0037240, FBGN0001122, FBGN0013720	40	16	7937	37.2047	0.601613	0.0738271	3.61905
GOTERM_BP_FAT	GO:0010001~glial cell differentiation	3	3.125	0.00465787	FBGN0037240, FBGN0001122, FBGN0013720	40	21	7937	28.3464	0.795539	0.114945	6.15994
GOTERM_BP_FAT	GO:0030855~epithelial cell differentiation	3	3.125	0.0060652	FBGN0037240, FBGN0001122, FBGN0013720	40	24	7937	24.8031	0.873618	0.13735	7.95075
GOTERM_BP_FAT	GO:0042063~gliogenesis	3	3.125	0.0230209	FBGN0037240, FBGN0001122, FBGN0013720	40	48	7937	12.4016	0.999636	0.410162	27.1786
GOTERM_BP_FAT	GO:0019991~septate junction assembly	4	4.16667	7.11287e-05	FBGN0036299, FBGN0037240, FBGN0001122, FBGN0013720	40	17	7937	46.6882	0.0238945	0.0238945	0.0968184
GOTERM_BP_FAT	GO:0043297~apical junction assembly	4	4.16667	0.000295728	FBGN0036299, FBGN0037240, FBGN0001122, FBGN0013720	40	27	7937	29.3963	0.0956713	0.0329652	0.401967
GOTERM_BP_FAT	GO:0007043~cell-cell junction assembly	4	4.16667	0.00036693	FBGN0036299, FBGN0037240, FBGN0001122, FBGN0013720	40	29	7937	27.369	0.117308	0.0307133	0.498525
GOTERM_BP_FAT	GO:0034329~cell junction assembly	4	4.16667	0.000406318	FBGN0036299, FBGN0037240, FBGN0001122, FBGN0013720	40	30	7937	26.4567	0.129055	0.0272569	0.551901
GOTERM_BP_FAT	GO:0045216~cell-cell junction organization	4	4.16667	0.000643984	FBGN0036299, FBGN0037240, FBGN0001122, FBGN0013720	40	35	7937	22.6771	0.196699	0.0308049	0.873413
GOTERM_BP_FAT	GO:0034330~cell junction organization	4	4.16667	0.000700148	FBGN0036299, FBGN0037240, FBGN0001122, FBGN0013720	40	36	7937	22.0472	0.211903	0.029328	0.94925
GOTERM_BP_FAT	GO:0042592~homeostatic process	4	4.16667	0.0453331	FBGN0036299, FBGN0037240, FBGN0041627, FBGN0051559	40	163	7937	4.86933	1	0.604599	46.835
GOTERM_BP_FAT	GO:0007155~cell adhesion	4	4.16667	0.0532265	FBGN0010435, FBGN0037240, FBGN0035290, FBGN0036715	40	174	7937	4.56149	1	0.644111	52.5186
GOTERM_BP_FAT	GO:0022610~biological adhesion	4	4.16667	0.0641724	FBGN0010435, FBGN0037240, FBGN0035290, FBGN0036715	40	188	7937	4.22181	1	0.694819	59.4725
GOTERM_BP_FAT	GO:0060429~epithelium development	5	5.20833	0.0273877	FBGN0027108, FBGN0034072, FBGN0037240, FBGN0001122, FBGN0013720	40	235	7937	4.22181	0.999921	0.445732	31.4882
GOTERM_BP_FAT	GO:0006030~chitin metabolic process	6	6.25	0.000218279	FBGN0031097, FBGN0022770, FBGN0038180, FBGN0035398, FBGN0052499, FBGN0031737	40	114	7937	10.4434	0.0715352	0.0364312	0.296839
GOTERM_BP_FAT	GO:0006022~aminoglycan metabolic process	6	6.25	0.000602721	FBGN0031097, FBGN0022770, FBGN0038180, FBGN0035398, FBGN0052499, FBGN0031737	40	142	7937	8.38415	0.185342	0.0335875	0.817662
GOTERM_BP_FAT	GO:0005976~polysaccharide metabolic process	6	6.25	0.000845839	FBGN0031097, FBGN0022770, FBGN0038180, FBGN0035398, FBGN0052499, FBGN0031737	40	153	7937	7.78137	0.250019	0.0314619	1.14572
Category	Term	Count	%	PValue	Genes	List Total	Pop Hits	Pop Total	Fold Enrichment	Bonferroni	Benjamini	FDR
GOTERM_CC_FAT	GO:0045178~basal part of cell	2	2.08333	0.0819099	FBGN0086711, FBGN0034072	38	11	4786	22.8995	0.998354	0.72249	59.217
GOTERM_CC_FAT	GO:0005911~cell-cell junction	3	3.125	0.0690159	FBGN0027108, FBGN0037240, FBGN0013720	38	56	4786	6.74718	0.995315	0.738382	52.7885
GOTERM_CC_FAT	GO:0044459~plasma membrane part	8	8.33333	0.0328843	FBGN0010435, FBGN0027108, FBGN0034072, FBGN0037240, FBGN0035290, FBGN0001122, FBGN0013720, FBGN0036715	38	405	4786	2.48785	0.918552	0.714609	29.5963
GOTERM_CC_FAT	GO:0005576~extracellular region	9	9.375	0.0383736	FBGN0036299, FBGN0031097, FBGN0022770, FBGN0038180, FBGN0039054, FBGN0250862, FBGN0035398, FBGN0052499, FBGN0031737	38	512	4786	2.21392	0.946853	0.624025	33.679
GOTERM_CC_FAT	GO:0005886~plasma membrane	12	12.5	0.0295794	FBGN0010435, FBGN0027108, FBGN0086711, FBGN0020372, FBGN0034072, FBGN0037240, FBGN0035290, FBGN0027556, FBGN0001122, FBGN0013720, FBGN0036715, FBGN0041630	38	781	4786	1.93517	0.894804	0.894804	27.03
Category	Term	Count	%	PValue	Genes	List Total	Pop Hits	Pop Total	Fold Enrichment	Bonferroni	Benjamini	FDR
GOTERM_MF_FAT	GO:0016490~structural constituent of peritrophic membrane	3	3.125	0.0101659	FBGN0031097, FBGN0022770, FBGN0031737	54	23	7918	19.1256	0.779586	0.222787	11.4617
GOTERM_MF_FAT	GO:0015101~organic cation transmembrane transporter activity	3	3.125	0.0252147	FBGN0039178, FBGN0086365, FBGN0259164	54	37	7918	11.8889	0.977169	0.376529	26.233
GOTERM_MF_FAT	GO:0005214~structural constituent of chitin-based cuticle	4	4.16667	0.0370089	FBGN0033729, FBGN0039805, FBGN0039480, FBGN0039481	54	110	7918	5.33199	0.996232	0.46213	36.1918
GOTERM_MF_FAT	GO:0042302~structural constituent of cuticle	5	5.20833	0.00829404	FBGN0033729, FBGN0039805, FBGN0039480, FBGN0039481, FBGN0038405	54	120	7918	6.10957	0.708477	0.21849	9.44626
GOTERM_MF_FAT	GO:0008061~chitin binding	6	6.25	0.000515884	FBGN0031097, FBGN0022770, FBGN0038180, FBGN0035398, FBGN0052499, FBGN0031737	54	100	7918	8.79778	0.0735271	0.0251355	0.612893
GOTERM_MF_FAT	GO:0030247~polysaccharide binding	6	6.25	0.00136695	FBGN0031097, FBGN0022770, FBGN0038180, FBGN0035398, FBGN0052499, FBGN0031737	54	124	7918	7.09498	0.18327	0.0493523	1.61648
GOTERM_MF_FAT	GO:0001871~pattern binding	6	6.25	0.00136695	FBGN0031097, FBGN0022770, FBGN0038180, FBGN0035398, FBGN0052499, FBGN0031737	54	124	7918	7.09498	0.18327	0.0493523	1.61648
GOTERM_MF_FAT	GO:0005509~calcium ion binding	6	6.25	0.0222881	FBGN0002773, FBGN0034072, FBGN0039054, FBGN0250862, FBGN0030930, FBGN0036715	54	242	7918	3.63545	0.96442	0.379088	23.5508
GOTERM_MF_FAT	GO:0030246~carbohydrate binding	8	8.33333	0.000256544	FBGN0031097, FBGN0022770, FBGN0028540, FBGN0038180, FBGN0030930, FBGN0035398, FBGN0052499, FBGN0031737	54	191	7918	6.14156	0.0372614	0.0188076	0.305217
GOTERM_MF_FAT	GO:0005198~structural molecule activity	12	12.5	0.000172285	FBGN0033729, FBGN0039805, FBGN0003888, FBGN0031097, FBGN0022770, FBGN0034072, FBGN0029095, FBGN0039480, FBGN0039129, FBGN0039481, FBGN0031737, FBGN0038405	54	456	7918	3.85867	0.025178	0.025178	0.205066

## Sheet: Amel_Ne_Fg>Pbm_ID
S3 File. Gene Ontology (GO) functional analysis of the differentially expressed genes. The bee species and developmental phases compared are specified in the inferior margin of each table in this File. For example: Amel_Pbm_Ne>Fg_ID means the bees’ gene IDs and Fly Base gene IDs from higher expressed genes at younger developmental phases; and Amel_Ne_Fg>Pbm_GO means the Gene Ontology of the highe…
AmelGeneID	FBGN	Function
406088
406101
406119	FBGN0030737
406130
406140
406142
406143
406152	FBGN0034405	Juvenile hormone epoxide hydrolase 2 [Source:FlyBase gene name;Acc:FBgn0034405]
408270
408280
408353	FBGN0029812	Proteasome beta2R1 subunit [Source:FlyBase gene name;Acc:FBgn0029812]
408379	FBGN0013348	Troponin C at 41C [Source:FlyBase gene name;Acc:FBgn0013348]
408453	FBGN0015040	Cytochrome P450-9c1 [Source:FlyBase gene name;Acc:FBgn0015040]
408532	FBGN0038774
408603	FBGN0030594
408654
408686	FBGN0003231	refractory to sigma P [Source:FlyBase gene name;Acc:FBgn0003231]
408695
408696
408819	FBGN0015338
408837	FBGN0019624	Cytochrome c oxidase subunit Va [Source:FlyBase gene name;Acc:FBgn0019624]
408844	FBGN0243512	puckered [Source:FlyBase gene name;Acc:FBgn0243512]
408871	FBGN0022359	Sorbitol dehydrogenase-2 [Source:FlyBase gene name;Acc:FBgn0022359]
408922
408961
408972	FBGN0002789	Muscle protein 20 [Source:FlyBase gene name;Acc:FBgn0002789]
409026	FBGN0045866	baiser [Source:FlyBase gene name;Acc:FBgn0045866]
409036	FBGN0041191	Rheb [Source:FlyBase gene name;Acc:FBgn0041191]
409103	FBGN0032222
409129	FBGN0038307	mitochondrial ribosomal protein S10 [Source:FlyBase gene name;Acc:FBgn0038307]
409150	FBGN0033879
409174	FBGN0259170	alpha Mannosidase I [Source:FlyBase gene name;Acc:FBgn0259170]
409187	FBGN0039800	Niemann-Pick type C-2g [Source:FlyBase gene name;Acc:FBgn0039800]
409236	FBGN0016691	Oligomycin sensitivity-conferring protein [Source:FlyBase gene name;Acc:FBgn0016691]
409269	FBGN0034893	mitochondrial ribosomal protein L43 [Source:FlyBase gene name;Acc:FBgn0034893]
409355	FBGN0032509
409376	FBGN0041713	yellow-c [Source:FlyBase gene name;Acc:FBgn0041713]
409398	FBGN0003462	Superoxide dismutase [Source:FlyBase gene name;Acc:FBgn0003462]
409451	FBGN0040070	thioredoxin-2 [Source:FlyBase gene name;Acc:FBgn0040070]
409549	FBGN0037860
409581	FBGN0011570	capping protein beta [Source:FlyBase gene name;Acc:FBgn0011570]
409586	FBGN0032511
409624	FBGN0012034	Acetyl Coenzyme A synthase [Source:FlyBase gene name;Acc:FBgn0012034]
409677
409709	FBGN0051148
409793	FBGN0030853
409802	FBGN0086134	Proteasome 25kD subunit [Source:FlyBase gene name;Acc:FBgn0086134]
409831	FBGN0010590	Proteasome beta1 subunit [Source:FlyBase gene name;Acc:FBgn0010590]
409857	FBGN0029714
409873	FBGN0038150	yellow-e3 [Source:FlyBase gene name;Acc:FBgn0038150]
409926	FBGN0011787	mitochondrial ribosomal protein L12 [Source:FlyBase gene name;Acc:FBgn0011787]
409930	FBGN0035032
409978	FBGN0031443	Proteasome beta4R2 subunit [Source:FlyBase gene name;Acc:FBgn0031443]
410071
410082	FBGN0010213	Superoxide dismutase 2 (Mn) [Source:FlyBase gene name;Acc:FBgn0010213]
410095	FBGN0265606
410114	FBGN0037807
410120	FBGN0034472
410167
410200	FBGN0033485	Ribosomal protein LP0-like [Source:FlyBase gene name;Acc:FBgn0033485]
410263
410289	FBGN0024992
410337	FBGN0031741
410432	FBGN0036997
410492	FBGN0015040	Cytochrome P450-9c1 [Source:FlyBase gene name;Acc:FBgn0015040]
410517
410550	FBGN0032287
410557	FBGN0034133
410734	FBGN0030594
410736
410763	FBGN0261479	nero [Source:FlyBase gene name;Acc:FBgn0261479]
410837	FBGN0053177
410890	FBGN0263260	seele [Source:FlyBase gene name;Acc:FBgn0263260]
410894	FBGN0038485
410952	FBGN0027583
410988	FBGN0031703
411014	FBGN0262782	Malate dehydrogenase 1 [Source:FlyBase gene name;Acc:FBgn0262782]
411140	FBGN0036857
411206	FBGN0029134	Proteasome beta5 subunit [Source:FlyBase gene name;Acc:FBgn0029134]
411231	FBGN0031309	Tfb4 [Source:FlyBase gene name;Acc:FBgn0031309]
411257	FBGN0033296	Maltase A7 [Source:FlyBase gene name;Acc:FBgn0033296]
411272	FBGN0031992
411372	FBGN0030882	Glutathione Synthetase [Source:FlyBase gene name;Acc:FBgn0030882]
411385	FBGN0035189
411411	FBGN0266582
411520	FBGN0250746	Proteasome beta7 subunit [Source:FlyBase gene name;Acc:FBgn0250746]
411581	FBGN0261285	Phosphopantothenoylcysteine synthetase [Source:FlyBase gene name;Acc:FBgn0261285]
411613	FBGN0029131	death executioner Bcl-2 homologue [Source:FlyBase gene name;Acc:FBgn0029131]
411677
411695	FBGN0002284	Proteasome 26kD subunit [Source:FlyBase gene name;Acc:FBgn0002284]
411822
411852	FBGN0031479	Peroxiredoxin 6005 [Source:FlyBase gene name;Acc:FBgn0031479]
411978
412163	FBGN0032430
412166	FBGN0043043	desat2 [Source:FlyBase gene name;Acc:FBgn0043043]
412193
412197	FBGN0035817
412328	FBGN0031684
412363	FBGN0032248
412445	FBGN0037749
412452	FBGN0039509	bigmax [Source:FlyBase gene name;Acc:FBgn0039509]
412473	FBGN0031660	mitochondrial ribosomal protein L28 [Source:FlyBase gene name;Acc:FBgn0031660]
412548	FBGN0037709
412549	FBGN0035122	mitochondrial ribosomal protein L17 [Source:FlyBase gene name;Acc:FBgn0035122]
412675	FBGN0001125	Glutamate oxaloacetate transaminase 2 [Source:FlyBase gene name;Acc:FBgn0001125]
412678	FBGN0037912	scheggia [Source:FlyBase gene name;Acc:FBgn0037912]
412710	FBGN0260859
412806	FBGN0052576
412815	FBGN0027571
412923	FBGN0026565
413000	FBGN0036007	pathetic [Source:FlyBase gene name;Acc:FBgn0036007]
413014	FBGN0047038
413043
413139	FBGN0020766	Phenylalanyl-tRNA synthetase [Source:FlyBase gene name;Acc:FBgn0020766]
413164	FBGN0030703	membrane steroid binding protein [Source:FlyBase gene name;Acc:FBgn0030703]
413186	FBGN0037715
413228	FBGN0020764	Aminolevulinate synthase [Source:FlyBase gene name;Acc:FBgn0020764]
413340	FBGN0019957	NADH:ubiquinone reductase 42kD subunit precursor [Source:FlyBase gene name;Acc:FBgn0019957]
413398	FBGN0039835	mitochondrial ribosomal protein L32 [Source:FlyBase gene name;Acc:FBgn0039835]
413422	FBGN0261283	Helix loop helix protein 106 [Source:FlyBase gene name;Acc:FBgn0261283]
413429	FBGN0030245
413517	FBGN0034497
413534
413567	FBGN0030968
413613	FBGN0035165
413645	FBGN0038431
413697
413714	FBGN0021856	lethal (2) k14505 [Source:FlyBase gene name;Acc:FBgn0021856]
413789	FBGN0051523
413833	FBGN0031695	Cyp4ac3 [Source:FlyBase gene name;Acc:FBgn0031695]
413867	FBGN0023477	Tal [Source:FlyBase gene name;Acc:FBgn0023477]
413928	FBGN0032720	mitochondrial ribosomal protein L13 [Source:FlyBase gene name;Acc:FBgn0032720]
413959
413997	FBGN0031263
494503	FBGN0031692	Troponin C at 25D [Source:FlyBase gene name;Acc:FBgn0031692]
550671	FBGN0052260
550687	FBGN0012036	Aldehyde dehydrogenase [Source:FlyBase gene name;Acc:FBgn0012036]
550749	FBGN0020385	pugilist [Source:FlyBase gene name;Acc:FBgn0020385]
550767	FBGN0050410	Ribose-5-phosphate isomerase [Source:FlyBase gene name;Acc:FBgn0050410]
550828	FBGN0037534
550978	FBGN0037481	MAGE [Source:FlyBase gene name;Acc:FBgn0037481]
550992	FBGN0031670
551028
551039	FBGN0036762
551042	FBGN0033570
551053	FBGN0034909
551078	FBGN0017567	NADH:ubiquinone reductase 23kD subunit precursor [Source:FlyBase gene name;Acc:FBgn0017567]
551098	FBGN0250908	beat-VII [Source:FlyBase gene name;Acc:FBgn0250908]
551119	FBGN0039751
551128	FBGN0015282	Proteasome 26S subunit subunit 4 ATPase [Source:FlyBase gene name;Acc:FBgn0015282]
551154	FBGN0003074	Phosphoglucose isomerase [Source:FlyBase gene name;Acc:FBgn0003074]
551169	FBGN0030975
551171	FBGN0035252
551260	FBGN0029783	Sirt4 [Source:FlyBase gene name;Acc:FBgn0029783]
551304
551318
551327
551367
551373	FBGN0024947	NTPase [Source:FlyBase gene name;Acc:FBgn0024947]
551379	FBGN0038552
551381
551411	FBGN0032884	Pomp [Source:FlyBase gene name;Acc:FBgn0032884]
551426	FBGN0032033
551541
551552	FBGN0000455	Dipeptidase C [Source:FlyBase gene name;Acc:FBgn0000455]
551560	FBGN0033697	Cyp6t3 [Source:FlyBase gene name;Acc:FBgn0033697]
551571	FBGN0038201	Pyrokinin 1 receptor [Source:FlyBase gene name;Acc:FBgn0038201]
551651	FBGN0015222	Ferritin 1 heavy chain homologue [Source:FlyBase gene name;Acc:FBgn0015222]
551660	FBGN0029888
551696	FBGN0037843
551719
551757	FBGN0039576
551843	FBGN0019886	Letm1 [Source:FlyBase gene name;Acc:FBgn0019886]
551857	FBGN0014032	Sepiapterin reductase [Source:FlyBase gene name;Acc:FBgn0014032]
551861	FBGN0038224
551863	FBGN0034783
551913	FBGN0025456	Cellular Repressor of E1A-stimulated Genes [Source:FlyBase gene name;Acc:FBgn0025456]
551935
551939	FBGN0035374	mitochondrial ribosomal protein S35 [Source:FlyBase gene name;Acc:FBgn0035374]
551966	FBGN0020513	ade5 [Source:FlyBase gene name;Acc:FBgn0020513]
551968	FBGN0086254
551975	FBGN0033520	Peroxiredoxin 2540-1 [Source:FlyBase gene name;Acc:FBgn0033520]
551996
552010	FBGN0023542	Nonsense-mediated mRNA 3 [Source:FlyBase gene name;Acc:FBgn0023542]
552014	FBGN0030518
552024
552028
552066	FBGN0033093
552097	FBGN0040389	mitochondrial ribosomal protein L14 [Source:FlyBase gene name;Acc:FBgn0040389]
552102	FBGN0037378
552125	FBGN0050496
552130	FBGN0025687	lysine ketoglutarate reductase [Source:FlyBase gene name;Acc:FBgn0025687]
552134	FBGN0014930
552152	FBGN0039159	mitochondrial ribosomal protein S24 [Source:FlyBase gene name;Acc:FBgn0039159]
552210	FBGN0016013	Fumarylacetoacetase [Source:FlyBase gene name;Acc:FBgn0016013]
552211	FBGN0029838
552214	FBGN0039868
552230	FBGN0032612
552237	FBGN0030311
552239	FBGN0260388
552282	FBGN0035871	Bax Inhibitor-1 [Source:FlyBase gene name;Acc:FBgn0035871]
552336	FBGN0035830
552359
552366
552383	FBGN0031897
552388	FBGN0038150	yellow-e3 [Source:FlyBase gene name;Acc:FBgn0038150]
552391
552401	FBGN0011204	cueball [Source:FlyBase gene name;Acc:FBgn0011204]
552405
552409	FBGN0039829
552447	FBGN0031913
552460	FBGN0050051
552461
552478
552493
552536
552579	FBGN0026380	Proteasome beta3 subunit [Source:FlyBase gene name;Acc:FBgn0026380]
552610	FBGN0031830	Cytochrome c oxidase subunit Vb [Source:FlyBase gene name;Acc:FBgn0031830]
552639	FBGN0040524
552654	FBGN0250843	Proteasome 35kD subunit [Source:FlyBase gene name;Acc:FBgn0250843]
552663	FBGN0085484
552678
552704	FBGN0032451	spichthyin [Source:FlyBase gene name;Acc:FBgn0032451]
552705	FBGN0037374	jagunal [Source:FlyBase gene name;Acc:FBgn0037374]
552712	FBGN0004654	Phosphogluconate dehydrogenase [Source:FlyBase gene name;Acc:FBgn0004654]
552722	FBGN0031143
552728	FBGN0030251
552736	FBGN0014869	Phosphoglyceromutase [Source:FlyBase gene name;Acc:FBgn0014869]
552738
552780	FBGN0036696
552790	FBGN0036484	Peroxin 3 [Source:FlyBase gene name;Acc:FBgn0036484]
552809	FBGN0052230
552832	FBGN0038074
552851	FBGN0033549
677664
677673
677678
724113
724164	FBGN0029718	mitochondrial ribosomal protein L30 [Source:FlyBase gene name;Acc:FBgn0029718]
724189
724199
724208
724211	FBGN0030949	Cyp308a1 [Source:FlyBase gene name;Acc:FBgn0030949]
724221
724280	FBGN0033085
724284
724303	FBGN0039132	AP-1sigma [Source:FlyBase gene name;Acc:FBgn0039132]
724329	FBGN0037350
724350	FBGN0037574	Coenzyme Q biosynthesis protein 2 [Source:FlyBase gene name;Acc:FBgn0037574]
724386	FBGN0037783	Niemann-Pick type C-2c [Source:FlyBase gene name;Acc:FBgn0037783]
724407	FBGN0047135
724449	FBGN0035817
724489	FBGN0022224	ubiquitin like [Source:FlyBase gene name;Acc:FBgn0022224]
724560
724638	FBGN0033548
724654	FBGN0036575
724669
724711	FBGN0002789	Muscle protein 20 [Source:FlyBase gene name;Acc:FBgn0002789]
724744	FBGN0044030	mitochondrial ribosomal protein S14 [Source:FlyBase gene name;Acc:FBgn0044030]
724779	FBGN0052055
724794	FBGN0037061
724802	FBGN0035592
724807	FBGN0031603
724838	FBGN0000640	Fat body protein 2 [Source:FlyBase gene name;Acc:FBgn0000640]
724879	FBGN0032247
724946
724995	FBGN0030421
725017
725031	FBGN0260960	Baldspot [Source:FlyBase gene name;Acc:FBgn0260960]
725051
725055	FBGN0036787
725059	FBGN0040890	kish [Source:FlyBase gene name;Acc:FBgn0040890]
725097
725146	FBGN0035471	Sc2 [Source:FlyBase gene name;Acc:FBgn0035471]
725197	FBGN0015527	penguin [Source:FlyBase gene name;Acc:FBgn0015527]
725201	FBGN0036853	mitochondrial ribosomal protein L21 [Source:FlyBase gene name;Acc:FBgn0036853]
725258
725266	FBGN0031529
725292	FBGN0031950	Homocysteine-induced endoplasmic reticulum protein [Source:FlyBase gene name;Acc:FBgn0031950]
725305
725343	FBGN0033983
725380
725382	FBGN0035089	Pherokine 3 [Source:FlyBase gene name;Acc:FBgn0035089]
725387
725452	FBGN0027547
725459	FBGN0035475
725529
725538	FBGN0034361	mitochondrial ribosomal protein S28 [Source:FlyBase gene name;Acc:FBgn0034361]
725566	FBGN0039112
725572	FBGN0262116
725620	FBGN0038426	mitochondrial ribosomal protein S33 [Source:FlyBase gene name;Acc:FBgn0038426]
725633	FBGN0086447	lethal (2) 37Cg [Source:FlyBase gene name;Acc:FBgn0086447]
725646
725678	FBGN0065032	Arpc3B [Source:FlyBase gene name;Acc:FBgn0065032]
725725
725738	FBGN0053138
725745	FBGN0040346
725816	FBGN0032726
725822	FBGN0039336
725832
725842	FBGN0260960	Baldspot [Source:FlyBase gene name;Acc:FBgn0260960]
725854	FBGN0261380	mitochondrial ribosomal protein L37 [Source:FlyBase gene name;Acc:FBgn0261380]
725877
725881	FBGN0031505
725947	FBGN0034564
725978
725980
725997
726042	FBGN0050093
726054	FBGN0030503	Transport and Golgi organization 2 [Source:FlyBase gene name;Acc:FBgn0030503]
726115
726117	FBGN0036335	mitochondrial ribosomal protein L20 [Source:FlyBase gene name;Acc:FBgn0036335]
726118	FBGN0250838
726120	FBGN0016119	ATPase coupling factor 6 [Source:FlyBase gene name;Acc:FBgn0016119]
726146	FBGN0058002
726164	FBGN0037313
726222	FBGN0010612	lethal (2) 06225 [Source:FlyBase gene name;Acc:FBgn0010612]
726239	FBGN0037251
726253	FBGN0039639
726256	FBGN0037515	Serine protease 7 [Source:FlyBase gene name;Acc:FBgn0037515]
726259	FBGN0011476	lethal (3) neo43 [Source:FlyBase gene name;Acc:FBgn0011476]
726297	FBGN0040773	Cytochrome c oxidase subunit VIIc [Source:FlyBase gene name;Acc:FBgn0040773]
726314	FBGN0262467	Synthesis of cytochrome c oxidase [Source:FlyBase gene name;Acc:FBgn0262467]
726316	FBGN0050354
726320
726371	FBGN0034364
726444
726445
726446
726480	FBGN0034579	mitochondrial ribosomal protein L54 [Source:FlyBase gene name;Acc:FBgn0034579]
726485
726530	FBGN0037778	mitochondrial transcription factor B2 [Source:FlyBase gene name;Acc:FBgn0037778]
726592
726611
726731	FBGN0036774	mitochondrial ribosomal protein S26 [Source:FlyBase gene name;Acc:FBgn0036774]
726746	FBGN0030743
726747	FBGN0036728
726777	FBGN0034245
726803
726812	FBGN0032988	Tif-IA [Source:FlyBase gene name;Acc:FBgn0032988]
726867	FBGN0038376	Heavy metal tolerance factor 1 [Source:FlyBase gene name;Acc:FBgn0038376]
726871
726874
726880	FBGN0029831
726894	FBGN0032732
726902	FBGN0069923
726961	FBGN0029999
726977
726980
726981	FBGN0037288
727015
727025	FBGN0262954	Rpb12 [Source:FlyBase gene name;Acc:FBgn0262954]
727026	FBGN0030610
727027	FBGN0031590
727049	FBGN0040705
727050	FBGN0026576
727061	FBGN0031228
727071	FBGN0260750	Multi-substrate lipid kinase [Source:FlyBase gene name;Acc:FBgn0260750]
727110	FBGN0038150	yellow-e3 [Source:FlyBase gene name;Acc:FBgn0038150]
727142	FBGN0030834
727168
727172	FBGN0028648	mitochondrial ribosomal protein L50 [Source:FlyBase gene name;Acc:FBgn0028648]
727186	FBGN0053977
727199	FBGN0031436
727210
727257	FBGN0033812	Peroxin 13 [Source:FlyBase gene name;Acc:FBgn0033812]
727271	FBGN0039341
727282
727293	FBGN0261436	Dihydropterin deaminase [Source:FlyBase gene name;Acc:FBgn0261436]
727327	FBGN0033357	Translocase of outer membrane 7 [Source:FlyBase gene name;Acc:FBgn0033357]
727333	FBGN0039755
727419	FBGN0035831
727436	FBGN0085242
727472	FBGN0030310	Peptidoglycan recognition protein SA [Source:FlyBase gene name;Acc:FBgn0030310]
727496	FBGN0033388
727522	FBGN0034128
727568	FBGN0263852	lethal (2) k12914 [Source:FlyBase gene name;Acc:FBgn0263852]
727592	FBGN0029914
727622	FBGN0001124	Glutamate oxaloacetate transaminase 1 [Source:FlyBase gene name;Acc:FBgn0001124]
727631	FBGN0029915
751098
100037419
100187709	FBGN0035436
100191002
100576270	FBGN0086691	UK114 [Source:FlyBase gene name;Acc:FBgn0086691]
100576326
100576330
100576414	FBGN0023550
100576440
100576444
100576592
100576610	FBGN0029858
100576646	FBGN0031912
100576703	FBGN0038181
100576758
100576797
100576880
100576886
100576930
100576945
100576949
100576960	FBGN0004407	DNA polymerase gamma 35kD [Source:FlyBase gene name;Acc:FBgn0004407]
100577143
100577192	FBGN0032394
100577341	FBGN0026089
100577451	FBGN0030641
100577466
100577533
100577607
100577644	FBGN0029514	312 [Source:FlyBase gene name;Acc:FBgn0029514]
100577693
100577699	FBGN0085453
100577725
100577797	FBGN0052448
100577809
100577856	FBGN0017482	Type III alcohol dehydrogenase [Source:FlyBase gene name;Acc:FBgn0017482]
100577883
100577899
100577992	FBGN0263606	lethal (3) 72Do [Source:FlyBase gene name;Acc:FBgn0263606]
100578084
100578113
100578132	FBGN0040319	Glutamate-cysteine ligase catalytic subunit [Source:FlyBase gene name;Acc:FBgn0040319]
100578243
100578259	FBGN0051223
100578329	FBGN0038449
100578532
100578560	FBGN0039765	mitochondrial ribosomal protein S18C [Source:FlyBase gene name;Acc:FBgn0039765]
100578697	FBGN0035532
100578811	FBGN0033547
100578816
100578838
100578853	FBGN0032205
100578890	FBGN0037184
100579019
100579024	FBGN0037898
100579038
100579057	FBGN0030611
102653611	FBGN0038272
102653862	FBGN0029868
102653864
102653894	FBGN0039225	Ets96B [Source:FlyBase gene name;Acc:FBgn0039225]
102653960
102654108
102654217
102654405	FBGN0034128
102654582
102654610	FBGN0011770	GIP-like [Source:FlyBase gene name;Acc:FBgn0011770]
102654642
102654682
102654737	FBGN0051373
102654936
102655178
102655203
102655238	FBGN0260464
102655307
102655440
102655516
102655627
102655714	FBGN0029975
102655765	FBGN0260775	DnaJ-like-60 [Source:FlyBase gene name;Acc:FBgn0260775]
102655965
102656048
102656078	FBGN0030740
102656116
102656130
102656276
102656446	FBGN0029857	wuho [Source:FlyBase gene name;Acc:FBgn0029857]
102656579	FBGN0038673
102656685	FBGN0033480	mitochondrial ribosomal protein L42 [Source:FlyBase gene name;Acc:FBgn0033480]
102656939

## Sheet: Amel_Ne_Fg>Pbm_GO
S3 File. Gene Ontology (GO) functional analysis of the differentially expressed genes. The bee species and developmental phases compared are specified in the inferior margin of each table in this File. For example: Amel_Pbm_Ne>Fg_ID means the bees’ gene IDs and Fly Base gene IDs from higher expressed genes at younger developmental phases; and Amel_Ne_Fg>Pbm_GO means the Gene Ontology of the highe…
Category	Term	Count	%	PValue	Genes	List Total	Pop Hits	Pop Total	Fold Enrichment	Bonferroni	Benjamini	FDR
BP	removal of superoxide radicals	2	0.655738	0.0509929	FBGN0010213, FBGN0003462	206	2	7937	38.5291	1	0.536868	55.5219
BP	pentose-phosphate shunt, non-oxidative branch	2	0.655738	0.0509929	FBGN0023477, FBGN0050410	206	2	7937	38.5291	1	0.536868	55.5219
BP	response to oxygen radical	2	0.655738	0.0509929	FBGN0010213, FBGN0003462	206	2	7937	38.5291	1	0.536868	55.5219
BP	response to superoxide	2	0.655738	0.0509929	FBGN0010213, FBGN0003462	206	2	7937	38.5291	1	0.536868	55.5219
BP	aspartate metabolic process	2	0.655738	0.0509929	FBGN0001125, FBGN0001124	206	2	7937	38.5291	1	0.536868	55.5219
BP	lipoic acid metabolic process	2	0.655738	0.0755104	FBGN0037251, FBGN0036762	206	3	7937	25.6861	1	0.585719	70.3391
BP	glutathione metabolic process	2	0.655738	0.0993975	FBGN0030882, FBGN0040319	206	4	7937	19.2646	1	0.663462	80.2211
BP	glutathione biosynthetic process	2	0.655738	0.0993975	FBGN0030882, FBGN0040319	206	4	7937	19.2646	1	0.663462	80.2211
BP	pentose-phosphate shunt	3	0.983607	0.0167762	FBGN0023477, FBGN0050410, FBGN0004654	206	8	7937	14.4484	0.999999	0.330267	23.0403
BP	NADP metabolic process	3	0.983607	0.0167762	FBGN0023477, FBGN0050410, FBGN0004654	206	8	7937	14.4484	0.999999	0.330267	23.0403
BP	nicotinamide nucleotide metabolic process	3	0.983607	0.0369549	FBGN0023477, FBGN0050410, FBGN0004654	206	12	7937	9.63228	1	0.487862	44.171
BP	nicotinamide metabolic process	3	0.983607	0.0369549	FBGN0023477, FBGN0050410, FBGN0004654	206	12	7937	9.63228	1	0.487862	44.171
BP	alkaloid metabolic process	3	0.983607	0.0369549	FBGN0023477, FBGN0050410, FBGN0004654	206	12	7937	9.63228	1	0.487862	44.171
BP	pyridine nucleotide metabolic process	3	0.983607	0.0429448	FBGN0023477, FBGN0050410, FBGN0004654	206	13	7937	8.89134	1	0.506607	49.3107
BP	glutamine family amino acid biosynthetic process	3	0.983607	0.0429448	FBGN0001125, FBGN0026565, FBGN0001124	206	13	7937	8.89134	1	0.506607	49.3107
BP	pyruvate metabolic process	3	0.983607	0.0492677	FBGN0012036, FBGN0031912, FBGN0003074	206	14	7937	8.25624	1	0.536788	54.2538
BP	sulfur amino acid metabolic process	3	0.983607	0.0492677	FBGN0020385, FBGN0038074, FBGN0034364	206	14	7937	8.25624	1	0.536788	54.2538
BP	mitochondrial electron transport, cytochrome c to oxygen	3	0.983607	0.0559025	FBGN0040773, FBGN0031830, FBGN0019624	206	15	7937	7.70583	1	0.54681	58.9534
BP	serine family amino acid metabolic process	3	0.983607	0.062829	FBGN0032287, FBGN0034364, FBGN0036762	206	16	7937	7.22421	1	0.546484	63.3754
BP	mitochondrial electron transport, ubiquinol to cytochrome c	4	1.31148	0.00401026	FBGN0036728, FBGN0039576, FBGN0034245, FBGN0050354	206	13	7937	11.8551	0.967536	0.144271	6.03061
BP	aspartate family amino acid metabolic process	4	1.31148	0.00401026	FBGN0020385, FBGN0001125, FBGN0038074, FBGN0001124	206	13	7937	11.8551	0.967536	0.144271	6.03061
BP	cellular response to oxidative stress	4	1.31148	0.00401026	FBGN0010213, FBGN0031479, FBGN0033520, FBGN0003462	206	13	7937	11.8551	0.967536	0.144271	6.03061
BP	cellular response to reactive oxygen species	4	1.31148	0.00401026	FBGN0010213, FBGN0031479, FBGN0033520, FBGN0003462	206	13	7937	11.8551	0.967536	0.144271	6.03061
BP	response to reactive oxygen species	4	1.31148	0.00883693	FBGN0010213, FBGN0031479, FBGN0033520, FBGN0003462	206	17	7937	9.06568	0.999485	0.236931	12.8377
BP	oxygen and reactive oxygen species metabolic process	4	1.31148	0.0121248	FBGN0010213, FBGN0031479, FBGN0033520, FBGN0003462	206	19	7937	8.11139	0.99997	0.2776	17.2074
BP	oxidoreduction coenzyme metabolic process	4	1.31148	0.0160252	FBGN0023477, FBGN0050410, FBGN0004654, FBGN0037574	206	21	7937	7.33888	0.999999	0.325457	22.1253
BP	sulfur compound biosynthetic process	4	1.31148	0.0285182	FBGN0030882, FBGN0020385, FBGN0040319, FBGN0037251	206	26	7937	5.92756	1	0.415217	36.1006
BP	cellular amino acid biosynthetic process	4	1.31148	0.037894	FBGN0020385, FBGN0001125, FBGN0026565, FBGN0001124	206	29	7937	5.31436	1	0.489563	45.0078
BP	tricarboxylic acid cycle	4	1.31148	0.0486451	FBGN0030975, FBGN0037860, FBGN0039112, FBGN0036762	206	32	7937	4.81614	1	0.538563	53.7879
BP	acetyl-CoA catabolic process	4	1.31148	0.0486451	FBGN0030975, FBGN0037860, FBGN0039112, FBGN0036762	206	32	7937	4.81614	1	0.538563	53.7879
BP	coenzyme catabolic process	4	1.31148	0.052526	FBGN0030975, FBGN0037860, FBGN0039112, FBGN0036762	206	33	7937	4.6702	1	0.535629	56.6213
BP	cofactor catabolic process	4	1.31148	0.0565516	FBGN0030975, FBGN0037860, FBGN0039112, FBGN0036762	206	34	7937	4.53284	1	0.534173	59.3881
BP	aerobic respiration	4	1.31148	0.0565516	FBGN0030975, FBGN0037860, FBGN0039112, FBGN0036762	206	34	7937	4.53284	1	0.534173	59.3881
BP	rRNA processing	4	1.31148	0.0835945	FBGN0029714, FBGN0037778, FBGN0035831, FBGN0033548	206	40	7937	3.85291	1	0.610379	74.1095
BP	rRNA metabolic process	4	1.31148	0.0885553	FBGN0029714, FBGN0037778, FBGN0035831, FBGN0033548	206	41	7937	3.75894	1	0.62793	76.196
BP	cellular amide metabolic process	5	1.63934	0.000789656	FBGN0023477, FBGN0050410, FBGN0004654, FBGN0026565, FBGN0036762	206	17	7937	11.3321	0.490254	0.0348439	1.21537
BP	response to inorganic substance	5	1.63934	0.00699594	FBGN0010213, FBGN0031479, FBGN0033520, FBGN0038376, FBGN0003462	206	30	7937	6.42152	0.997493	0.21301	10.2977
BP	fatty acid biosynthetic process	5	1.63934	0.007873	FBGN0051523, FBGN0037534, FBGN0043043, FBGN0261283, FBGN0039755	206	31	7937	6.21438	0.99882	0.220975	11.5163
BP	acetyl-CoA metabolic process	5	1.63934	0.0120941	FBGN0030975, FBGN0037860, FBGN0031912, FBGN0039112, FBGN0036762	206	35	7937	5.50416	0.999969	0.284528	17.1676
BP	hexose catabolic process	5	1.63934	0.024313	FBGN0023477, FBGN0050410, FBGN0004654, FBGN0014869, FBGN0003074	206	43	7937	4.48013	1	0.393401	31.6823
BP	glucose catabolic process	5	1.63934	0.024313	FBGN0023477, FBGN0050410, FBGN0004654, FBGN0014869, FBGN0003074	206	43	7937	4.48013	1	0.393401	31.6823
BP	monosaccharide catabolic process	5	1.63934	0.02622	FBGN0023477, FBGN0050410, FBGN0004654, FBGN0014869, FBGN0003074	206	44	7937	4.37831	1	0.402555	33.7202
BP	tRNA processing	5	1.63934	0.0324678	FBGN0029857, FBGN0032430, FBGN0036696, FBGN0035831, FBGN0020766	206	47	7937	4.09884	1	0.450658	40.0057
BP	cellular carbohydrate catabolic process	5	1.63934	0.0420436	FBGN0023477, FBGN0050410, FBGN0004654, FBGN0014869, FBGN0003074	206	51	7937	3.77737	1	0.505691	48.5668
BP	alcohol catabolic process	5	1.63934	0.0420436	FBGN0023477, FBGN0050410, FBGN0004654, FBGN0014869, FBGN0003074	206	51	7937	3.77737	1	0.505691	48.5668
BP	energy coupled proton transport, down electrochemical gradient	5	1.63934	0.0560243	FBGN0034133, FBGN0010612, FBGN0016119, FBGN0016691, FBGN0038224	206	56	7937	3.4401	1	0.53626	59.0354
BP	ATP synthesis coupled proton transport	5	1.63934	0.0560243	FBGN0034133, FBGN0010612, FBGN0016119, FBGN0016691, FBGN0038224	206	56	7937	3.4401	1	0.53626	59.0354
BP	ion transmembrane transport	5	1.63934	0.0622365	FBGN0034133, FBGN0010612, FBGN0016119, FBGN0016691, FBGN0038224	206	58	7937	3.32148	1	0.548135	63.0153
BP	heterocycle biosynthetic process	5	1.63934	0.0722059	FBGN0014032, FBGN0020385, FBGN0032222, FBGN0037251, FBGN0020764	206	61	7937	3.15813	1	0.578485	68.6548
BP	glucose metabolic process	5	1.63934	0.0722059	FBGN0023477, FBGN0050410, FBGN0004654, FBGN0014869, FBGN0003074	206	61	7937	3.15813	1	0.578485	68.6548
BP	response to oxidative stress	6	1.96721	0.0202181	FBGN0243512, FBGN0010213, FBGN0031479, FBGN0033520, FBGN0003462, FBGN0040070	206	61	7937	3.78975	1	0.360288	27.1065
BP	proton transport	6	1.96721	0.0229271	FBGN0034133, FBGN0035032, FBGN0010612, FBGN0016119, FBGN0016691, FBGN0038224	206	63	7937	3.66944	1	0.382791	30.1645
BP	ribosome biogenesis	6	1.96721	0.0243655	FBGN0033485, FBGN0029714, FBGN0023542, FBGN0037778, FBGN0035831, FBGN0033548	206	64	7937	3.61211	1	0.386963	31.7392
BP	secondary metabolic process	6	1.96721	0.0379718	FBGN0034405, FBGN0023477, FBGN0050410, FBGN0030949, FBGN0004654, FBGN0037515	206	72	7937	3.21076	1	0.483365	45.0765
BP	ATP biosynthetic process	6	1.96721	0.050718	FBGN0034133, FBGN0035032, FBGN0010612, FBGN0016119, FBGN0016691, FBGN0038224	206	78	7937	2.96378	1	0.541096	55.3221
BP	ATP metabolic process	6	1.96721	0.0554617	FBGN0034133, FBGN0035032, FBGN0010612, FBGN0016119, FBGN0016691, FBGN0038224	206	80	7937	2.88968	1	0.549723	58.6558
BP	purine ribonucleoside triphosphate biosynthetic process	6	1.96721	0.0604537	FBGN0034133, FBGN0035032, FBGN0010612, FBGN0016119, FBGN0016691, FBGN0038224	206	82	7937	2.8192	1	0.542615	61.9118
BP	purine nucleoside triphosphate biosynthetic process	6	1.96721	0.0604537	FBGN0034133, FBGN0035032, FBGN0010612, FBGN0016119, FBGN0016691, FBGN0038224	206	82	7937	2.8192	1	0.542615	61.9118
BP	carbohydrate catabolic process	6	1.96721	0.0630427	FBGN0023477, FBGN0050410, FBGN0004654, FBGN0014869, FBGN0003074, FBGN0030310	206	83	7937	2.78524	1	0.54266	63.5044
BP	ribonucleoside triphosphate biosynthetic process	6	1.96721	0.0630427	FBGN0034133, FBGN0035032, FBGN0010612, FBGN0016119, FBGN0016691, FBGN0038224	206	83	7937	2.78524	1	0.54266	63.5044
BP	nucleoside triphosphate biosynthetic process	6	1.96721	0.0630427	FBGN0034133, FBGN0035032, FBGN0010612, FBGN0016119, FBGN0016691, FBGN0038224	206	83	7937	2.78524	1	0.54266	63.5044
BP	purine ribonucleoside triphosphate metabolic process	6	1.96721	0.074015	FBGN0034133, FBGN0035032, FBGN0010612, FBGN0016119, FBGN0016691, FBGN0038224	206	87	7937	2.65718	1	0.582962	69.5876
BP	purine nucleoside triphosphate metabolic process	6	1.96721	0.074015	FBGN0034133, FBGN0035032, FBGN0010612, FBGN0016119, FBGN0016691, FBGN0038224	206	87	7937	2.65718	1	0.582962	69.5876
BP	ribonucleoside triphosphate metabolic process	6	1.96721	0.076911	FBGN0034133, FBGN0035032, FBGN0010612, FBGN0016119, FBGN0016691, FBGN0038224	206	88	7937	2.62699	1	0.58793	71.0271
BP	nucleoside triphosphate metabolic process	6	1.96721	0.0798677	FBGN0034133, FBGN0035032, FBGN0010612, FBGN0016119, FBGN0016691, FBGN0038224	206	89	7937	2.59747	1	0.597588	72.4307
BP	ribonucleoprotein complex biogenesis	6	1.96721	0.0955461	FBGN0033485, FBGN0029714, FBGN0023542, FBGN0037778, FBGN0035831, FBGN0033548	206	94	7937	2.45931	1	0.652695	78.8705
BP	tRNA metabolic process	6	1.96721	0.0955461	FBGN0029857, FBGN0032430, FBGN0036696, FBGN0035831, FBGN0004407, FBGN0020766	206	94	7937	2.45931	1	0.652695	78.8705
BP	sulfur metabolic process	7	2.29508	0.000328587	FBGN0030882, FBGN0020385, FBGN0040319, FBGN0038074, FBGN0034364, FBGN0037251, FBGN0036762	206	37	7937	7.28929	0.244466	0.0163548	0.507424
BP	cell redox homeostasis	7	2.29508	0.00230362	FBGN0032509, FBGN0031670, FBGN0031479, FBGN0033520, FBGN0034472, FBGN0036762, FBGN0040070	206	53	7937	5.08875	0.86016	0.0894248	3.507
BP	fatty acid metabolic process	7	2.29508	0.00230362	FBGN0051523, FBGN0037534, FBGN0043043, FBGN0261283, FBGN0033879, FBGN0039755, FBGN0030737	206	53	7937	5.08875	0.86016	0.0894248	3.507
BP	hydrogen transport	7	2.29508	0.0059532	FBGN0034133, FBGN0035032, FBGN0010612, FBGN0016119, FBGN0017482, FBGN0016691, FBGN0038224	206	64	7937	4.21412	0.993862	0.198641	8.82844
BP	purine ribonucleotide biosynthetic process	7	2.29508	0.0481305	FBGN0034133, FBGN0035032, FBGN0010612, FBGN0016119, FBGN0020513, FBGN0016691, FBGN0038224	206	102	7937	2.64416	1	0.541222	53.3994
BP	ribonucleotide biosynthetic process	7	2.29508	0.0582341	FBGN0034133, FBGN0035032, FBGN0010612, FBGN0016119, FBGN0020513, FBGN0016691, FBGN0038224	206	107	7937	2.5206	1	0.539497	60.4949
BP	purine ribonucleotide metabolic process	7	2.29508	0.0582341	FBGN0034133, FBGN0035032, FBGN0010612, FBGN0016119, FBGN0020513, FBGN0016691, FBGN0038224	206	107	7937	2.5206	1	0.539497	60.4949
BP	ribonucleotide metabolic process	7	2.29508	0.0695187	FBGN0034133, FBGN0035032, FBGN0010612, FBGN0016119, FBGN0020513, FBGN0016691, FBGN0038224	206	112	7937	2.40807	1	0.569126	67.2196
BP	coenzyme biosynthetic process	8	2.62295	0.000101223	FBGN0030882, FBGN0020385, FBGN0040319, FBGN0037251, FBGN0037574, FBGN0037709, FBGN0031912, FBGN0085453	206	43	7937	7.16821	0.0827246	0.00538218	0.156572
BP	cellular response to DNA damage stimulus	8	2.62295	0.00622665	FBGN0030882, FBGN0250746, FBGN0040319, FBGN0026380, FBGN0015282, FBGN0034472, FBGN0010590, FBGN0040070	206	85	7937	3.62627	0.995146	0.199083	9.21589
BP	ncRNA processing	8	2.62295	0.0095058	FBGN0029857, FBGN0032430, FBGN0036696, FBGN0029714, FBGN0037778, FBGN0035831, FBGN0020766, FBGN0033548	206	92	7937	3.35036	0.99971	0.244926	13.7437
BP	cellular homeostasis	9	2.95082	0.00785609	FBGN0032509, FBGN0031670, FBGN0031992, FBGN0031479, FBGN0033520, FBGN0034472, FBGN0015222, FBGN0036762, FBGN0040070	206	111	7937	3.12398	0.998803	0.22799	11.4929
BP	lipid biosynthetic process	9	2.95082	0.0117253	FBGN0051523, FBGN0037534, FBGN0026576, FBGN0030421, FBGN0033983, FBGN0043043, FBGN0037574, FBGN0261283, FBGN0039755	206	119	7937	2.91397	0.999957	0.284919	16.6876
BP	purine nucleotide biosynthetic process	9	2.95082	0.0154382	FBGN0034133, FBGN0035032, FBGN0020385, FBGN0010612, FBGN0016119, FBGN0020513, FBGN0029915, FBGN0016691, FBGN0038224	206	125	7937	2.7741	0.999998	0.323172	21.4031
BP	purine nucleotide metabolic process	9	2.95082	0.0191307	FBGN0034133, FBGN0035032, FBGN0020385, FBGN0010612, FBGN0016119, FBGN0020513, FBGN0029915, FBGN0016691, FBGN0038224	206	130	7937	2.6674	1	0.359376	25.8441
BP	ncRNA metabolic process	9	2.95082	0.0216279	FBGN0029857, FBGN0032430, FBGN0036696, FBGN0029714, FBGN0037778, FBGN0035831, FBGN0004407, FBGN0020766, FBGN0033548	206	133	7937	2.60723	1	0.372665	28.7132
BP	nucleotide biosynthetic process	9	2.95082	0.0415857	FBGN0034133, FBGN0035032, FBGN0020385, FBGN0010612, FBGN0016119, FBGN0020513, FBGN0029915, FBGN0016691, FBGN0038224	206	151	7937	2.29644	1	0.508561	48.1849
BP	nucleobase, nucleoside, nucleotide and nucleic acid biosynthetic process	9	2.95082	0.0518713	FBGN0034133, FBGN0035032, FBGN0020385, FBGN0010612, FBGN0016119, FBGN0020513, FBGN0029915, FBGN0016691, FBGN0038224	206	158	7937	2.1947	1	0.537026	56.155
BP	nucleobase, nucleoside and nucleotide biosynthetic process	9	2.95082	0.0518713	FBGN0034133, FBGN0035032, FBGN0020385, FBGN0010612, FBGN0016119, FBGN0020513, FBGN0029915, FBGN0016691, FBGN0038224	206	158	7937	2.1947	1	0.537026	56.155
BP	homeostatic process	9	2.95082	0.0601444	FBGN0032509, FBGN0031670, FBGN0031992, FBGN0031479, FBGN0033520, FBGN0034472, FBGN0015222, FBGN0036762, FBGN0040070	206	163	7937	2.12738	1	0.546025	61.7173
BP	cofactor biosynthetic process	10	3.27869	2.02551e-05	FBGN0030882, FBGN0020385, FBGN0040319, FBGN0032222, FBGN0037251, FBGN0037574, FBGN0020764, FBGN0037709, FBGN0031912, FBGN0085453	206	60	7937	6.42152	0.0171294	0.00132818	0.031349
BP	organic acid biosynthetic process	10	3.27869	3.45098e-05	FBGN0051523, FBGN0037534, FBGN0020385, FBGN0001125, FBGN0037251, FBGN0026565, FBGN0043043, FBGN0261283, FBGN0001124, FBGN0039755	206	64	7937	6.02018	0.0290083	0.00196057	0.0534057
BP	carboxylic acid biosynthetic process	10	3.27869	3.45098e-05	FBGN0051523, FBGN0037534, FBGN0020385, FBGN0001125, FBGN0037251, FBGN0026565, FBGN0043043, FBGN0261283, FBGN0001124, FBGN0039755	206	64	7937	6.02018	0.0290083	0.00196057	0.0534057
BP	cellular protein catabolic process	11	3.60656	0.0199611	FBGN0250746, FBGN0031443, FBGN0029812, FBGN0026380, FBGN0250843, FBGN0002284, FBGN0029134, FBGN0015282, FBGN0010590, FBGN0086134, FBGN0022224	206	183	7937	2.31596	1	0.364031	26.8099
BP	proteolysis involved in cellular protein catabolic process	11	3.60656	0.0199611	FBGN0250746, FBGN0031443, FBGN0029812, FBGN0026380, FBGN0250843, FBGN0002284, FBGN0029134, FBGN0015282, FBGN0010590, FBGN0086134, FBGN0022224	206	183	7937	2.31596	1	0.364031	26.8099
BP	cellular macromolecule catabolic process	11	3.60656	0.0661656	FBGN0250746, FBGN0031443, FBGN0029812, FBGN0026380, FBGN0250843, FBGN0002284, FBGN0029134, FBGN0015282, FBGN0010590, FBGN0086134, FBGN0022224	206	225	7937	1.88365	1	0.555594	65.3426
BP	protein catabolic process	12	3.93443	0.0144195	FBGN0250746, FBGN0031443, FBGN0029812, FBGN0026380, FBGN0024992, FBGN0250843, FBGN0002284, FBGN0029134, FBGN0015282, FBGN0010590, FBGN0086134, FBGN0022224	206	200	7937	2.31175	0.999996	0.313011	20.1348
BP	mitochondrial electron transport, NADH to ubiquinone	13	4.2623	2.12887e-11	FBGN0033570, FBGN0029888, FBGN0031436, FBGN0032511, FBGN0030853, FBGN0047038, FBGN0040705, FBGN0017567, FBGN0031228, FBGN0019957, FBGN0029868, FBGN0052230, FBGN0031505	206	34	7937	14.7317	1.81593e-08	1.81593e-09	3.29537e-08
BP	macromolecule catabolic process	13	4.2623	0.0559725	FBGN0250746, FBGN0031443, FBGN0029812, FBGN0026380, FBGN0024992, FBGN0250843, FBGN0002284, FBGN0029134, FBGN0015282, FBGN0010590, FBGN0086134, FBGN0030310, FBGN0022224	206	277	7937	1.80823	1	0.541541	59.0005
BP	coenzyme metabolic process	15	4.91803	4.50783e-08	FBGN0030882, FBGN0023477, FBGN0030975, FBGN0037709, FBGN0039112, FBGN0050410, FBGN0040319, FBGN0020385, FBGN0004654, FBGN0037251, FBGN0037574, FBGN0037860, FBGN0085453, FBGN0031912, FBGN0036762	206	88	7937	6.56746	3.84511e-05	3.20431e-06	6.97784e-05
BP	nitrogen compound biosynthetic process	16	5.2459	0.000997119	FBGN0001125, FBGN0010612, FBGN0020513, FBGN0029915, FBGN0016691, FBGN0038224, FBGN0034133, FBGN0014032, FBGN0035032, FBGN0020385, FBGN0016119, FBGN0032222, FBGN0026565, FBGN0020764, FBGN0014930, FBGN0001124	206	233	7937	2.64578	0.572998	0.0416559	1.53239
BP	cofactor metabolic process	17	5.57377	1.03969e-08	FBGN0030882, FBGN0023477, FBGN0030975, FBGN0037709, FBGN0039112, FBGN0050410, FBGN0040319, FBGN0020385, FBGN0032222, FBGN0004654, FBGN0037251, FBGN0037574, FBGN0020764, FBGN0037860, FBGN0085453, FBGN0031912, FBGN0036762	206	106	7937	6.1792	8.86851e-06	8.06231e-07	1.60937e-05
BP	mitochondrial ATP synthesis coupled electron transport	21	6.88525	1.30476e-16	FBGN0033570, FBGN0029888, FBGN0031436, FBGN0032511, FBGN0030853, FBGN0047038, FBGN0017567, FBGN0040705, FBGN0036728, FBGN0039576, FBGN0040773, FBGN0031228, FBGN0019957, FBGN0031830, FBGN0029868, FBGN0052230, FBGN0037860, FBGN0031505, FBGN0034245, FBGN0050354, FBGN0019624	206	67	7937	12.0763	9.4702e-14	4.72955e-14	1.66533e-13
BP	ATP synthesis coupled electron transport	21	6.88525	4.61249e-16	FBGN0033570, FBGN0029888, FBGN0031436, FBGN0032511, FBGN0030853, FBGN0047038, FBGN0017567, FBGN0040705, FBGN0036728, FBGN0039576, FBGN0040773, FBGN0031228, FBGN0019957, FBGN0031830, FBGN0029868, FBGN0052230, FBGN0037860, FBGN0031505, FBGN0034245, FBGN0050354, FBGN0019624	206	71	7937	11.3959	3.78808e-13	9.4702e-14	6.88338e-13
BP	respiratory electron transport chain	21	6.88525	1.2334e-15	FBGN0033570, FBGN0029888, FBGN0031436, FBGN0032511, FBGN0030853, FBGN0047038, FBGN0017567, FBGN0040705, FBGN0036728, FBGN0039576, FBGN0040773, FBGN0031228, FBGN0019957, FBGN0031830, FBGN0029868, FBGN0052230, FBGN0037860, FBGN0031505, FBGN0034245, FBGN0050354, FBGN0019624	206	74	7937	10.9339	1.04172e-12	1.73639e-13	1.88738e-12
BP	translation	22	7.21311	0.02709	FBGN0033480, FBGN0034361, FBGN0039835, FBGN0036774, FBGN0044030, FBGN0039159, FBGN0035374, FBGN0011787, FBGN0051373, FBGN0036335, FBGN0036853, FBGN0038307, FBGN0039765, FBGN0029718, FBGN0031660, FBGN0035122, FBGN0004407, FBGN0038426, FBGN0020766, FBGN0040389, FBGN0032720, FBGN0034893	206	520	7937	1.63008	1	0.405829	34.6309
BP	electron transport chain	23	7.54098	4.02044e-16	FBGN0033570, FBGN0029888, FBGN0031436, FBGN0032511, FBGN0030853, FBGN0047038, FBGN0017567, FBGN0039112, FBGN0040705, FBGN0036728, FBGN0039576, FBGN0040773, FBGN0031228, FBGN0019957, FBGN0031830, FBGN0029868, FBGN0052230, FBGN0037860, FBGN0031505, FBGN0034245, FBGN0050354, FBGN0019624, FBGN0040070	206	90	7937	9.84633	3.78808e-13	1.26232e-13	6.88338e-13
BP	cellular respiration	24	7.86885	1.2252e-15	FBGN0033570, FBGN0030975, FBGN0029888, FBGN0031436, FBGN0032511, FBGN0030853, FBGN0047038, FBGN0017567, FBGN0039112, FBGN0040705, FBGN0036728, FBGN0039576, FBGN0019957, FBGN0040773, FBGN0031228, FBGN0031830, FBGN0029868, FBGN0052230, FBGN0037860, FBGN0031505, FBGN0034245, FBGN0050354, FBGN0019624, FBGN0036762	206	105	7937	8.80666	1.04172e-12	2.08389e-13	1.88738e-12
BP	energy derivation by oxidation of organic compounds	24	7.86885	8.23326e-15	FBGN0033570, FBGN0030975, FBGN0029888, FBGN0031436, FBGN0032511, FBGN0030853, FBGN0047038, FBGN0017567, FBGN0039112, FBGN0040705, FBGN0036728, FBGN0039576, FBGN0019957, FBGN0040773, FBGN0031228, FBGN0031830, FBGN0029868, FBGN0052230, FBGN0037860, FBGN0031505, FBGN0034245, FBGN0050354, FBGN0019624, FBGN0036762	206	114	7937	8.11139	7.00795e-12	7.7871e-13	1.27121e-11
BP	oxidative phosphorylation	26	8.52459	2.45494e-15	FBGN0033570, FBGN0010612, FBGN0029888, FBGN0031436, FBGN0032511, FBGN0030853, FBGN0017567, FBGN0040705, FBGN0047038, FBGN0036728, FBGN0039576, FBGN0016691, FBGN0038224, FBGN0034133, FBGN0031228, FBGN0040773, FBGN0019957, FBGN0031830, FBGN0016119, FBGN0029868, FBGN0037860, FBGN0052230, FBGN0031505, FBGN0050354, FBGN0034245, FBGN0019624	206	132	7937	7.58907	2.08344e-12	2.97651e-13	3.78586e-12
BP	phosphorylation	27	8.85246	3.35271e-05	FBGN0033570, FBGN0031436, FBGN0032511, FBGN0030853, FBGN0047038, FBGN0016691, FBGN0034133, FBGN0040773, FBGN0031505, FBGN0050354, FBGN0019624, FBGN0035089, FBGN0029888, FBGN0010612, FBGN0040705, FBGN0017567, FBGN0036728, FBGN0039576, FBGN0038224, FBGN0019957, FBGN0031228, FBGN0031830, FBGN0016119, FBGN0029868, FBGN0052230, FBGN0037860, FBGN0034245	206	425	7937	2.44773	0.028194	0.00204071	0.0518852
BP	phosphorus metabolic process	29	9.5082	0.000406461	FBGN0033570, FBGN0031436, FBGN0032511, FBGN0030853, FBGN0047038, FBGN0016691, FBGN0034133, FBGN0040773, FBGN0031505, FBGN0050354, FBGN0019624, FBGN0243512, FBGN0035089, FBGN0010612, FBGN0029888, FBGN0017567, FBGN0040705, FBGN0036728, FBGN0039576, FBGN0038224, FBGN0019957, FBGN0031228, FBGN0031830, FBGN0016119, FBGN0029868, FBGN0033388, FBGN0052230, FBGN0037860, FBGN0034245	206	551	7937	2.02785	0.29304	0.0190812	0.627328
BP	phosphate metabolic process	29	9.5082	0.000406461	FBGN0033570, FBGN0031436, FBGN0032511, FBGN0030853, FBGN0047038, FBGN0016691, FBGN0034133, FBGN0040773, FBGN0031505, FBGN0050354, FBGN0019624, FBGN0243512, FBGN0035089, FBGN0010612, FBGN0029888, FBGN0017567, FBGN0040705, FBGN0036728, FBGN0039576, FBGN0038224, FBGN0019957, FBGN0031228, FBGN0031830, FBGN0016119, FBGN0029868, FBGN0033388, FBGN0052230, FBGN0037860, FBGN0034245	206	551	7937	2.02785	0.29304	0.0190812	0.627328
BP	generation of precursor metabolites and energy	32	10.4918	3.47029e-15	FBGN0033570, FBGN0030975, FBGN0031436, FBGN0032511, FBGN0030853, FBGN0039112, FBGN0047038, FBGN0016691, FBGN0034133, FBGN0040773, FBGN0031505, FBGN0050354, FBGN0019624, FBGN0003074, FBGN0010612, FBGN0029888, FBGN0017567, FBGN0040705, FBGN0036728, FBGN0039576, FBGN0014869, FBGN0038224, FBGN0019957, FBGN0031228, FBGN0031830, FBGN0016119, FBGN0029868, FBGN0052230, FBGN0037860, FBGN0034245, FBGN00367…	206	217	7937	5.68171	2.93576e-12	3.66929e-13	5.32907e-12
BP	oxidation reduction	59	19.3443	5.36229e-19	FBGN0033697, FBGN0025687, FBGN0031695, FBGN0034364, FBGN0032511, FBGN0027571, FBGN0030853, FBGN0039112, FBGN0040773, FBGN0017482, FBGN0050354, FBGN0019624, FBGN0031684, FBGN0029888, FBGN0022359, FBGN0030968, FBGN0037709, FBGN0017567, FBGN0040705, FBGN0003462, FBGN0031830, FBGN0004654, FBGN0037860, FBGN0040070, FBGN0033570, FBGN0031479, FBGN0030975, FBGN0012036, FBGN0029975, FBGN0030594, FBGN00368…	206	620	7937	3.66648	4.57403e-16	4.57403e-16	8.30049e-16
Category	Term	Count	%	PValue	Genes	List Total	Pop Hits	Pop Total	Fold Enrichment	Bonferroni	Benjamini	FDR
CC	mitochondrial proton-transporting ATP synthase, central stalk	2	0.655738	0.0649427	FBGN0016119, FBGN0016691	159	2	4786	30.1006	0.999997	0.283925	56.5615
CC	proton-transporting ATP synthase, central stalk	2	0.655738	0.0649427	FBGN0016119, FBGN0016691	159	2	4786	30.1006	0.999997	0.283925	56.5615
CC	fumarate reductase complex	3	0.983607	0.0203915	FBGN0030975, FBGN0037860, FBGN0039112	159	7	4786	12.9003	0.979633	0.102518	22.573
CC	succinate dehydrogenase complex	3	0.983607	0.0203915	FBGN0030975, FBGN0037860, FBGN0039112	159	7	4786	12.9003	0.979633	0.102518	22.573
CC	mitochondrial respiratory chain complex II	3	0.983607	0.0203915	FBGN0030975, FBGN0037860, FBGN0039112	159	7	4786	12.9003	0.979633	0.102518	22.573
CC	DNA-directed RNA polymerase I complex	3	0.983607	0.0203915	FBGN0032988, FBGN0037574, FBGN0086447	159	7	4786	12.9003	0.979633	0.102518	22.573
CC	succinate dehydrogenase complex (ubiquinone)	3	0.983607	0.0203915	FBGN0030975, FBGN0037860, FBGN0039112	159	7	4786	12.9003	0.979633	0.102518	22.573
CC	respiratory chain complex II	3	0.983607	0.0203915	FBGN0030975, FBGN0037860, FBGN0039112	159	7	4786	12.9003	0.979633	0.102518	22.573
CC	nucleolar part	4	1.31148	0.00357075	FBGN0032988, FBGN0037574, FBGN0035831, FBGN0086447	159	10	4786	12.0403	0.491393	0.0209059	4.3448
CC	respiratory chain complex III	4	1.31148	0.00623558	FBGN0036728, FBGN0039576, FBGN0034245, FBGN0050354	159	12	4786	10.0335	0.693401	0.0351906	7.47346
CC	mitochondrial respiratory chain complex III	4	1.31148	0.00623558	FBGN0036728, FBGN0039576, FBGN0034245, FBGN0050354	159	12	4786	10.0335	0.693401	0.0351906	7.47346
CC	respiratory chain complex IV	4	1.31148	0.0200072	FBGN0040773, FBGN0031830, FBGN0050093, FBGN0019624	159	18	4786	6.68903	0.978066	0.106264	22.195
CC	mitochondrial respiratory chain complex IV	4	1.31148	0.0200072	FBGN0040773, FBGN0031830, FBGN0050093, FBGN0019624	159	18	4786	6.68903	0.978066	0.106264	22.195
CC	mitochondrial proton-transporting ATP synthase complex, coupling factor F(o)	5	1.63934	0.000883559	FBGN0034133, FBGN0035032, FBGN0010612, FBGN0016119, FBGN0038224	159	14	4786	10.7502	0.153857	0.00574435	1.09167
CC	proton-transporting ATP synthase complex, coupling factor F(o)	5	1.63934	0.00243608	FBGN0034133, FBGN0035032, FBGN0010612, FBGN0016119, FBGN0038224	159	18	4786	8.36129	0.369335	0.0147603	2.98336
CC	proton-transporting two-sector ATPase complex, proton-transporting domain	5	1.63934	0.0200169	FBGN0034133, FBGN0035032, FBGN0010612, FBGN0016119, FBGN0038224	159	32	4786	4.70322	0.978107	0.103438	22.2046
CC	mitochondrial proton-transporting ATP synthase complex	6	1.96721	0.000764534	FBGN0034133, FBGN0035032, FBGN0010612, FBGN0016119, FBGN0016691, FBGN0038224	159	23	4786	7.85234	0.13459	0.00514928	0.94525
CC	proton-transporting ATP synthase complex	6	1.96721	0.00195421	FBGN0034133, FBGN0035032, FBGN0010612, FBGN0016119, FBGN0016691, FBGN0038224	159	28	4786	6.45013	0.309064	0.012248	2.39981
CC	proton-transporting two-sector ATPase complex	6	1.96721	0.046835	FBGN0034133, FBGN0035032, FBGN0010612, FBGN0016119, FBGN0016691, FBGN0038224	159	60	4786	3.01006	0.999884	0.217313	44.8795
CC	proteasome core complex	9	2.95082	7.9289e-07	FBGN0250746, FBGN0031443, FBGN0029812, FBGN0026380, FBGN0250843, FBGN0002284, FBGN0029134, FBGN0010590, FBGN0086134	159	25	4786	10.8362	0.000149845	7.13598e-06	0.000984589
CC	mitochondrial small ribosomal subunit	10	3.27869	2.92964e-07	FBGN0034361, FBGN0033480, FBGN0038307, FBGN0039765, FBGN0036774, FBGN0044030, FBGN0039159, FBGN0011787, FBGN0035374, FBGN0038426	159	30	4786	10.0335	5.53687e-05	3.07612e-06	0.000363796
CC	organellar small ribosomal subunit	10	3.27869	2.92964e-07	FBGN0034361, FBGN0033480, FBGN0038307, FBGN0039765, FBGN0036774, FBGN0044030, FBGN0039159, FBGN0011787, FBGN0035374, FBGN0038426	159	30	4786	10.0335	5.53687e-05	3.07612e-06	0.000363796
CC	small ribosomal subunit	10	3.27869	0.00030703	FBGN0034361, FBGN0033480, FBGN0038307, FBGN0039765, FBGN0036774, FBGN0044030, FBGN0039159, FBGN0011787, FBGN0035374, FBGN0038426	159	67	4786	4.49263	0.0563856	0.00214723	0.380596
CC	proteasome complex	11	3.60656	1.80205e-05	FBGN0250746, FBGN0032884, FBGN0031443, FBGN0029812, FBGN0026380, FBGN0250843, FBGN0002284, FBGN0029134, FBGN0015282, FBGN0010590, FBGN0086134	159	59	4786	5.61198	0.00340011	0.000148072	0.0223752
CC	respiratory chain complex I	14	4.59016	7.23619e-10	FBGN0033570, FBGN0031684, FBGN0029888, FBGN0031436, FBGN0032511, FBGN0030853, FBGN0047038, FBGN0040705, FBGN0017567, FBGN0031228, FBGN0019957, FBGN0029868, FBGN0052230, FBGN0031505	159	44	4786	9.57747	1.36764e-07	9.1176e-09	8.98575e-07
CC	mitochondrial respiratory chain complex I	14	4.59016	7.23619e-10	FBGN0033570, FBGN0031684, FBGN0029888, FBGN0031436, FBGN0032511, FBGN0030853, FBGN0047038, FBGN0040705, FBGN0017567, FBGN0031228, FBGN0019957, FBGN0029868, FBGN0052230, FBGN0031505	159	44	4786	9.57747	1.36764e-07	9.1176e-09	8.98575e-07
CC	NADH dehydrogenase complex	14	4.59016	7.23619e-10	FBGN0033570, FBGN0031684, FBGN0029888, FBGN0031436, FBGN0032511, FBGN0030853, FBGN0047038, FBGN0040705, FBGN0017567, FBGN0031228, FBGN0019957, FBGN0029868, FBGN0052230, FBGN0031505	159	44	4786	9.57747	1.36764e-07	9.1176e-09	8.98575e-07
CC	mitochondrial large ribosomal subunit	14	4.59016	1.79932e-09	FBGN0033480, FBGN0039835, FBGN0039159, FBGN0011787, FBGN0036335, FBGN0036853, FBGN0028648, FBGN0034579, FBGN0029718, FBGN0031660, FBGN0035122, FBGN0040389, FBGN0032720, FBGN0034893	159	47	4786	8.96614	3.40072e-07	2.12545e-08	2.23436e-06
CC	organellar large ribosomal subunit	14	4.59016	1.79932e-09	FBGN0033480, FBGN0039835, FBGN0039159, FBGN0011787, FBGN0036335, FBGN0036853, FBGN0028648, FBGN0034579, FBGN0029718, FBGN0031660, FBGN0035122, FBGN0040389, FBGN0032720, FBGN0034893	159	47	4786	8.96614	3.40072e-07	2.12545e-08	2.23436e-06
CC	large ribosomal subunit	14	4.59016	2.47337e-05	FBGN0033480, FBGN0039835, FBGN0039159, FBGN0011787, FBGN0036335, FBGN0036853, FBGN0028648, FBGN0034579, FBGN0029718, FBGN0031660, FBGN0035122, FBGN0040389, FBGN0032720, FBGN0034893	159	102	4786	4.13146	0.00466382	0.000194761	0.0307094
CC	mitochondrial ribosome	21	6.88525	9.07271e-14	FBGN0033480, FBGN0034361, FBGN0039835, FBGN0036774, FBGN0044030, FBGN0039159, FBGN0035374, FBGN0011787, FBGN0036335, FBGN0036853, FBGN0028648, FBGN0034579, FBGN0038307, FBGN0039765, FBGN0029718, FBGN0031660, FBGN0035122, FBGN0038426, FBGN0040389, FBGN0032720, FBGN0034893	159	74	4786	8.54207	1.71433e-11	1.55853e-12	1.12632e-10
CC	organellar ribosome	21	6.88525	9.07271e-14	FBGN0033480, FBGN0034361, FBGN0039835, FBGN0036774, FBGN0044030, FBGN0039159, FBGN0035374, FBGN0011787, FBGN0036335, FBGN0036853, FBGN0028648, FBGN0034579, FBGN0038307, FBGN0039765, FBGN0029718, FBGN0031660, FBGN0035122, FBGN0038426, FBGN0040389, FBGN0032720, FBGN0034893	159	74	4786	8.54207	1.71433e-11	1.55853e-12	1.12632e-10
CC	ribosomal subunit	21	6.88525	2.93264e-07	FBGN0033480, FBGN0034361, FBGN0039835, FBGN0036774, FBGN0044030, FBGN0039159, FBGN0035374, FBGN0011787, FBGN0036335, FBGN0036853, FBGN0028648, FBGN0034579, FBGN0038307, FBGN0039765, FBGN0029718, FBGN0031660, FBGN0035122, FBGN0038426, FBGN0040389, FBGN0032720, FBGN0034893	159	164	4786	3.85435	5.54254e-05	2.9172e-06	0.000364168
CC	lipid particle	22	7.21311	5.57285e-05	FBGN0012036, FBGN0032287, FBGN0001125, FBGN0010612, FBGN0000640, FBGN0011787, FBGN0027571, FBGN0033879, FBGN0036728, FBGN0016691, FBGN0038224, FBGN0019957, FBGN0035032, FBGN0020385, FBGN0031830, FBGN0039341, FBGN0031913, FBGN0031912, FBGN0037912, FBGN0003074, FBGN0019624, FBGN0036762	159	249	4786	2.65949	0.0104777	0.00042123	0.0691804
CC	ribosome	24	7.86885	2.62358e-08	FBGN0033480, FBGN0034361, FBGN0039835, FBGN0036774, FBGN0044030, FBGN0033485, FBGN0039159, FBGN0035374, FBGN0011787, FBGN0036335, FBGN0036853, FBGN0028648, FBGN0034579, FBGN0038307, FBGN0039765, FBGN0029718, FBGN0031660, FBGN0261380, FBGN0035122, FBGN0038426, FBGN0040389, FBGN0032720, FBGN0047135, FBGN0034893	159	186	4786	3.88395	4.95856e-06	2.91681e-07	3.25791e-05
CC	mitochondrial respiratory chain	25	8.19672	2.91047e-17	FBGN0031684, FBGN0033570, FBGN0030975, FBGN0029888, FBGN0050093, FBGN0031436, FBGN0032511, FBGN0030853, FBGN0017567, FBGN0039112, FBGN0040705, FBGN0047038, FBGN0036728, FBGN0039576, FBGN0031228, FBGN0040773, FBGN0019957, FBGN0031830, FBGN0029868, FBGN0037860, FBGN0052230, FBGN0031505, FBGN0050354, FBGN0034245, FBGN0019624	159	82	4786	9.17702	5.5008e-15	9.16799e-16	3.61417e-14
CC	respiratory chain	25	8.19672	7.32395e-17	FBGN0031684, FBGN0033570, FBGN0030975, FBGN0029888, FBGN0050093, FBGN0031436, FBGN0032511, FBGN0030853, FBGN0017567, FBGN0039112, FBGN0040705, FBGN0047038, FBGN0036728, FBGN0039576, FBGN0031228, FBGN0040773, FBGN0019957, FBGN0031830, FBGN0029868, FBGN0037860, FBGN0052230, FBGN0031505, FBGN0050354, FBGN0034245, FBGN0019624	159	85	4786	8.85313	2.09832e-14	2.9976e-15	1.33227e-13
CC	ribonucleoprotein complex	27	8.85246	0.000230361	FBGN0034361, FBGN0039835, FBGN0044030, FBGN0039159, FBGN0036335, FBGN0036853, FBGN0028648, FBGN0038307, FBGN0034579, FBGN0038426, FBGN0032720, FBGN0047135, FBGN0033480, FBGN0036774, FBGN0033485, FBGN0035374, FBGN0011787, FBGN0034564, FBGN0035831, FBGN0039765, FBGN0029718, FBGN0031660, FBGN0261380, FBGN0035122, FBGN0033548, FBGN0040389, FBGN0034893	159	379	4786	2.14437	0.0426089	0.00167334	0.285682
CC	mitochondrial membrane part	32	10.4918	8.25053e-19	FBGN0033570, FBGN0030975, FBGN0031436, FBGN0032511, FBGN0030853, FBGN0039112, FBGN0047038, FBGN0016691, FBGN0034133, FBGN0040773, FBGN0035032, FBGN0031505, FBGN0050354, FBGN0019624, FBGN0031684, FBGN0010612, FBGN0029888, FBGN0033357, FBGN0050093, FBGN0017567, FBGN0040705, FBGN0036728, FBGN0039576, FBGN0038224, FBGN0019957, FBGN0031228, FBGN0031830, FBGN0016119, FBGN0029868, FBGN0052230, FBGN00378…	159	134	4786	7.18821	1.55935e-16	5.19783e-17	1.02453e-15
CC	mitochondrial matrix	34	11.1475	1.26016e-18	FBGN0034361, FBGN0039835, FBGN0012036, FBGN0044030, FBGN0039159, FBGN0036335, FBGN0036853, FBGN0028648, FBGN0034579, FBGN0038307, FBGN0010213, FBGN0038426, FBGN0032720, FBGN0033480, FBGN0036774, FBGN0001125, FBGN0035374, FBGN0011787, FBGN0037709, FBGN0033879, FBGN0039765, FBGN0019957, FBGN0029718, FBGN0031660, FBGN0020764, FBGN0031912, FBGN0037778, FBGN0020766, FBGN0035122, FBGN0004407, FBGN00011…	159	157	4786	6.51861	2.3817e-16	5.95424e-17	1.56484e-15
CC	mitochondrial lumen	34	11.1475	1.26016e-18	FBGN0034361, FBGN0039835, FBGN0012036, FBGN0044030, FBGN0039159, FBGN0036335, FBGN0036853, FBGN0028648, FBGN0034579, FBGN0038307, FBGN0010213, FBGN0038426, FBGN0032720, FBGN0033480, FBGN0036774, FBGN0001125, FBGN0035374, FBGN0011787, FBGN0037709, FBGN0033879, FBGN0039765, FBGN0019957, FBGN0029718, FBGN0031660, FBGN0020764, FBGN0031912, FBGN0037778, FBGN0020766, FBGN0035122, FBGN0004407, FBGN00011…	159	157	4786	6.51861	2.3817e-16	5.95424e-17	1.56484e-15
CC	mitochondrial inner membrane	34	11.1475	3.0453e-15	FBGN0033570, FBGN0030975, FBGN0031436, FBGN0032511, FBGN0030853, FBGN0039112, FBGN0047038, FBGN0016691, FBGN0034133, FBGN0040773, FBGN0035032, FBGN0031505, FBGN0050354, FBGN0019624, FBGN0031684, FBGN0010612, FBGN0029888, FBGN0050093, FBGN0017567, FBGN0040705, FBGN0036728, FBGN0039576, FBGN0038224, FBGN0031228, FBGN0019957, FBGN0031830, FBGN0016119, FBGN0029868, FBGN0038376, FBGN0052230, FBGN00375…	159	200	4786	5.11711	5.66547e-13	6.29496e-14	3.71925e-12
CC	organelle inner membrane	34	11.1475	3.55555e-14	FBGN0033570, FBGN0030975, FBGN0031436, FBGN0032511, FBGN0030853, FBGN0039112, FBGN0047038, FBGN0016691, FBGN0034133, FBGN0040773, FBGN0035032, FBGN0031505, FBGN0050354, FBGN0019624, FBGN0031684, FBGN0010612, FBGN0029888, FBGN0050093, FBGN0017567, FBGN0040705, FBGN0036728, FBGN0039576, FBGN0038224, FBGN0031228, FBGN0019957, FBGN0031830, FBGN0016119, FBGN0029868, FBGN0038376, FBGN0052230, FBGN00375…	159	217	4786	4.71623	6.71463e-12	6.71463e-13	4.41203e-11
CC	mitochondrial membrane	38	12.459	5.61692e-16	FBGN0033570, FBGN0030975, FBGN0031436, FBGN0032511, FBGN0030853, FBGN0039112, FBGN0047038, FBGN0016691, FBGN0034133, FBGN0040773, FBGN0035032, FBGN0032222, FBGN0031505, FBGN0050354, FBGN0019624, FBGN0031684, FBGN0029131, FBGN0010612, FBGN0029888, FBGN0033357, FBGN0050093, FBGN0017567, FBGN0040705, FBGN0036728, FBGN0039576, FBGN0038224, FBGN0031228, FBGN0019957, FBGN0031830, FBGN0016119, FBGN00298…	159	241	4786	4.74616	1.04916e-13	1.31006e-14	6.88338e-13
CC	mitochondrial envelope	41	13.4426	1.57105e-17	FBGN0033570, FBGN0030975, FBGN0031436, FBGN0032511, FBGN0030853, FBGN0039112, FBGN0047038, FBGN0016691, FBGN0034133, FBGN0040773, FBGN0035032, FBGN0032222, FBGN0031505, FBGN0050354, FBGN0019624, FBGN0031684, FBGN0029131, FBGN0010612, FBGN0029888, FBGN0033357, FBGN0050093, FBGN0034497, FBGN0017567, FBGN0040705, FBGN0036728, FBGN0039576, FBGN0038224, FBGN0031263, FBGN0031228, FBGN0019957, FBGN00318…	159	258	4786	4.78343	2.96928e-15	5.93856e-16	1.95089e-14
CC	organelle envelope	41	13.4426	4.5297e-13	FBGN0033570, FBGN0030975, FBGN0031436, FBGN0032511, FBGN0030853, FBGN0039112, FBGN0047038, FBGN0016691, FBGN0034133, FBGN0040773, FBGN0035032, FBGN0032222, FBGN0031505, FBGN0050354, FBGN0019624, FBGN0031684, FBGN0029131, FBGN0010612, FBGN0029888, FBGN0033357, FBGN0050093, FBGN0034497, FBGN0017567, FBGN0040705, FBGN0036728, FBGN0039576, FBGN0038224, FBGN0031263, FBGN0031228, FBGN0019957, FBGN00318…	159	344	4786	3.58757	8.56115e-11	7.13429e-12	5.62494e-10
CC	envelope	41	13.4426	4.99243e-13	FBGN0033570, FBGN0030975, FBGN0031436, FBGN0032511, FBGN0030853, FBGN0039112, FBGN0047038, FBGN0016691, FBGN0034133, FBGN0040773, FBGN0035032, FBGN0032222, FBGN0031505, FBGN0050354, FBGN0019624, FBGN0031684, FBGN0029131, FBGN0010612, FBGN0029888, FBGN0033357, FBGN0050093, FBGN0034497, FBGN0017567, FBGN0040705, FBGN0036728, FBGN0039576, FBGN0038224, FBGN0031263, FBGN0031228, FBGN0019957, FBGN00318…	159	345	4786	3.57718	9.43615e-11	7.25853e-12	6.19982e-10
CC	intracellular organelle lumen	41	13.4426	8.90635e-07	FBGN0034361, FBGN0012036, FBGN0039835, FBGN0032988, FBGN0044030, FBGN0039159, FBGN0086447, FBGN0036335, FBGN0036853, FBGN0028648, FBGN0034579, FBGN0038307, FBGN0010213, FBGN0038426, FBGN0032720, FBGN0033480, FBGN0036774, FBGN0001125, FBGN0035374, FBGN0011787, FBGN0037709, FBGN0033879, FBGN0035831, FBGN0039765, FBGN0019957, FBGN0029718, FBGN0031660, FBGN0029714, FBGN0020764, FBGN0037574, FBGN00335…	159	556	4786	2.21965	0.000168316	7.65134e-06	0.00110597
CC	organelle lumen	41	13.4426	8.90635e-07	FBGN0034361, FBGN0012036, FBGN0039835, FBGN0032988, FBGN0044030, FBGN0039159, FBGN0086447, FBGN0036335, FBGN0036853, FBGN0028648, FBGN0034579, FBGN0038307, FBGN0010213, FBGN0038426, FBGN0032720, FBGN0033480, FBGN0036774, FBGN0001125, FBGN0035374, FBGN0011787, FBGN0037709, FBGN0033879, FBGN0035831, FBGN0039765, FBGN0019957, FBGN0029718, FBGN0031660, FBGN0029714, FBGN0020764, FBGN0037574, FBGN00335…	159	556	4786	2.21965	0.000168316	7.65134e-06	0.00110597
CC	membrane-enclosed lumen	42	13.7705	6.53803e-07	FBGN0034361, FBGN0012036, FBGN0039835, FBGN0032988, FBGN0044030, FBGN0039159, FBGN0086447, FBGN0036335, FBGN0036853, FBGN0028648, FBGN0034579, FBGN0038307, FBGN0010213, FBGN0038426, FBGN0032720, FBGN0033480, FBGN0036774, FBGN0001125, FBGN0035374, FBGN0011787, FBGN0037709, FBGN0033879, FBGN0035831, FBGN0039765, FBGN0019957, FBGN0029718, FBGN0031660, FBGN0029714, FBGN0030610, FBGN0020764, FBGN00375…	159	571	4786	2.21406	0.000123561	6.17842e-06	0.000811876
CC	organelle membrane	43	14.0984	7.01433e-11	FBGN0033570, FBGN0030975, FBGN0039132, FBGN0031436, FBGN0032511, FBGN0030853, FBGN0039112, FBGN0047038, FBGN0016691, FBGN0034133, FBGN0037374, FBGN0040773, FBGN0035032, FBGN0032222, FBGN0031505, FBGN0050354, FBGN0019624, FBGN0259170, FBGN0036484, FBGN0033812, FBGN0031684, FBGN0029131, FBGN0010612, FBGN0029888, FBGN0033357, FBGN0050093, FBGN0017567, FBGN0040705, FBGN0036728, FBGN0039576, FBGN00382…	159	438	4786	2.95508	1.32571e-08	9.46934e-10	8.71024e-08
CC	mitochondrial part	74	24.2623	7.09094e-38	FBGN0034361, FBGN0039835, FBGN0044030, FBGN0032511, FBGN0030853, FBGN0039112, FBGN0038307, FBGN0040773, FBGN0035032, FBGN0032222, FBGN0050354, FBGN0019624, FBGN0033480, FBGN0031684, FBGN0036774, FBGN0029888, FBGN0001125, FBGN0037709, FBGN0034497, FBGN0040705, FBGN0017567, FBGN0038224, FBGN0039765, FBGN0029718, FBGN0031830, FBGN0030610, FBGN0011476, FBGN0038376, FBGN0020764, FBGN0037860, FBGN00011…	159	411	4786	5.41958	1.34019e-35	1.34019e-35	8.80538e-35
CC	mitochondrion	79	25.9016	2.18927e-32	FBGN0034361, FBGN0039835, FBGN0044030, FBGN0032511, FBGN0030853, FBGN0039112, FBGN0038307, FBGN0040773, FBGN0035032, FBGN0037251, FBGN0032222, FBGN0017482, FBGN0050354, FBGN0019624, FBGN0033480, FBGN0031684, FBGN0036774, FBGN0029888, FBGN0001125, FBGN0037709, FBGN0034497, FBGN0040705, FBGN0017567, FBGN0038224, FBGN0039765, FBGN0029718, FBGN0031830, FBGN0030610, FBGN0038376, FBGN0019886, FBGN00114…	159	571	4786	4.16454	4.13772e-30	2.06886e-30	2.71859e-29
Category	Term	Count	%	PValue	Genes	List Total	Pop Hits	Pop Total	Fold Enrichment	Bonferroni	Benjamini	FDR
MF	L-aspartate:2-oxoglutarate aminotransferase activity	2	0.655738	0.0523436	FBGN0001125, FBGN0001124	211	2	7918	37.5261	1	0.618108	52.4381
MF	aldehyde dehydrogenase (NAD) activity	2	0.655738	0.0774835	FBGN0012036, FBGN0036857	211	3	7918	25.0174	1	0.702689	67.2012
MF	intramolecular oxidoreductase activity, interconverting aldoses and ketoses	3	0.983607	0.0134648	FBGN0011770, FBGN0050410, FBGN0003074	211	7	7918	16.0826	0.993886	0.259058	17.0872
MF	succinate dehydrogenase activity	3	0.983607	0.0176419	FBGN0030975, FBGN0037860, FBGN0039112	211	8	7918	14.0723	0.99876	0.296889	21.8102
MF	transaminase activity	3	0.983607	0.0658337	FBGN0032287, FBGN0001125, FBGN0001124	211	16	7918	7.03614	1	0.671527	60.9886
MF	ubiquinol-cytochrome-c reductase activity	4	1.31148	0.00338947	FBGN0036728, FBGN0039576, FBGN0034245, FBGN0050354	211	12	7918	12.5087	0.721017	0.109574	4.5846
MF	oxidoreductase activity, acting on diphenols and related substances as donors, cytochrome as acceptor	4	1.31148	0.00338947	FBGN0036728, FBGN0039576, FBGN0034245, FBGN0050354	211	12	7918	12.5087	0.721017	0.109574	4.5846
MF	oxidoreductase activity, acting on diphenols and related substances as donors	4	1.31148	0.00661058	FBGN0036728, FBGN0039576, FBGN0034245, FBGN0050354	211	15	7918	10.007	0.917407	0.187646	8.76007
MF	cytochrome-c oxidase activity	4	1.31148	0.017196	FBGN0040773, FBGN0031830, FBGN0050093, FBGN0019624	211	21	7918	7.14782	0.998529	0.303947	21.3181
MF	transferase activity, transferring nitrogenous groups	4	1.31148	0.017196	FBGN0032287, FBGN0001125, FBGN0020764, FBGN0001124	211	21	7918	7.14782	0.998529	0.303947	21.3181
MF	heme-copper terminal oxidase activity	4	1.31148	0.017196	FBGN0040773, FBGN0031830, FBGN0050093, FBGN0019624	211	21	7918	7.14782	0.998529	0.303947	21.3181
MF	oxidoreductase activity, acting on heme group of donors, oxygen as acceptor	4	1.31148	0.017196	FBGN0040773, FBGN0031830, FBGN0050093, FBGN0019624	211	21	7918	7.14782	0.998529	0.303947	21.3181
MF	oxidoreductase activity, acting on heme group of donors	4	1.31148	0.017196	FBGN0040773, FBGN0031830, FBGN0050093, FBGN0019624	211	21	7918	7.14782	0.998529	0.303947	21.3181
MF	oxidoreductase activity, acting on sulfur group of donors	4	1.31148	0.0692639	FBGN0032509, FBGN0034472, FBGN0036762, FBGN0040070	211	36	7918	4.16956	1	0.6752	62.9228
MF	hydrolase activity, acting on carbon-nitrogen (but not peptide) bonds, in linear amides	5	1.63934	0.0779206	FBGN0039341, FBGN0051148, FBGN0051373, FBGN0030310, FBGN0029783	211	61	7918	3.07591	1	0.690617	67.4153
MF	hydrogen-exporting ATPase activity, phosphorylative mechanism	6	1.96721	0.0109211	FBGN0034133, FBGN0035032, FBGN0010612, FBGN0016119, FBGN0016691, FBGN0038224	211	51	7918	4.41483	0.9839	0.240627	14.0829
MF	ATPase activity, coupled to transmembrane movement of ions, phosphorylative mechanism	6	1.96721	0.048427	FBGN0034133, FBGN0035032, FBGN0010612, FBGN0016119, FBGN0016691, FBGN0038224	211	75	7918	3.00209	1	0.606711	49.6479
MF	ATPase activity, coupled to transmembrane movement of ions	6	1.96721	0.0581852	FBGN0034133, FBGN0035032, FBGN0010612, FBGN0016119, FBGN0016691, FBGN0038224	211	79	7918	2.85008	1	0.64104	56.3343
MF	ligase activity, forming carbon-nitrogen bonds	8	2.62295	0.0784221	FBGN0030882, FBGN0020385, FBGN0040319, FBGN0039341, FBGN0037251, FBGN0026565, FBGN0020513, FBGN0085453	211	140	7918	2.14435	1	0.679317	67.6595
MF	threonine-type peptidase activity	9	2.95082	1.57232e-07	FBGN0250746, FBGN0031443, FBGN0029812, FBGN0026380, FBGN0250843, FBGN0002284, FBGN0029134, FBGN0010590, FBGN0086134	211	25	7918	13.5094	5.91177e-05	1.47797e-05	0.000217333
MF	threonine-type endopeptidase activity	9	2.95082	1.57232e-07	FBGN0250746, FBGN0031443, FBGN0029812, FBGN0026380, FBGN0250843, FBGN0002284, FBGN0029134, FBGN0010590, FBGN0086134	211	25	7918	13.5094	5.91177e-05	1.47797e-05	0.000217333
MF	NADH dehydrogenase (ubiquinone) activity	10	3.27869	2.7661e-07	FBGN0033570, FBGN0031684, FBGN0019957, FBGN0029888, FBGN0031436, FBGN0032511, FBGN0031505, FBGN0030853, FBGN0047038, FBGN0017567	211	36	7918	10.4239	0.000104	2.08008e-05	0.000382341
MF	NADH dehydrogenase (quinone) activity	10	3.27869	2.7661e-07	FBGN0033570, FBGN0031684, FBGN0019957, FBGN0029888, FBGN0031436, FBGN0032511, FBGN0031505, FBGN0030853, FBGN0047038, FBGN0017567	211	36	7918	10.4239	0.000104	2.08008e-05	0.000382341
MF	oxidoreductase activity, acting on NADH or NADPH, quinone or similar compound as acceptor	10	3.27869	2.7661e-07	FBGN0033570, FBGN0031684, FBGN0019957, FBGN0029888, FBGN0031436, FBGN0032511, FBGN0031505, FBGN0030853, FBGN0047038, FBGN0017567	211	36	7918	10.4239	0.000104	2.08008e-05	0.000382341
MF	coenzyme binding	10	3.27869	0.0114676	FBGN0036997, FBGN0031992, FBGN0033983, FBGN0030594, FBGN0004654, FBGN0037749, FBGN0030853, FBGN0031912, FBGN0029783, FBGN0036762	211	139	7918	2.69972	0.986921	0.237418	14.7366
MF	NADH dehydrogenase activity	14	4.59016	4.02456e-11	FBGN0033570, FBGN0031684, FBGN0029888, FBGN0031436, FBGN0032511, FBGN0030853, FBGN0047038, FBGN0040705, FBGN0017567, FBGN0031228, FBGN0019957, FBGN0029868, FBGN0052230, FBGN0031505	211	43	7918	12.2178	1.51323e-08	7.56617e-09	5.56291e-08
MF	hydrogen ion transmembrane transporter activity	14	4.59016	1.13773e-06	FBGN0010612, FBGN0050093, FBGN0039576, FBGN0036728, FBGN0016691, FBGN0038224, FBGN0034133, FBGN0040773, FBGN0035032, FBGN0031830, FBGN0016119, FBGN0050354, FBGN0034245, FBGN0019624	211	95	7918	5.53016	0.000427695	7.12951e-05	0.0015726
MF	monovalent inorganic cation transmembrane transporter activity	14	4.59016	1.45019e-06	FBGN0010612, FBGN0050093, FBGN0039576, FBGN0036728, FBGN0016691, FBGN0038224, FBGN0034133, FBGN0040773, FBGN0035032, FBGN0031830, FBGN0016119, FBGN0050354, FBGN0034245, FBGN0019624	211	97	7918	5.41613	0.000545122	7.78928e-05	0.00200449
MF	inorganic cation transmembrane transporter activity	14	4.59016	3.19362e-05	FBGN0010612, FBGN0050093, FBGN0039576, FBGN0036728, FBGN0016691, FBGN0038224, FBGN0034133, FBGN0040773, FBGN0035032, FBGN0031830, FBGN0016119, FBGN0050354, FBGN0034245, FBGN0019624	211	128	7918	4.10441	0.0119364	0.0014999	0.0441345
MF	cofactor binding	14	4.59016	0.001243	FBGN0031992, FBGN0001125, FBGN0030594, FBGN0033983, FBGN0030853, FBGN0036728, FBGN0036997, FBGN0004654, FBGN0020764, FBGN0037749, FBGN0001124, FBGN0031912, FBGN0036762, FBGN0029783	211	185	7918	2.83981	0.373534	0.0456893	1.70451
MF	electron carrier activity	15	4.91803	0.000928297	FBGN0032509, FBGN0025687, FBGN0033697, FBGN0031695, FBGN0030975, FBGN0031436, FBGN0030853, FBGN0017567, FBGN0030949, FBGN0037860, FBGN0015040, FBGN0034245, FBGN0036762, FBGN0036575, FBGN0040070	211	202	7918	2.78659	0.294749	0.0380571	1.27552
MF	iron ion binding	15	4.91803	0.00917651	FBGN0033697, FBGN0031695, FBGN0030975, FBGN0030703, FBGN0034364, FBGN0043043, FBGN0051373, FBGN0017567, FBGN0039112, FBGN0039755, FBGN0030949, FBGN0015040, FBGN0019624, FBGN0015222, FBGN0036575	211	260	7918	2.16497	0.968768	0.23405	11.9642
MF	oxidoreductase activity, acting on NADH or NADPH	16	5.2459	3.52363e-12	FBGN0031684, FBGN0033570, FBGN0029888, FBGN0031436, FBGN0032511, FBGN0030853, FBGN0047038, FBGN0017567, FBGN0040705, FBGN0031228, FBGN0019957, FBGN0029868, FBGN0037749, FBGN0052230, FBGN0031505, FBGN0036762	211	53	7918	11.3286	1.32488e-09	1.32488e-09	4.8705e-09
MF	structural constituent of ribosome	21	6.88525	4.16284e-08	FBGN0033480, FBGN0034361, FBGN0039835, FBGN0036774, FBGN0044030, FBGN0039159, FBGN0035374, FBGN0011787, FBGN0036335, FBGN0036853, FBGN0028648, FBGN0034579, FBGN0038307, FBGN0039765, FBGN0029718, FBGN0031660, FBGN0035122, FBGN0038426, FBGN0040389, FBGN0032720, FBGN0034893	211	178	7918	4.42723	1.56522e-05	5.21741e-06	5.75405e-05
MF	structural molecule activity	22	7.21311	0.00933597	FBGN0033480, FBGN0034361, FBGN0039835, FBGN0036774, FBGN0044030, FBGN0039159, FBGN0035374, FBGN0011787, FBGN0036335, FBGN0036853, FBGN0028648, FBGN0034579, FBGN0038307, FBGN0039765, FBGN0029718, FBGN0031660, FBGN0065032, FBGN0035122, FBGN0038426, FBGN0040389, FBGN0032720, FBGN0034893	211	456	7918	1.81047	0.970602	0.222689	12.1599

## Sheet: Fvar_Pbm_Ne>Fg_ID
S3 File. Gene Ontology (GO) functional analysis of the differentially expressed genes. The bee species and developmental phases compared are specified in the inferior margin of each table in this File. For example: Amel_Pbm_Ne>Fg_ID means the bees’ gene IDs and Fly Base gene IDs from higher expressed genes at younger developmental phases; and Amel_Ne_Fg>Pbm_GO means the Gene Ontology of the highe…
AmelGeneID	FBGN	Function
406107	FBGN0027341	Glutamine:fructose-6-phosphate aminotransferase 1 [Source:FlyBase gene name;Acc:FBgn0027341]
408264	FBGN0034013	unc-5 [Source:FlyBase gene name;Acc:FBgn0034013]
408273	N/A	N/A
408365	FBGN0260653	serpentine [Source:FlyBase gene name;Acc:FBgn0260653]
408494	FBGN0036612	N/A
408528	N/A	N/A
408542	FBGN0039038	N/A
408552	FBGN0000299	Collagen type IV [Source:FlyBase gene name;Acc:FBgn0000299]
408596	FBGN0035636	Cellular retinaldehyde binding protein [Source:FlyBase gene name;Acc:FBgn0035636]
408643	FBGN0033188	Death resistor Adh domain containing target [Source:FlyBase gene name;Acc:FBgn0033188]
408658	N/A	N/A
408726	FBGN0027600	obstructor-B [Source:FlyBase gene name;Acc:FBgn0027600]
408772	N/A	N/A
408782	FBGN0003887	beta-Tubulin at 56D [Source:FlyBase gene name;Acc:FBgn0003887]
408797	N/A	N/A
408963	N/A	N/A
409019	N/A	N/A
409109	FBGN0000527	ebony [Source:FlyBase gene name;Acc:FBgn0000527]
409354	FBGN0002565	Larval serum protein 2 [Source:FlyBase gene name;Acc:FBgn0002565]
409402	FBGN0262111	forked [Source:FlyBase gene name;Acc:FBgn0262111]
409468	FBGN0034903	N/A
409588	FBGN0259222	N/A
409643	FBGN0014163	failed axon connections [Source:FlyBase gene name;Acc:FBgn0014163]
409716	N/A	N/A
409722	N/A	N/A
409764	FBGN0030508	N/A
409778	FBGN0020294	knockout [Source:FlyBase gene name;Acc:FBgn0020294]
409789	FBGN0034709	Secreted Wg-interacting molecule [Source:FlyBase gene name;Acc:FBgn0034709]
409835	N/A	N/A
409852	N/A	N/A
409881	FBGN0002773	Myosin light chain 2 [Source:FlyBase gene name;Acc:FBgn0002773]
409898	FBGN0004583	expanded [Source:FlyBase gene name;Acc:FBgn0004583]
409970	N/A	N/A
410021	FBGN0085384	N/A
410058	FBGN0002772	Myosin alkali light chain 1 [Source:FlyBase gene name;Acc:FBgn0002772]
410148	N/A	N/A
410171	FBGN0028371	jitterbug [Source:FlyBase gene name;Acc:FBgn0028371]
410236	FBGN0050147	Hillarin [Source:FlyBase gene name;Acc:FBgn0050147]
410293	N/A	N/A
410365	FBGN0259247	laccase 2 [Source:FlyBase gene name;Acc:FBgn0259247]
410368	FBGN0036715	Cadherin 74A [Source:FlyBase gene name;Acc:FBgn0036715]
410506	FBGN0264272	multiple wing hairs [Source:FlyBase gene name;Acc:FBgn0264272]
410555	FBGN0261269	convoluted [Source:FlyBase gene name;Acc:FBgn0261269]
410638	FBGN0000422	Dopa decarboxylase [Source:FlyBase gene name;Acc:FBgn0000422]
410725	N/A	N/A
410751	FBGN0031426	N/A
410896	FBGN0035103	Vitamin D[[3]] up-regulated protein 1 [Source:FlyBase gene name;Acc:FBgn0035103]
410925	N/A	N/A
410967	FBGN0020445	Early gene at 23 [Source:FlyBase gene name;Acc:FBgn0020445]
410973	FBGN0052971	N/A
410976	FBGN0025835	N/A
411023	FBGN0038247	Cadherin 88C [Source:FlyBase gene name;Acc:FBgn0038247]
411086	FBGN0004197	Serrate [Source:FlyBase gene name;Acc:FBgn0004197]
411184	N/A	N/A
411202	FBGN0037537	N/A
411214	FBGN0034636	N/A
411229	FBGN0259175	omega [Source:FlyBase gene name;Acc:FBgn0259175]
411317	FBGN0021742	C901 [Source:FlyBase gene name;Acc:FBgn0021742]
411343	FBGN0038632	N/A
411450	FBGN0037549	N/A
411659	FBGN0010424	Troponin C at 73F [Source:FlyBase gene name;Acc:FBgn0010424]
411704	FBGN0001104	G protein alpha i subunit [Source:FlyBase gene name;Acc:FBgn0001104]
411829	FBGN0264975	Neuroglian [Source:FlyBase gene name;Acc:FBgn0264975]
412013	FBGN0038511	N/A
412215	N/A	N/A
412220	FBGN0038799	N/A
412222	FBGN0263038	N/A
412279	FBGN0087011	N/A
412354	FBGN0035574	Rho guanine nucleotide exchange factor at 64C [Source:FlyBase gene name;Acc:FBgn0035574]
412768	FBGN0037290	N/A
412795	FBGN0039709	Cadherin 99C [Source:FlyBase gene name;Acc:FBgn0039709]
412808	FBGN0039640	N/A
412825	FBGN0031879	uninflatable [Source:FlyBase gene name;Acc:FBgn0031879]
412968	FBGN0002306	stranded at second [Source:FlyBase gene name;Acc:FBgn0002306]
412986	FBGN0043792	N/A
413054	FBGN0032685	N/A
413113	N/A	N/A
413115	FBGN0039805	Cuticular protein 100A [Source:FlyBase gene name;Acc:FBgn0039805]
413128	FBGN0034067	N/A
413134	FBGN0027556	N/A
413386	FBGN0030884	N/A
413408	FBGN0035290	debris buster [Source:FlyBase gene name;Acc:FBgn0035290]
413481	FBGN0035398	Cht7 [Source:FlyBase gene name;Acc:FBgn0035398]
413727	FBGN0266581	pitchoune [Source:FlyBase gene name;Acc:FBgn0266581]
413730	FBGN0033753	Cyp301a1 [Source:FlyBase gene name;Acc:FBgn0033753]
413980	FBGN0267488	Macroglobulin complement-related [Source:FlyBase gene name;Acc:FBgn0267488]
494501	N/A	N/A
494503	FBGN0031692	Troponin C at 25D [Source:FlyBase gene name;Acc:FBgn0031692]
550964	N/A	N/A
550973	FBGN0003514	spaghetti squash [Source:FlyBase gene name;Acc:FBgn0003514]
551144	FBGN0030870	N/A
551165	FBGN0265274	Innexin 3 [Source:FlyBase gene name;Acc:FBgn0265274]
551206	FBGN0038545	N/A
551233	FBGN0034145	N/A
551323	FBGN0261341	vermiform [Source:FlyBase gene name;Acc:FBgn0261341]
551378	FBGN0034540	Leucine-rich tendon-specific protein [Source:FlyBase gene name;Acc:FBgn0034540]
551488	FBGN0013720	pickel [Source:FlyBase gene name;Acc:FBgn0013720]
551617	FBGN0250871	papillote [Source:FlyBase gene name;Acc:FBgn0250871]
551632	N/A	N/A
551667	FBGN0010222	NAD-dependent methylenetetrahydrofolate dehydrogenase [Source:FlyBase gene name;Acc:FBgn0010222]
551703	FBGN0036289	N/A
551765	FBGN0037796	N/A
551920	FBGN0034974	N/A
552058	FBGN0036481	N/A
552110	FBGN0039131	N/A
552142	FBGN0264699	N/A
552251	FBGN0023489	PvuII-PstI homology 13 [Source:FlyBase gene name;Acc:FBgn0023489]
552305	N/A	N/A
552466	FBGN0014141	cheerio [Source:FlyBase gene name;Acc:FBgn0014141]
552685	N/A	N/A
552724	FBGN0035844	N/A
552773	FBGN0053680	N/A
724113	N/A	N/A
724521	N/A	N/A
724541	FBGN0038465	Immune-regulated catalase [Source:FlyBase gene name;Acc:FBgn0038465]
724569	N/A	N/A
724644	N/A	N/A
724652	FBGN0050460	N/A
724653	FBGN0032446	N/A
724694	FBGN0033729	Cuticular protein 49Af [Source:FlyBase gene name;Acc:FBgn0033729]
724777	N/A	N/A
724853	FBGN0030766	methuselah-like 1 [Source:FlyBase gene name;Acc:FBgn0030766]
725069	N/A	N/A
725114	N/A	N/A
725164	N/A	N/A
725169	FBGN0037240	Contactin [Source:FlyBase gene name;Acc:FBgn0037240]
725187	N/A	N/A
725200	FBGN0036931	N/A
725218	N/A	N/A
725289	N/A	N/A
725346	FBGN0029762	Nutrient Amino Acid Transporter 1 [Source:FlyBase gene name;Acc:FBgn0029762]
725390	FBGN0051076	N/A
725456	FBGN0029762	Nutrient Amino Acid Transporter 1 [Source:FlyBase gene name;Acc:FBgn0029762]
725475	N/A	N/A
725509	FBGN0039481	Cuticular protein 97Eb [Source:FlyBase gene name;Acc:FBgn0039481]
725516	FBGN0039430	N/A
725547	FBGN0039480	Cuticular protein 97Ea [Source:FlyBase gene name;Acc:FBgn0039480]
725651	N/A	N/A
725710	FBGN0261446	N/A
725748	N/A	N/A
725870	FBGN0259677	N/A
725882	FBGN0032299	N/A
725932	FBGN0026077	Gasp [Source:FlyBase gene name;Acc:FBgn0026077]
726044	FBGN0026059	Myosin heavy chain-like [Source:FlyBase gene name;Acc:FBgn0026059]
726179	FBGN0039078	N/A
726201	FBGN0031959	spatzle 3 [Source:FlyBase gene name;Acc:FBgn0031959]
726260	FBGN0051344	N/A
726349	FBGN0260463	N/A
726360	N/A	N/A
726451	FBGN0034517	Cuticular protein 57A [Source:FlyBase gene name;Acc:FBgn0034517]
726523	N/A	N/A
726554	N/A	N/A
726629	N/A	N/A
726688	FBGN0259164	N/A
726863	N/A	N/A
726887	N/A	N/A
726995	FBGN0033731	Cuticular protein 49Ah [Source:FlyBase gene name;Acc:FBgn0033731]
727081	FBGN0028622	quasimodo [Source:FlyBase gene name;Acc:FBgn0028622]
727145	N/A	N/A
727205	FBGN0086445	lethal (2) 37Cd [Source:FlyBase gene name;Acc:FBgn0086445]
727232	FBGN0034420	N/A
727266	FBGN0033032	kune-kune [Source:FlyBase gene name;Acc:FBgn0033032]
727308	FBGN0040324	Ephrin [Source:FlyBase gene name;Acc:FBgn0040324]
727390	FBGN0015801	Rhythmically expressed gene 5 [Source:FlyBase gene name;Acc:FBgn0015801]
727502	FBGN0004359	Transcript 48 [Source:FlyBase gene name;Acc:FBgn0004359]
727619	N/A	N/A
100576174	FBGN0036198	crimpled [Source:FlyBase gene name;Acc:FBgn0036198]
100576418	N/A	N/A
100576492	N/A	N/A
100576540	N/A	N/A
100576791	N/A	N/A
100576903	N/A	N/A
100576934	FBGN0034942	N/A
100577064	N/A	N/A
100577098	N/A	N/A
100577168	FBGN0261799	doublesex cognate 73A [Source:FlyBase gene name;Acc:FBgn0261799]
100577359	N/A	N/A
100577393	FBGN0003731	Epidermal growth factor receptor [Source:FlyBase gene name;Acc:FBgn0003731]
100577456	N/A	N/A
100577562	N/A	N/A
100577576	N/A	N/A
100577682	N/A	N/A
100577783	FBGN0262717	Skeletor [Source:FlyBase gene name;Acc:FBgn0262717]
100577936	N/A	N/A
100578439	FBGN0263258	chascon [Source:FlyBase gene name;Acc:FBgn0263258]
100578478	N/A	N/A
100578498	N/A	N/A
100578600	N/A	N/A
100578664	FBGN0036834	N/A
100578696	FBGN0039419	N/A
100578699	N/A	N/A
100578727	N/A	N/A
100579015	N/A	N/A
102653655	N/A	N/A
102654158	FBGN0053299	N/A
102654286	N/A	N/A
102654371	N/A	N/A
102654640	FBGN0035901	N/A
102654936	N/A	N/A
102655072	N/A	N/A
102655392	FBGN0032707	N/A
102656009	N/A	N/A
102656154	N/A	N/A
102656294	FBGN0024897	b6 [Source:FlyBase gene name;Acc:FBgn0024897]
102656489	N/A	N/A
102656542	FBGN0085384	N/A

## Sheet: Fvar_Pbm_Ne>Fg_GO
S3 File. Gene Ontology (GO) functional analysis of the differentially expressed genes. The bee species and developmental phases compared are specified in the inferior margin of each table in this File. For example: Amel_Pbm_Ne>Fg_ID means the bees’ gene IDs and Fly Base gene IDs from higher expressed genes at younger developmental phases; and Amel_Ne_Fg>Pbm_GO means the Gene Ontology of the highe…
Category	Term	Count	%	PValue	Genes	List Total	Pop Hits	Pop Total	Fold Enrichment	Bonferroni	Benjamini	FDR
GOTERM_BP_FAT	L-phenylalanine metabolic process	2	0.896861	0.0696787	FBGN0001208, FBGN0037696	143	4	7937	27.7517	1	0.724536	67.2279
GOTERM_BP_FAT	L-phenylalanine catabolic process	2	0.896861	0.0696787	FBGN0001208, FBGN0037696	143	4	7937	27.7517	1	0.724536	67.2279
GOTERM_BP_FAT	gluconeogenesis	2	0.896861	0.0863313	FBGN0027580, FBGN0003074	143	5	7937	22.2014	1	0.780196	75.2063
GOTERM_BP_FAT	very-long-chain fatty acid metabolic process	2	0.896861	0.0863313	FBGN0051523, FBGN0037534	143	5	7937	22.2014	1	0.780196	75.2063
GOTERM_BP_FAT	arginine metabolic process	2	0.896861	0.0863313	FBGN0003308, FBGN0026565	143	5	7937	22.2014	1	0.780196	75.2063
GOTERM_BP_FAT	endoplasmic reticulum organization	2	0.896861	0.0863313	FBGN0037374, FBGN0261014	143	5	7937	22.2014	1	0.780196	75.2063
GOTERM_BP_FAT	aromatic amino acid family catabolic process	3	1.34529	0.0045481	FBGN0001208, FBGN0000337, FBGN0037696	143	6	7937	27.7517	0.978172	0.153195	6.79886
GOTERM_BP_FAT	tryptophan metabolic process	3	1.34529	0.00629286	FBGN0003308, FBGN0000337, FBGN0031824	143	7	7937	23.7872	0.99499	0.190919	9.29038
GOTERM_BP_FAT	aromatic compound catabolic process	3	1.34529	0.00829248	FBGN0001208, FBGN0000337, FBGN0037696	143	8	7937	20.8138	0.999076	0.227988	12.0692
GOTERM_BP_FAT	nicotinamide nucleotide metabolic process	3	1.34529	0.0186524	FBGN0023477, FBGN0000337, FBGN0004057	143	12	7937	13.8759	1	0.389612	25.2354
GOTERM_BP_FAT	alkaloid metabolic process	3	1.34529	0.0186524	FBGN0023477, FBGN0000337, FBGN0004057	143	12	7937	13.8759	1	0.389612	25.2354
GOTERM_BP_FAT	nicotinamide metabolic process	3	1.34529	0.0186524	FBGN0023477, FBGN0000337, FBGN0004057	143	12	7937	13.8759	1	0.389612	25.2354
GOTERM_BP_FAT	pyridine nucleotide metabolic process	3	1.34529	0.0217881	FBGN0023477, FBGN0000337, FBGN0004057	143	13	7937	12.8085	1	0.410256	28.8415
GOTERM_BP_FAT	organic anion transport	3	1.34529	0.0581411	FBGN0050277, FBGN0032433, FBGN0032435	143	22	7937	7.56866	1	0.672674	60.3553
GOTERM_BP_FAT	sulfur compound biosynthetic process	3	1.34529	0.0781337	FBGN0020385, FBGN0020251, FBGN0029158	143	26	7937	6.40425	1	0.758773	71.5383
GOTERM_BP_FAT	glutamine family amino acid metabolic process	3	1.34529	0.0999196	FBGN0003308, FBGN0038516, FBGN0026565	143	30	7937	5.55035	1	0.811086	80.3289
GOTERM_BP_FAT	indolalkylamine metabolic process	4	1.79372	0.000435224	FBGN0003308, FBGN0001208, FBGN0000337, FBGN0031824	143	9	7937	24.6682	0.305965	0.0299775	0.670138
GOTERM_BP_FAT	indole derivative metabolic process	4	1.79372	0.0008327	FBGN0003308, FBGN0001208, FBGN0000337, FBGN0031824	143	11	7937	20.1831	0.502881	0.0486976	1.27848
GOTERM_BP_FAT	indole and derivative metabolic process	4	1.79372	0.0008327	FBGN0003308, FBGN0001208, FBGN0000337, FBGN0031824	143	11	7937	20.1831	0.502881	0.0486976	1.27848
GOTERM_BP_FAT	cellular amide metabolic process	4	1.79372	0.00317205	FBGN0023477, FBGN0000337, FBGN0004057, FBGN0026565	143	17	7937	13.0596	0.930441	0.119207	4.78887
GOTERM_BP_FAT	oxidoreduction coenzyme metabolic process	4	1.79372	0.00588838	FBGN0023477, FBGN0000337, FBGN0052174, FBGN0004057	143	21	7937	10.5721	0.992952	0.186538	8.71838
GOTERM_BP_FAT	cellular carbohydrate biosynthetic process	4	1.79372	0.00861767	FBGN0003076, FBGN0027580, FBGN0020251, FBGN0003074	143	24	7937	9.25058	0.999298	0.228441	12.5135
GOTERM_BP_FAT	fatty acid biosynthetic process	4	1.79372	0.0174783	FBGN0051523, FBGN0037534, FBGN0043043, FBGN0033246	143	31	7937	7.16174	1	0.379496	23.8417
GOTERM_BP_FAT	cellular amino acid catabolic process	4	1.79372	0.0206741	FBGN0001208, FBGN0000337, FBGN0037696, FBGN0031824	143	33	7937	6.7277	1	0.402805	27.5795
GOTERM_BP_FAT	glycolysis	4	1.79372	0.0241695	FBGN0250906, FBGN0001092, FBGN0003074, FBGN0039425	143	35	7937	6.34326	1	0.434589	31.4706
GOTERM_BP_FAT	amine catabolic process	4	1.79372	0.0260295	FBGN0001208, FBGN0000337, FBGN0037696, FBGN0031824	143	36	7937	6.16706	1	0.45012	33.4607
GOTERM_BP_FAT	sulfur metabolic process	4	1.79372	0.0279643	FBGN0020385, FBGN0020389, FBGN0020251, FBGN0029158	143	37	7937	6.00038	1	0.456738	35.4733
GOTERM_BP_FAT	amino acid transport	4	1.79372	0.034215	FBGN0033391, FBGN0030817, FBGN0036007, FBGN0033911	143	40	7937	5.55035	1	0.518199	41.5932
GOTERM_BP_FAT	amine transport	4	1.79372	0.0387506	FBGN0033391, FBGN0030817, FBGN0036007, FBGN0033911	143	42	7937	5.28605	1	0.554582	45.6893
GOTERM_BP_FAT	anion transport	4	1.79372	0.0513497	FBGN0050277, FBGN0032433, FBGN0032435, FBGN0024315	143	47	7937	4.7237	1	0.642477	55.7023
GOTERM_BP_FAT	organic acid transport	4	1.79372	0.0687441	FBGN0033391, FBGN0030817, FBGN0036007, FBGN0033911	143	53	7937	4.18894	1	0.727199	66.7157
GOTERM_BP_FAT	carboxylic acid transport	4	1.79372	0.0687441	FBGN0033391, FBGN0030817, FBGN0036007, FBGN0033911	143	53	7937	4.18894	1	0.727199	66.7157
GOTERM_BP_FAT	carbohydrate biosynthetic process	4	1.79372	0.078318	FBGN0003076, FBGN0027580, FBGN0020251, FBGN0003074	143	56	7937	3.96454	1	0.752519	71.6261
GOTERM_BP_FAT	pigment biosynthetic process	4	1.79372	0.078318	FBGN0001208, FBGN0033428, FBGN0000337, FBGN0020764	143	56	7937	3.96454	1	0.752519	71.6261
GOTERM_BP_FAT	pigmentation during development	4	1.79372	0.0954799	FBGN0003308, FBGN0001208, FBGN0000337, FBGN0000153	143	61	7937	3.63957	1	0.808117	78.7756
GOTERM_BP_FAT	cellular amino acid biosynthetic process	5	2.24215	0.00164738	FBGN0030482, FBGN0020385, FBGN0038516, FBGN0026565, FBGN0000153	143	29	7937	9.56957	0.749249	0.073971	2.5145
GOTERM_BP_FAT	organic acid catabolic process	5	2.24215	0.00828996	FBGN0014031, FBGN0001208, FBGN0000337, FBGN0037696, FBGN0031824	143	45	7937	6.16706	0.999074	0.235571	12.0657
GOTERM_BP_FAT	carboxylic acid catabolic process	5	2.24215	0.00828996	FBGN0014031, FBGN0001208, FBGN0000337, FBGN0037696, FBGN0031824	143	45	7937	6.16706	0.999074	0.235571	12.0657
GOTERM_BP_FAT	organophosphate metabolic process	5	2.24215	0.0955877	FBGN0003308, FBGN0022160, FBGN0031948, FBGN0037010, FBGN0034997	143	97	7937	2.861	1	0.802308	78.8146
GOTERM_BP_FAT	glucose catabolic process	6	2.69058	0.000951565	FBGN0023477, FBGN0004057, FBGN0250906, FBGN0001092, FBGN0003074, FBGN0039425	143	43	7937	7.74467	0.550106	0.0518566	1.45973
GOTERM_BP_FAT	coenzyme biosynthetic process	6	2.69058	0.000951565	FBGN0020236, FBGN0000337, FBGN0020385, FBGN0052174, FBGN0011205, FBGN0029158	143	43	7937	7.74467	0.550106	0.0518566	1.45973
GOTERM_BP_FAT	hexose catabolic process	6	2.69058	0.000951565	FBGN0023477, FBGN0004057, FBGN0250906, FBGN0001092, FBGN0003074, FBGN0039425	143	43	7937	7.74467	0.550106	0.0518566	1.45973
GOTERM_BP_FAT	monosaccharide catabolic process	6	2.69058	0.00105831	FBGN0023477, FBGN0004057, FBGN0250906, FBGN0001092, FBGN0003074, FBGN0039425	143	44	7937	7.56866	0.588682	0.0509162	1.62223
GOTERM_BP_FAT	cellular carbohydrate catabolic process	6	2.69058	0.00207125	FBGN0023477, FBGN0004057, FBGN0250906, FBGN0001092, FBGN0003074, FBGN0039425	143	51	7937	6.52982	0.824406	0.0874906	3.15183
GOTERM_BP_FAT	alcohol catabolic process	6	2.69058	0.00207125	FBGN0023477, FBGN0004057, FBGN0250906, FBGN0001092, FBGN0003074, FBGN0039425	143	51	7937	6.52982	0.824406	0.0874906	3.15183
GOTERM_BP_FAT	fatty acid metabolic process	6	2.69058	0.00245914	FBGN0051523, FBGN0037534, FBGN0038984, FBGN0043043, FBGN0033246, FBGN0028519	143	53	7937	6.28341	0.873278	0.0981326	3.73165
GOTERM_BP_FAT	protein folding	6	2.69058	0.0549689	FBGN0035817, FBGN0035771, FBGN0038145, FBGN0034368, FBGN0001233, FBGN0024352	143	115	7937	2.89583	1	0.659747	58.242
GOTERM_BP_FAT	aromatic amino acid family metabolic process	7	3.13901	6.60874e-07	FBGN0003308, FBGN0001208, FBGN0000337, FBGN0037696, FBGN0016013, FBGN0030558, FBGN0031824	143	19	7937	20.4487	0.000554319	0.000554319	0.00102078
GOTERM_BP_FAT	biogenic amine metabolic process	7	3.13901	3.12288e-05	FBGN0003308, FBGN0001208, FBGN0000337, FBGN0019932, FBGN0031824, FBGN0000075, FBGN0032482	143	35	7937	11.1007	0.0258611	0.00869576	0.0482252
GOTERM_BP_FAT	amine biosynthetic process	7	3.13901	0.000173188	FBGN0001208, FBGN0030482, FBGN0020385, FBGN0038516, FBGN0026565, FBGN0000153, FBGN0019932	143	47	7937	8.26648	0.135252	0.0180007	0.267172
GOTERM_BP_FAT	cellular amino acid derivative metabolic process	7	3.13901	0.000729533	FBGN0003308, FBGN0001208, FBGN0000337, FBGN0019932, FBGN0031824, FBGN0000075, FBGN0032482	143	61	7937	6.36925	0.457898	0.0460081	1.12092
GOTERM_BP_FAT	heterocycle biosynthetic process	7	3.13901	0.000729533	FBGN0001208, FBGN0033428, FBGN0000337, FBGN0020385, FBGN0038516, FBGN0020764, FBGN0029158	143	61	7937	6.36925	0.457898	0.0460081	1.12092
GOTERM_BP_FAT	carbohydrate catabolic process	7	3.13901	0.00359864	FBGN0023477, FBGN0004057, FBGN0250906, FBGN0035977, FBGN0001092, FBGN0003074, FBGN0039425	143	83	7937	4.68102	0.951428	0.128454	5.41628
GOTERM_BP_FAT	lipid biosynthetic process	7	3.13901	0.0196659	FBGN0051523, FBGN0031491, FBGN0037534, FBGN0031948, FBGN0043043, FBGN0037010, FBGN0033246	143	119	7937	3.26491	1	0.396477	26.4192
GOTERM_BP_FAT	cofactor biosynthetic process	8	3.58744	8.85102e-05	FBGN0020236, FBGN0033428, FBGN0000337, FBGN0020385, FBGN0052174, FBGN0020764, FBGN0011205, FBGN0029158	143	60	7937	7.40047	0.0715729	0.0183946	0.136626
GOTERM_BP_FAT	glucose metabolic process	8	3.58744	9.85061e-05	FBGN0023477, FBGN0003076, FBGN0004057, FBGN0250906, FBGN0027580, FBGN0001092, FBGN0003074, FBGN0039425	143	61	7937	7.27915	0.0793273	0.0163943	0.152045
GOTERM_BP_FAT	coenzyme metabolic process	8	3.58744	0.000959895	FBGN0020236, FBGN0023477, FBGN0000337, FBGN0020385, FBGN0052174, FBGN0004057, FBGN0011205, FBGN0029158	143	88	7937	5.04577	0.553242	0.0491117	1.47242
GOTERM_BP_FAT	hexose metabolic process	9	4.03587	0.000129835	FBGN0023477, FBGN0003076, FBGN0004057, FBGN0250906, FBGN0027580, FBGN0001092, FBGN0035147, FBGN0003074, FBGN0039425	143	85	7937	5.87684	0.103214	0.0154422	0.200355
GOTERM_BP_FAT	monosaccharide metabolic process	9	4.03587	0.000325642	FBGN0023477, FBGN0003076, FBGN0004057, FBGN0250906, FBGN0027580, FBGN0001092, FBGN0035147, FBGN0003074, FBGN0039425	143	97	7937	5.14981	0.239103	0.0245356	0.501805
GOTERM_BP_FAT	cellular protein catabolic process	9	4.03587	0.0167213	FBGN0015321, FBGN0035593, FBGN0026380, FBGN0016697, FBGN0029134, FBGN0023175, FBGN0020369, FBGN0010590, FBGN0261014	143	183	7937	2.72968	0.999999	0.375993	22.9304
GOTERM_BP_FAT	proteolysis involved in cellular protein catabolic process	9	4.03587	0.0167213	FBGN0015321, FBGN0035593, FBGN0026380, FBGN0016697, FBGN0029134, FBGN0023175, FBGN0020369, FBGN0010590, FBGN0261014	143	183	7937	2.72968	0.999999	0.375993	22.9304
GOTERM_BP_FAT	cellular macromolecule catabolic process	9	4.03587	0.0484864	FBGN0015321, FBGN0035593, FBGN0026380, FBGN0016697, FBGN0029134, FBGN0023175, FBGN0020369, FBGN0010590, FBGN0261014	143	225	7937	2.22014	1	0.629478	53.5915
GOTERM_BP_FAT	organic acid biosynthetic process	10	4.4843	1.73919e-06	FBGN0051523, FBGN0030482, FBGN0037534, FBGN0020385, FBGN0038516, FBGN0026565, FBGN0043043, FBGN0000153, FBGN0033246, FBGN0029158	143	64	7937	8.67242	0.00145812	0.000729324	0.00268632
GOTERM_BP_FAT	carboxylic acid biosynthetic process	10	4.4843	1.73919e-06	FBGN0051523, FBGN0030482, FBGN0037534, FBGN0020385, FBGN0038516, FBGN0026565, FBGN0043043, FBGN0000153, FBGN0033246, FBGN0029158	143	64	7937	8.67242	0.00145812	0.000729324	0.00268632
GOTERM_BP_FAT	cofactor metabolic process	10	4.4843	0.00010977	FBGN0020236, FBGN0023477, FBGN0033428, FBGN0000337, FBGN0020385, FBGN0052174, FBGN0004057, FBGN0020764, FBGN0011205, FBGN0029158	143	106	7937	5.23618	0.0879878	0.0152331	0.169416
GOTERM_BP_FAT	protein catabolic process	10	4.4843	0.00955383	FBGN0028684, FBGN0015321, FBGN0035593, FBGN0026380, FBGN0016697, FBGN0029134, FBGN0023175, FBGN0020369, FBGN0010590, FBGN0261014	143	200	7937	2.77517	0.999682	0.242499	13.7809
GOTERM_BP_FAT	macromolecule catabolic process	11	4.93274	0.0265728	FBGN0028684, FBGN0015321, FBGN0035593, FBGN0026380, FBGN0016697, FBGN0035977, FBGN0029134, FBGN0023175, FBGN0020369, FBGN0010590, FBGN0261014	143	277	7937	2.20411	1	0.448236	34.0317
GOTERM_BP_FAT	nitrogen compound biosynthetic process	14	6.27803	0.000260954	FBGN0000337, FBGN0030482, FBGN0038516, FBGN0027493, FBGN0019932, FBGN0039241, FBGN0033428, FBGN0001208, FBGN0022708, FBGN0020385, FBGN0026565, FBGN0003204, FBGN0020764, FBGN0000153	143	233	7937	3.33497	0.196654	0.0216589	0.402311
GOTERM_BP_FAT	oxidation reduction	25	11.2108	0.000237504	FBGN0033697, FBGN0000337, FBGN0002719, FBGN0038516, FBGN0043043, FBGN0001092, FBGN0027571, FBGN0034660, FBGN0038570, FBGN0003308, FBGN0001208, FBGN0058064, FBGN0022160, FBGN0020385, FBGN0015623, FBGN0004057, FBGN0034645, FBGN0033093, FBGN0003204, FBGN0031824, FBGN0015040, FBGN0017482, FBGN0035438, FBGN0035471, FBGN0034251	143	620	7937	2.23804	0.180687	0.0218999	0.36622
Category	Term	Count	%	PValue	Genes	List Total	Pop Hits	Pop Total	Fold Enrichment	Bonferroni	Benjamini	FDR
GOTERM_CC_FAT	microbody	4	1.79372	0.0433309	FBGN0003308, FBGN0014031, FBGN0035233, FBGN0038570	93	41	4786	5.02072	0.997237	0.569004	40.4267
GOTERM_CC_FAT	peroxisome	4	1.79372	0.0433309	FBGN0003308, FBGN0014031, FBGN0035233, FBGN0038570	93	41	4786	5.02072	0.997237	0.569004	40.4267
GOTERM_CC_FAT	proteasome core complex	5	2.24215	0.00118734	FBGN0026380, FBGN0016697, FBGN0029134, FBGN0023175, FBGN0010590	93	25	4786	10.2925	0.146159	0.0387325	1.37955
GOTERM_CC_FAT	mitochondrial lumen	8	3.58744	0.0304792	FBGN0014031, FBGN0039765, FBGN0027580, FBGN0020764, FBGN0031824, FBGN0036335, FBGN0034232, FBGN0034893	93	157	4786	2.62229	0.983703	0.49648	30.3669
GOTERM_CC_FAT	mitochondrial matrix	8	3.58744	0.0304792	FBGN0014031, FBGN0039765, FBGN0027580, FBGN0020764, FBGN0031824, FBGN0036335, FBGN0034232, FBGN0034893	93	157	4786	2.62229	0.983703	0.49648	30.3669
GOTERM_CC_FAT	proteasome complex	9	4.03587	1.36247e-05	FBGN0028684, FBGN0032884, FBGN0026380, FBGN0016697, FBGN0029134, FBGN0023175, FBGN0020369, FBGN0010590, FBGN0261014	93	59	4786	7.85019	0.00181046	0.000905639	0.0159299
GOTERM_CC_FAT	mitochondrial envelope	10	4.4843	0.0583146	FBGN0000337, FBGN0033391, FBGN0022708, FBGN0022160, FBGN0052174, FBGN0034645, FBGN0027610, FBGN0037912, FBGN0028646, FBGN0034251	93	258	4786	1.99467	0.999662	0.550274	50.4679
GOTERM_CC_FAT	endoplasmic reticulum	10	4.4843	0.0936548	FBGN0038947, FBGN0243512, FBGN0037374, FBGN0053113, FBGN0033697, FBGN0011286, FBGN0015623, FBGN0035771, FBGN0015040, FBGN0062442	93	284	4786	1.81206	0.999998	0.695462	68.3303
GOTERM_CC_FAT	mitochondrial part	18	8.07175	0.00181611	FBGN0000337, FBGN0033391, FBGN0052174, FBGN0027580, FBGN0027610, FBGN0036335, FBGN0028646, FBGN0014031, FBGN0039765, FBGN0022708, FBGN0022160, FBGN0034645, FBGN0020764, FBGN0031824, FBGN0037912, FBGN0034232, FBGN0034893, FBGN0034251	93	411	4786	2.25383	0.214757	0.0472022	2.10304
GOTERM_CC_FAT	lipid particle	20	8.96861	1.53551e-07	FBGN0027580, FBGN0001092, FBGN0027571, FBGN0033246, FBGN0033226, FBGN0001233, FBGN0028646, FBGN0020236, FBGN0038947, FBGN0051611, FBGN0014031, FBGN0001208, FBGN0053113, FBGN0022708, FBGN0020385, FBGN0022160, FBGN0015623, FBGN0039341, FBGN0037912, FBGN0003074	93	249	4786	4.13352	2.04221e-05	2.04221e-05	0.000179544
GOTERM_CC_FAT	mitochondrion	24	10.7623	0.000354005	FBGN0000337, FBGN0030482, FBGN0033391, FBGN0052174, FBGN0027580, FBGN0027610, FBGN0036335, FBGN0038570, FBGN0028646, FBGN0029158, FBGN0014031, FBGN0039765, FBGN0022708, FBGN0022160, FBGN0034645, FBGN0019886, FBGN0020764, FBGN0031824, FBGN0037912, FBGN0034232, FBGN0017482, FBGN0035438, FBGN0034893, FBGN0034251	93	571	4786	2.16304	0.0459994	0.0155744	0.413148
GOTERM_CC_FAT	integral to membrane	35	15.6951	0.0454283	FBGN0038256, FBGN0033391, FBGN0034885, FBGN0043043, FBGN0036278, FBGN0038139, FBGN0028646, FBGN0062442, FBGN0037374, FBGN0039736, FBGN0030817, FBGN0036007, FBGN0033911, FBGN0033052, FBGN0024315, FBGN0051523, FBGN0000337, FBGN0032810, FBGN0011286, FBGN0034045, FBGN0031449, FBGN0027610, FBGN0031220, FBGN0020251, FBGN0038201, FBGN0015924, FBGN0260960, FBGN0037534, FBGN0038984, FBGN0019886, FBGN00359…	93	1360	4786	1.3244	0.997937	0.538346	41.9362
GOTERM_CC_FAT	intrinsic to membrane	35	15.6951	0.0559547	FBGN0038256, FBGN0033391, FBGN0034885, FBGN0043043, FBGN0036278, FBGN0038139, FBGN0028646, FBGN0062442, FBGN0037374, FBGN0039736, FBGN0030817, FBGN0036007, FBGN0033911, FBGN0033052, FBGN0024315, FBGN0051523, FBGN0000337, FBGN0032810, FBGN0011286, FBGN0034045, FBGN0031449, FBGN0027610, FBGN0031220, FBGN0020251, FBGN0038201, FBGN0015924, FBGN0260960, FBGN0037534, FBGN0038984, FBGN0019886, FBGN00359…	93	1382	4786	1.30332	0.999528	0.572979	48.9969
Category	Term	Count	%	PValue	Genes	List Total	Pop Hits	Pop Total	Fold Enrichment	Bonferroni	Benjamini	FDR
GOTERM_MF_FAT	biotin binding	2	0.896861	0.0608663	FBGN0027580, FBGN0033246	165	3	7918	31.9919	1	0.890851	58.1894
GOTERM_MF_FAT	transferase activity, transferring aldehyde or ketonic groups	2	0.896861	0.0608663	FBGN0023477, FBGN0036784	165	3	7918	31.9919	1	0.890851	58.1894
GOTERM_MF_FAT	tricarboxylate secondary active transmembrane transporter activity	2	0.896861	0.0608663	FBGN0037239, FBGN0037912	165	3	7918	31.9919	1	0.890851	58.1894
GOTERM_MF_FAT	growth hormone-releasing hormone receptor activity	2	0.896861	0.0608663	FBGN0038201, FBGN0038139	165	3	7918	31.9919	1	0.890851	58.1894
GOTERM_MF_FAT	ligase activity, forming carbon-carbon bonds	2	0.896861	0.0993835	FBGN0027580, FBGN0033246	165	5	7918	19.1952	1	0.855433	76.6261
GOTERM_MF_FAT	organic anion transmembrane transporter activity	3	1.34529	0.0139509	FBGN0050277, FBGN0032433, FBGN0032435	165	9	7918	15.996	0.995708	0.596877	17.7239
GOTERM_MF_FAT	transaminase activity	3	1.34529	0.0423076	FBGN0014031, FBGN0030482, FBGN0030558	165	16	7918	8.99773	1	0.813117	45.1343
GOTERM_MF_FAT	monocarboxylic acid binding	3	1.34529	0.0423076	FBGN0027580, FBGN0033246, FBGN0037912	165	16	7918	8.99773	1	0.813117	45.1343
GOTERM_MF_FAT	ligase activity, forming carbon-sulfur bonds	3	1.34529	0.0812447	FBGN0020236, FBGN0031703, FBGN0028519	165	23	7918	6.25929	1	0.871886	69.1692
GOTERM_MF_FAT	transferase activity, transferring nitrogenous groups	4	1.79372	0.00882103	FBGN0014031, FBGN0030482, FBGN0030558, FBGN0020764	165	21	7918	9.14055	0.967863	0.497193	11.5767
GOTERM_MF_FAT	carboxy-lyase activity	4	1.79372	0.0143614	FBGN0033428, FBGN0000153, FBGN0019932, FBGN0000075	165	25	7918	7.67806	0.996349	0.551482	18.1983
GOTERM_MF_FAT	metal cluster binding	4	1.79372	0.0884135	FBGN0003308, FBGN0062442, FBGN0029158, FBGN0034251	165	51	7918	3.76376	1	0.864037	72.3468
GOTERM_MF_FAT	iron-sulfur cluster binding	4	1.79372	0.0884135	FBGN0003308, FBGN0062442, FBGN0029158, FBGN0034251	165	51	7918	3.76376	1	0.864037	72.3468
GOTERM_MF_FAT	threonine-type endopeptidase activity	5	2.24215	0.00159776	FBGN0026380, FBGN0016697, FBGN0029134, FBGN0023175, FBGN0010590	165	25	7918	9.59758	0.462285	0.26671	2.19599
GOTERM_MF_FAT	threonine-type peptidase activity	5	2.24215	0.00159776	FBGN0026380, FBGN0016697, FBGN0029134, FBGN0023175, FBGN0010590	165	25	7918	9.59758	0.462285	0.26671	2.19599
GOTERM_MF_FAT	vitamin B6 binding	5	2.24215	0.00830077	FBGN0014031, FBGN0030558, FBGN0020764, FBGN0000153, FBGN0000075	165	39	7918	6.15229	0.960606	0.55449	10.93
GOTERM_MF_FAT	pyridoxal phosphate binding	5	2.24215	0.00830077	FBGN0014031, FBGN0030558, FBGN0020764, FBGN0000153, FBGN0000075	165	39	7918	6.15229	0.960606	0.55449	10.93
GOTERM_MF_FAT	unfolded protein binding	5	2.24215	0.0696046	FBGN0035817, FBGN0035771, FBGN0038145, FBGN0001233, FBGN0024352	165	75	7918	3.19919	1	0.883896	63.2793
GOTERM_MF_FAT	nucleotidyltransferase activity	6	2.69058	0.0385509	FBGN0019938, FBGN0030431, FBGN0035978, FBGN0020389, FBGN0035231, FBGN0032482	165	90	7918	3.19919	1	0.851432	42.0691
GOTERM_MF_FAT	anion transmembrane transporter activity	6	2.69058	0.0417608	FBGN0050277, FBGN0034783, FBGN0039736, FBGN0032433, FBGN0032435, FBGN0024315	165	92	7918	3.12964	1	0.841028	44.6977
GOTERM_MF_FAT	coenzyme binding	7	3.13901	0.0684237	FBGN0003308, FBGN0015623, FBGN0002719, FBGN0001092, FBGN0031824, FBGN0035147, FBGN0034251	165	139	7918	2.41666	1	0.898905	62.6268
GOTERM_MF_FAT	vitamin binding	8	3.58744	0.00434242	FBGN0014031, FBGN0032783, FBGN0030558, FBGN0027580, FBGN0020764, FBGN0000153, FBGN0033246, FBGN0000075	165	99	7918	3.87781	0.815209	0.430413	5.86414
GOTERM_MF_FAT	cofactor binding	12	5.38117	0.00154992	FBGN0003308, FBGN0014031, FBGN0015623, FBGN0002719, FBGN0030558, FBGN0001092, FBGN0020764, FBGN0000153, FBGN0031824, FBGN0035147, FBGN0000075, FBGN0034251	165	185	7918	3.11273	0.452195	0.452195	2.13089
GOTERM_MF_FAT	ATP binding	22	9.86547	0.0921353	FBGN0028684, FBGN0040234, FBGN0027580, FBGN0031449, FBGN0020389, FBGN0033246, FBGN0011205, FBGN0020369, FBGN0031220, FBGN0025625, FBGN0001233, FBGN0261014, FBGN0039925, FBGN0020236, FBGN0015321, FBGN0022708, FBGN0020385, FBGN0032187, FBGN0250906, FBGN0021750, FBGN0026565, FBGN0028519	165	748	7918	1.41141	1	0.861086	73.8741
GOTERM_MF_FAT	adenyl ribonucleotide binding	22	9.86547	0.0940883	FBGN0028684, FBGN0040234, FBGN0027580, FBGN0031449, FBGN0020389, FBGN0033246, FBGN0011205, FBGN0020369, FBGN0031220, FBGN0025625, FBGN0001233, FBGN0261014, FBGN0039925, FBGN0020236, FBGN0015321, FBGN0022708, FBGN0020385, FBGN0032187, FBGN0250906, FBGN0021750, FBGN0026565, FBGN0028519	165	750	7918	1.40764	1	0.85295	74.6438
GOTERM_MF_FAT	adenyl nucleotide binding	24	10.7623	0.0741312	FBGN0028684, FBGN0040234, FBGN0027580, FBGN0031449, FBGN0020389, FBGN0011205, FBGN0033246, FBGN0020369, FBGN0031220, FBGN0025625, FBGN0001233, FBGN0261014, FBGN0039925, FBGN0020236, FBGN0003308, FBGN0015321, FBGN0022708, FBGN0020385, FBGN0032187, FBGN0250906, FBGN0021750, FBGN0026565, FBGN0031824, FBGN0028519	165	812	7918	1.41836	1	0.881712	65.6839
GOTERM_MF_FAT	purine nucleoside binding	24	10.7623	0.0781786	FBGN0028684, FBGN0040234, FBGN0027580, FBGN0031449, FBGN0020389, FBGN0011205, FBGN0033246, FBGN0020369, FBGN0031220, FBGN0025625, FBGN0001233, FBGN0261014, FBGN0039925, FBGN0020236, FBGN0003308, FBGN0015321, FBGN0022708, FBGN0020385, FBGN0032187, FBGN0250906, FBGN0021750, FBGN0026565, FBGN0031824, FBGN0028519	165	817	7918	1.40968	1	0.878233	67.7093
GOTERM_MF_FAT	nucleoside binding	24	10.7623	0.0840959	FBGN0028684, FBGN0040234, FBGN0027580, FBGN0031449, FBGN0020389, FBGN0011205, FBGN0033246, FBGN0020369, FBGN0031220, FBGN0025625, FBGN0001233, FBGN0261014, FBGN0039925, FBGN0020236, FBGN0003308, FBGN0015321, FBGN0022708, FBGN0020385, FBGN0032187, FBGN0250906, FBGN0021750, FBGN0026565, FBGN0031824, FBGN0028519	165	824	7918	1.39771	1	0.865326	70.4716

## Sheet: Fvar_Ne_Fg>Pbm_ID
S3 File. Gene Ontology (GO) functional analysis of the differentially expressed genes. The bee species and developmental phases compared are specified in the inferior margin of each table in this File. For example: Amel_Pbm_Ne>Fg_ID means the bees’ gene IDs and Fly Base gene IDs from higher expressed genes at younger developmental phases; and Amel_Ne_Fg>Pbm_GO means the Gene Ontology of the highe…
AmelGeneID	FBGN	Function
406088	N/A	N/A
406131	FBGN0033296	Maltase A7 [Source:FlyBase gene name;Acc:FBgn0033296]
406132	FBGN0051611	His4:CG31611 [Source:FlyBase gene name;Acc:FBgn0051611]
408270	N/A	N/A
408308	FBGN0260747	N/A
408345	FBGN0035024	N/A
408361	FBGN0032783	N/A
408367	FBGN0034251	N/A
408379	FBGN0013348	Troponin C at 41C [Source:FlyBase gene name;Acc:FBgn0013348]
408383	FBGN0033697	Cyp6t3 [Source:FlyBase gene name;Acc:FBgn0033697]
408421	FBGN0031801	N/A
408452	FBGN0015040	Cytochrome P450-9c1 [Source:FlyBase gene name;Acc:FBgn0015040]
408456	FBGN0034045	N/A
408539	FBGN0037239	N/A
408544	FBGN0034660	lysyl oxidase-like 2 [Source:FlyBase gene name;Acc:FBgn0034660]
408622	FBGN0001208	Henna [Source:FlyBase gene name;Acc:FBgn0001208]
408655	FBGN0036911	Fibp [Source:FlyBase gene name;Acc:FBgn0036911]
408680	FBGN0011286	Ryanodine receptor [Source:FlyBase gene name;Acc:FBgn0011286]
408686	FBGN0003231	refractory to sigma P [Source:FlyBase gene name;Acc:FBgn0003231]
408733	FBGN0016926	Pinocchio [Source:FlyBase gene name;Acc:FBgn0016926]
408770	N/A	N/A
408788	FBGN0015663	Dorothy [Source:FlyBase gene name;Acc:FBgn0015663]
408790	FBGN0015924	croquemort [Source:FlyBase gene name;Acc:FBgn0015924]
408805	FBGN0038256	N/A
408818	N/A	N/A
408827	FBGN0027844	Carbonic anhydrase 1 [Source:FlyBase gene name;Acc:FBgn0027844]
408844	FBGN0243512	puckered [Source:FlyBase gene name;Acc:FBgn0243512]
408859	FBGN0038516	Pyrroline-5-carboxylate reductase-like 2 [Source:FlyBase gene name;Acc:FBgn0038516]
408924	FBGN0035977	Peptidoglycan recognition protein LF [Source:FlyBase gene name;Acc:FBgn0035977]
408961	N/A	N/A
408967	FBGN0028646	aralar1 [Source:FlyBase gene name;Acc:FBgn0028646]
408986	FBGN0023175	Proteasome alpha7 subunit [Source:FlyBase gene name;Acc:FBgn0023175]
409042	FBGN0036278	Corazonin receptor [Source:FlyBase gene name;Acc:FBgn0036278]
409089	FBGN0033911	Vesicular GABA Transporter [Source:FlyBase gene name;Acc:FBgn0033911]
409142	FBGN0262476	N/A
409171	N/A	N/A
409172	FBGN0038072	N/A
409187	FBGN0039800	Niemann-Pick type C-2g [Source:FlyBase gene name;Acc:FBgn0039800]
409198	FBGN0028684	Regulatory particle triple-A ATPase 5 [Source:FlyBase gene name;Acc:FBgn0028684]
409269	FBGN0034893	mitochondrial ribosomal protein L43 [Source:FlyBase gene name;Acc:FBgn0034893]
409299	FBGN0027493	Adenylosuccinate Synthetase [Source:FlyBase gene name;Acc:FBgn0027493]
409368	FBGN0051694	N/A
409377	FBGN0261014	TER94 [Source:FlyBase gene name;Acc:FBgn0261014]
409418	FBGN0266599	Heat shock protein cognate 4 [Source:FlyBase gene name;Acc:FBgn0266599]
409425	N/A	N/A
409493	N/A	N/A
409515	FBGN0263120	Acyl-CoA synthetase long-chain [Source:FlyBase gene name;Acc:FBgn0263120]
409613	FBGN0038947	Sar1 ortholog (S. cerevisiae) [Source:FlyBase gene name;Acc:FBgn0038947]
409619	FBGN0051198	N/A
409645	FBGN0036502	N/A
409649	FBGN0032433	Organic anion transporting polypeptide 33Ea [Source:FlyBase gene name;Acc:FBgn0032433]
409650	FBGN0050277	Organic anion transporting polypeptide 58Da [Source:FlyBase gene name;Acc:FBgn0050277]
409693	FBGN0037063	N/A
409831	FBGN0010590	Proteasome beta1 subunit [Source:FlyBase gene name;Acc:FBgn0010590]
409889	FBGN0033296	Maltase A7 [Source:FlyBase gene name;Acc:FBgn0033296]
409892	FBGN0037878	N/A
409905	FBGN0033215	N/A
409951	FBGN0036335	mitochondrial ribosomal protein L20 [Source:FlyBase gene name;Acc:FBgn0036335]
410062	FBGN0033391	N/A
410091	FBGN0032156	N/A
410095	FBGN0265606	Proteasome alpha4 subunit, Testis-specific 1 [Source:FlyBase gene name;Acc:FBgn0265606]
410122	FBGN0001092	Glyceraldehyde 3 phosphate dehydrogenase 2 [Source:FlyBase gene name;Acc:FBgn0001092]
410254	FBGN0031824	N/A
410278	FBGN0024315	Picot [Source:FlyBase gene name;Acc:FBgn0024315]
410330	FBGN0037010	N/A
410337	FBGN0031741	N/A
410370	FBGN0023540	N/A
410552	FBGN0031449	N/A
410636	FBGN0062442	CDGSH iron sulfur domain 2 [Source:FlyBase gene name;Acc:FBgn0062442]
410639	FBGN0000075	alpha methyl dopa-resistant [Source:FlyBase gene name;Acc:FBgn0000075]
410683	N/A	N/A
410705	FBGN0040350	N/A
410740	FBGN0030873	N/A
410795	FBGN0034121	N/A
410825	FBGN0032479	N/A
410837	FBGN0053177	N/A
410940	FBGN0002878	mutagen-sensitive 101 [Source:FlyBase gene name;Acc:FBgn0002878]
410988	FBGN0031703	N/A
411014	FBGN0262782	Malate dehydrogenase 1 [Source:FlyBase gene name;Acc:FBgn0262782]
411052	FBGN0058263	Major Facilitator Superfamily Transporter 17 [Source:FlyBase gene name;Acc:FBgn0058263]
411088	FBGN0037696	Glutathione S transferase Z1 [Source:FlyBase gene name;Acc:FBgn0037696]
411132	FBGN0031975	Transglutaminase [Source:FlyBase gene name;Acc:FBgn0031975]
411206	FBGN0029134	Proteasome beta5 subunit [Source:FlyBase gene name;Acc:FBgn0029134]
411261	N/A	N/A
411351	FBGN0263133	iconoclast [Source:FlyBase gene name;Acc:FBgn0263133]
411353	FBGN0042207	N/A
411355	FBGN0040234	c12.2 [Source:FlyBase gene name;Acc:FBgn0040234]
411376	FBGN0033887	Sulfotransferase 4 [Source:FlyBase gene name;Acc:FBgn0033887]
411385	FBGN0035189	N/A
411387	FBGN0031034	N/A
411417	FBGN0036772	N/A
411459	FBGN0033052	SREBP cleavage activating protein [Source:FlyBase gene name;Acc:FBgn0033052]
411531	N/A	N/A
411563	FBGN0025742	myotubularin [Source:FlyBase gene name;Acc:FBgn0025742]
411576	FBGN0250906	Phosphoglycerate kinase [Source:FlyBase gene name;Acc:FBgn0250906]
411633	FBGN0035147	UDP-galactose 4'-epimerase [Source:FlyBase gene name;Acc:FBgn0035147]
411698	FBGN0031948	N/A
411699	N/A	N/A
411700	FBGN0001233	Heat shock protein 83 [Source:FlyBase gene name;Acc:FBgn0001233]
411764	FBGN0036491	Bestrophin 4 [Source:FlyBase gene name;Acc:FBgn0036491]
411771	FBGN0000153	black [Source:FlyBase gene name;Acc:FBgn0000153]
411778	FBGN0033378	tsunagi [Source:FlyBase gene name;Acc:FBgn0033378]
411813	FBGN0002719	Malic enzyme [Source:FlyBase gene name;Acc:FBgn0002719]
411814	FBGN0039925	Kinesin family member 3C ortholog [Source:FlyBase gene name;Acc:FBgn0039925]
411822	N/A	N/A
411897	FBGN0003076	phosphoglucose mutase [Source:FlyBase gene name;Acc:FBgn0003076]
411910	N/A	N/A
412007	N/A	N/A
412017	FBGN0031635	tank [Source:FlyBase gene name;Acc:FBgn0031635]
412056	FBGN0034479	N/A
412069	FBGN0035978	UGP [Source:FlyBase gene name;Acc:FBgn0035978]
412166	FBGN0043043	Desaturase 2 [Source:FlyBase gene name;Acc:FBgn0043043]
412197	FBGN0035817	N/A
412209	N/A	N/A
412303	FBGN0035231	CTP:phosphocholine cytidylyltransferase 2 [Source:FlyBase gene name;Acc:FBgn0035231]
412416	FBGN0016762	angel [Source:FlyBase gene name;Acc:FBgn0016762]
412467	FBGN0039241	N/A
412503	FBGN0027610	Dicarboxylate carrier 1 [Source:FlyBase gene name;Acc:FBgn0027610]
412505	FBGN0035771	Sec63 ortholog (S. cerevisiae) [Source:FlyBase gene name;Acc:FBgn0035771]
412540	N/A	N/A
412636	FBGN0025109	Bem46 [Source:FlyBase gene name;Acc:FBgn0025109]
412678	FBGN0037912	scheggia [Source:FlyBase gene name;Acc:FBgn0037912]
412815	FBGN0027571	N/A
412876	FBGN0027580	N/A
412889	FBGN0030482	N/A
412923	FBGN0026565	N/A
412936	N/A	N/A
413000	FBGN0036007	pathetic [Source:FlyBase gene name;Acc:FBgn0036007]
413048	FBGN0020389	PAPS synthetase [Source:FlyBase gene name;Acc:FBgn0020389]
413164	FBGN0030703	membrane steroid binding protein [Source:FlyBase gene name;Acc:FBgn0030703]
413228	FBGN0020764	Aminolevulinate synthase [Source:FlyBase gene name;Acc:FBgn0020764]
413242	FBGN0020251	sulfateless [Source:FlyBase gene name;Acc:FBgn0020251]
413350	FBGN0267428	N/A
413590	N/A	N/A
413596	N/A	N/A
413678	FBGN0014031	Serine pyruvate aminotransferase [Source:FlyBase gene name;Acc:FBgn0014031]
413736	FBGN0025625	Salt-inducible kinase 2 [Source:FlyBase gene name;Acc:FBgn0025625]
413789	FBGN0051523	N/A
413867	FBGN0023477	Tal [Source:FlyBase gene name;Acc:FBgn0023477]
413908	N/A	N/A
413959	N/A	N/A
494523	FBGN0035438	PHGPx [Source:FlyBase gene name;Acc:FBgn0035438]
503505	N/A	N/A
550659	FBGN0038984	Adiponectin receptor [Source:FlyBase gene name;Acc:FBgn0038984]
550667	FBGN0261439	Succinate dehydrogenase A [Source:FlyBase gene name;Acc:FBgn0261439]
550671	FBGN0052260	N/A
550673	FBGN0003204	raspberry [Source:FlyBase gene name;Acc:FBgn0003204]
550686	FBGN0020236	ATP citrate lyase [Source:FlyBase gene name;Acc:FBgn0020236]
550701	FBGN0034368	N/A
550749	FBGN0020385	pugilist [Source:FlyBase gene name;Acc:FBgn0020385]
550785	FBGN0039425	N/A
550794	FBGN0020369	Regulatory particle triple-A ATPase 6 [Source:FlyBase gene name;Acc:FBgn0020369]
550804	FBGN0036784	N/A
550828	FBGN0037534	N/A
550875	FBGN0262732	multiprotein bridging factor 1 [Source:FlyBase gene name;Acc:FBgn0262732]
550956	FBGN0036848	N/A
550965	N/A	N/A
550981	FBGN0040512	Coat Protein (coatomer) zeta [Source:FlyBase gene name;Acc:FBgn0040512]
550992	FBGN0031670	N/A
551009	FBGN0034689	N/A
551034	FBGN0035866	N/A
551036	FBGN0052087	N/A
551061	N/A	N/A
551154	FBGN0003074	Phosphoglucose isomerase [Source:FlyBase gene name;Acc:FBgn0003074]
551180	FBGN0038897	N/A
551290	N/A	N/A
551404	FBGN0030558	N/A
551411	FBGN0032884	Pomp [Source:FlyBase gene name;Acc:FBgn0032884]
551413	FBGN0034232	N/A
551434	N/A	N/A
551523	FBGN0022708	Adenylate kinase-2 [Source:FlyBase gene name;Acc:FBgn0022708]
551524	FBGN0032144	N/A
551571	FBGN0038201	Pyrokinin 1 receptor [Source:FlyBase gene name;Acc:FBgn0038201]
551610	FBGN0042173	N/A
551678	FBGN0033906	N/A
551700	FBGN0038811	N/A
551714	FBGN0032187	N/A
551724	FBGN0019932	S-adenosylmethionine decarboxylase [Source:FlyBase gene name;Acc:FBgn0019932]
551744	FBGN0033382	alpha/beta hydrolase 1 [Source:FlyBase gene name;Acc:FBgn0033382]
551806	FBGN0034885	N/A
551837	FBGN0028519	N/A
551843	FBGN0019886	LETM1 ortholog [Source:FlyBase gene name;Acc:FBgn0019886]
551858	FBGN0000337	cinnabar [Source:FlyBase gene name;Acc:FBgn0000337]
551863	FBGN0034783	N/A
551879	FBGN0031735	N/A
551904	FBGN0022160	Glycerophosphate oxidase-1 [Source:FlyBase gene name;Acc:FBgn0022160]
551907	FBGN0036301	N/A
551931	FBGN0032482	Phosphoethanolamine cytidylyltransferase [Source:FlyBase gene name;Acc:FBgn0032482]
551956	FBGN0016697	Proteasome alpha5 subunit [Source:FlyBase gene name;Acc:FBgn0016697]
552007	FBGN0267385	Pyruvate kinase [Source:FlyBase gene name;Acc:FBgn0267385]
552018	FBGN0058064	Aldehyde reductase Y [Source:FlyBase gene name;Acc:FBgn0058064]
552024	N/A	N/A
552066	FBGN0033093	N/A
552069	FBGN0017482	Type III alcohol dehydrogenase [Source:FlyBase gene name;Acc:FBgn0017482]
552077	FBGN0037530	N/A
552181	FBGN0031485	N/A
552195	FBGN0261611	N/A
552199	N/A	N/A
552210	FBGN0016013	Fumarylacetoacetase [Source:FlyBase gene name;Acc:FBgn0016013]
552239	FBGN0260388	N/A
552247	FBGN0014018	Relish [Source:FlyBase gene name;Acc:FBgn0014018]
552263	FBGN0035593	N/A
552286	FBGN0033246	Acetyl-CoA carboxylase [Source:FlyBase gene name;Acc:FBgn0033246]
552401	FBGN0011204	cueball [Source:FlyBase gene name;Acc:FBgn0011204]
552429	FBGN0038570	Peroxiredoxin 5 [Source:FlyBase gene name;Acc:FBgn0038570]
552573	N/A	N/A
552579	FBGN0026380	Proteasome beta3 subunit [Source:FlyBase gene name;Acc:FBgn0026380]
552590	FBGN0040384	N/A
552611	FBGN0033226	N/A
552644	FBGN0029158	Lipoic acid synthase [Source:FlyBase gene name;Acc:FBgn0029158]
552705	FBGN0037374	jagunal [Source:FlyBase gene name;Acc:FBgn0037374]
552797	N/A	N/A
552816	FBGN0039160	N/A
724079	N/A	N/A
724126	N/A	N/A
724177	FBGN0039266	N/A
724239	N/A	N/A
724262	FBGN0035233	Peroxin 10 [Source:FlyBase gene name;Acc:FBgn0035233]
724304	FBGN0031220	N/A
724368	FBGN0038145	DnaJ-like-2 [Source:FlyBase gene name;Acc:FBgn0038145]
724385	FBGN0261561	N/A
724389	FBGN0264815	N/A
724418	N/A	N/A
724463	FBGN0032845	N/A
724466	FBGN0261514	Nimrod A [Source:FlyBase gene name;Acc:FBgn0261514]
724536	N/A	N/A
724560	N/A	N/A
724712	FBGN0021750	Seryl-tRNA synthetase [Source:FlyBase gene name;Acc:FBgn0021750]
724718	FBGN0003308	rosy [Source:FlyBase gene name;Acc:FBgn0003308]
724724	N/A	N/A
724779	FBGN0052055	N/A
724789	FBGN0039773	N/A
724835	FBGN0259821	N/A
724870	FBGN0015623	Cytochrome P450 reductase [Source:FlyBase gene name;Acc:FBgn0015623]
724952	FBGN0039736	N/A
725026	N/A	N/A
725031	FBGN0260960	Baldspot [Source:FlyBase gene name;Acc:FBgn0260960]
725105	FBGN0052174	N/A
725146	FBGN0035471	Sc2 [Source:FlyBase gene name;Acc:FBgn0035471]
725154	FBGN0030926	persephone [Source:FlyBase gene name;Acc:FBgn0030926]
725196	FBGN0038446	N/A
725216	FBGN0019938	RNA polymerase I subunit [Source:FlyBase gene name;Acc:FBgn0019938]
725325	FBGN0004057	Zwischenferment [Source:FlyBase gene name;Acc:FBgn0004057]
725387	N/A	N/A
725426	N/A	N/A
725444	N/A	N/A
725452	FBGN0027547	N/A
725468	N/A	N/A
725478	FBGN0037747	N/A
725569	FBGN0039641	N/A
725646	N/A	N/A
725653	FBGN0051924	N/A
725724	N/A	N/A
725732	N/A	N/A
725797	FBGN0034645	N/A
725832	N/A	N/A
725853	N/A	N/A
725918	FBGN0050481	mitochondrial ribosomal protein L53 [Source:FlyBase gene name;Acc:FBgn0050481]
725997	N/A	N/A
726115	N/A	N/A
726145	FBGN0015321	Ubiquitin conjugating enzyme 4 [Source:FlyBase gene name;Acc:FBgn0015321]
726156	FBGN0011205	fumble [Source:FlyBase gene name;Acc:FBgn0011205]
726174	FBGN0028844	N/A
726228	N/A	N/A
726337	FBGN0039744	N/A
726418	N/A	N/A
726421	N/A	N/A
726445	N/A	N/A
726470	FBGN0032435	Organic anion transporting polypeptide 33Eb [Source:FlyBase gene name;Acc:FBgn0032435]
726501	FBGN0033428	Updo [Source:FlyBase gene name;Acc:FBgn0033428]
726522	N/A	N/A
726595	FBGN0266670	Sec5 ortholog (S. cerevisiae) [Source:FlyBase gene name;Acc:FBgn0266670]
726625	N/A	N/A
726631	FBGN0053969	N/A
726662	FBGN0083986	N/A
726703	N/A	N/A
726750	N/A	N/A
726755	FBGN0038139	Pyrokinin 2 receptor 2 [Source:FlyBase gene name;Acc:FBgn0038139]
726786	FBGN0030817	N/A
726853	N/A	N/A
726860	FBGN0029854	N/A
726965	FBGN0053510	N/A
726980	N/A	N/A
727027	FBGN0031590	N/A
727078	N/A	N/A
727146	FBGN0034997	N/A
727248	FBGN0036491	Bestrophin 4 [Source:FlyBase gene name;Acc:FBgn0036491]
727271	FBGN0039341	N/A
727418	FBGN0035031	N/A
727423	N/A	N/A
727436	FBGN0085242	N/A
727510	FBGN0031491	alpha4GT1 [Source:FlyBase gene name;Acc:FBgn0031491]
751098	N/A	N/A
100037419	N/A	N/A
100576093	N/A	N/A
100576330	N/A	N/A
100576395	FBGN0266450	Kruppel homolog 1 [Source:FlyBase gene name;Acc:FBgn0266450]
100576495	N/A	N/A
100576555	FBGN0032810	N/A
100576848	FBGN0052075	N/A
100576878	N/A	N/A
100576932	N/A	N/A
100576956	FBGN0025879	Tissue inhibitor of metalloproteases [Source:FlyBase gene name;Acc:FBgn0025879]
100577255	N/A	N/A
100577451	FBGN0030641	N/A
100577480	N/A	N/A
100578041	N/A	N/A
100578269	N/A	N/A
100578356	N/A	N/A
100578560	FBGN0039765	mitochondrial ribosomal protein S18C [Source:FlyBase gene name;Acc:FBgn0039765]
100578814	N/A	N/A
100578925	FBGN0028397	Tob [Source:FlyBase gene name;Acc:FBgn0028397]
100579019	N/A	N/A
102653808	N/A	N/A
102653887	N/A	N/A
102653894	FBGN0039225	Ets96B [Source:FlyBase gene name;Acc:FBgn0039225]
102654517	N/A	N/A
102654933	N/A	N/A
102655422	N/A	N/A
102655648	FBGN0030431	N/A
102655788	N/A	N/A
102655796	FBGN0035999	N/A
102656074	FBGN0053113	Reticulon-like1 [Source:FlyBase gene name;Acc:FBgn0053113]
102656101	N/A	N/A
102656379	N/A	N/A
102656490	N/A	N/A
102656725	N/A	N/A
102656905	N/A	N/A
102656934	FBGN0024352	Hsp70/Hsp90 organizing protein homolog [Source:FlyBase gene name;Acc:FBgn0024352]

## Sheet: Fvar_Ne_Fg>Pbm_GO
S3 File. Gene Ontology (GO) functional analysis of the differentially expressed genes. The bee species and developmental phases compared are specified in the inferior margin of each table in this File. For example: Amel_Pbm_Ne>Fg_ID means the bees’ gene IDs and Fly Base gene IDs from higher expressed genes at younger developmental phases; and Amel_Ne_Fg>Pbm_GO means the Gene Ontology of the highe…
Category	Term	Count	%	PValue	Genes	List Total	Pop Hits	Pop Total	Fold Enrichment	Bonferroni	Benjamini	FDR
GOTERM_BP_FAT	ciliary or flagellar motility	2	1.68067	0.0503318	FBGN0031692, FBGN0010424	69	6	7937	38.343	1	0.683376	53.1867
GOTERM_BP_FAT	dopamine metabolic process	2	1.68067	0.0503318	FBGN0000422, FBGN0000527	69	6	7937	38.343	1	0.683376	53.1867
GOTERM_BP_FAT	protein-based cuticle attachment to epithelium	2	1.68067	0.0584742	FBGN0250871, FBGN0000527	69	7	7937	32.8654	1	0.725308	58.7517
GOTERM_BP_FAT	histidine catabolic process	2	1.68067	0.0665478	FBGN0034067, FBGN0085384	69	8	7937	28.7572	1	0.735286	63.6557
GOTERM_BP_FAT	histidine family amino acid catabolic process	2	1.68067	0.0665478	FBGN0034067, FBGN0085384	69	8	7937	28.7572	1	0.735286	63.6557
GOTERM_BP_FAT	tyrosine metabolic process	2	1.68067	0.0665478	FBGN0000422, FBGN0000527	69	8	7937	28.7572	1	0.735286	63.6557
GOTERM_BP_FAT	germ-line cyst encapsulation	2	1.68067	0.0745532	FBGN0014141, FBGN0003731	69	9	7937	25.562	1	0.753866	67.9772
GOTERM_BP_FAT	histidine family amino acid metabolic process	2	1.68067	0.0745532	FBGN0034067, FBGN0085384	69	9	7937	25.562	1	0.753866	67.9772
GOTERM_BP_FAT	female germ-line cyst encapsulation	2	1.68067	0.0745532	FBGN0014141, FBGN0003731	69	9	7937	25.562	1	0.753866	67.9772
GOTERM_BP_FAT	histidine metabolic process	2	1.68067	0.0745532	FBGN0034067, FBGN0085384	69	9	7937	25.562	1	0.753866	67.9772
GOTERM_BP_FAT	diol metabolic process	2	1.68067	0.0981657	FBGN0000422, FBGN0000527	69	12	7937	19.1715	1	0.784323	78.0978
GOTERM_BP_FAT	phenol metabolic process	2	1.68067	0.0981657	FBGN0000422, FBGN0000527	69	12	7937	19.1715	1	0.784323	78.0978
GOTERM_BP_FAT	catechol metabolic process	2	1.68067	0.0981657	FBGN0000422, FBGN0000527	69	12	7937	19.1715	1	0.784323	78.0978
GOTERM_BP_FAT	catecholamine metabolic process	2	1.68067	0.0981657	FBGN0000422, FBGN0000527	69	12	7937	19.1715	1	0.784323	78.0978
GOTERM_BP_FAT	glial cell development	3	2.52101	0.00803216	FBGN0037240, FBGN0001104, FBGN0013720	69	16	7937	21.5679	0.990622	0.345897	11.1772
GOTERM_BP_FAT	septate junction assembly	3	2.52101	0.00905307	FBGN0037240, FBGN0001104, FBGN0013720	69	17	7937	20.2992	0.994834	0.35519	12.5113
GOTERM_BP_FAT	calcium-dependent cell-cell adhesion	3	2.52101	0.0136746	FBGN0038247, FBGN0036715, FBGN0039709	69	21	7937	16.4327	0.999655	0.458411	18.3203
GOTERM_BP_FAT	glial cell differentiation	3	2.52101	0.0136746	FBGN0037240, FBGN0001104, FBGN0013720	69	21	7937	16.4327	0.999655	0.458411	18.3203
GOTERM_BP_FAT	regulation of hemocyte differentiation	3	2.52101	0.0149596	FBGN0004197, FBGN0014141, FBGN0003731	69	22	7937	15.6858	0.999838	0.441111	19.8705
GOTERM_BP_FAT	apical junction assembly	3	2.52101	0.0221159	FBGN0037240, FBGN0001104, FBGN0013720	69	27	7937	12.781	0.999998	0.533126	28.0134
GOTERM_BP_FAT	homophilic cell adhesion	3	2.52101	0.0236871	FBGN0038247, FBGN0036715, FBGN0039709	69	28	7937	12.3245	0.999999	0.537498	29.6947
GOTERM_BP_FAT	cell-cell junction assembly	3	2.52101	0.0253029	FBGN0037240, FBGN0001104, FBGN0013720	69	29	7937	11.8996	1	0.54205	31.3856
GOTERM_BP_FAT	cell junction assembly	3	2.52101	0.0269624	FBGN0037240, FBGN0001104, FBGN0013720	69	30	7937	11.5029	1	0.546734	33.0827
GOTERM_BP_FAT	cell-cell junction organization	3	2.52101	0.0358869	FBGN0037240, FBGN0001104, FBGN0013720	69	35	7937	9.85963	1	0.634922	41.5579
GOTERM_BP_FAT	cell junction organization	3	2.52101	0.0377915	FBGN0037240, FBGN0001104, FBGN0013720	69	36	7937	9.58575	1	0.620842	43.232
GOTERM_BP_FAT	regulation of tube architecture, open tracheal system	3	2.52101	0.0417141	FBGN0261341, FBGN0003731, FBGN0013720	69	38	7937	9.08124	1	0.642259	46.5399
GOTERM_BP_FAT	circadian rhythm	3	2.52101	0.0657434	FBGN0000422, FBGN0000527, FBGN0015801	69	49	7937	7.04259	1	0.742758	63.1927
GOTERM_BP_FAT	rhythmic process	3	2.52101	0.0681142	FBGN0000422, FBGN0000527, FBGN0015801	69	50	7937	6.90174	1	0.732222	64.5418
GOTERM_BP_FAT	response to oxidative stress	3	2.52101	0.0959132	FBGN0032685, FBGN0038511, FBGN0038465	69	61	7937	5.65716	1	0.784831	77.2799
GOTERM_BP_FAT	establishment of endothelial blood-brain barrier	4	3.36134	9.44966e-05	FBGN0030870, FBGN0037240, FBGN0013720, FBGN0033032	69	11	7937	41.8287	0.0532461	0.0532461	0.138794
GOTERM_BP_FAT	epithelial cell development	4	3.36134	0.000161793	FBGN0030870, FBGN0037240, FBGN0013720, FBGN0033032	69	13	7937	35.3935	0.089431	0.0457626	0.237527
GOTERM_BP_FAT	endothelial cell differentiation	4	3.36134	0.000161793	FBGN0030870, FBGN0037240, FBGN0013720, FBGN0033032	69	13	7937	35.3935	0.089431	0.0457626	0.237527
GOTERM_BP_FAT	endothelial cell development	4	3.36134	0.000161793	FBGN0030870, FBGN0037240, FBGN0013720, FBGN0033032	69	13	7937	35.3935	0.089431	0.0457626	0.237527
GOTERM_BP_FAT	epithelial cell differentiation	4	3.36134	0.00107029	FBGN0030870, FBGN0037240, FBGN0013720, FBGN0033032	69	24	7937	19.1715	0.462071	0.0981779	1.56155
GOTERM_BP_FAT	gliogenesis	4	3.36134	0.00790083	FBGN0037240, FBGN0001104, FBGN0013720, FBGN0034013	69	48	7937	9.58575	0.989875	0.368258	11.0042
GOTERM_BP_FAT	cell-cell adhesion	4	3.36134	0.0138923	FBGN0038247, FBGN0003731, FBGN0036715, FBGN0039709	69	59	7937	7.79858	0.999696	0.439303	18.5849
GOTERM_BP_FAT	open tracheal system development	5	4.20168	0.0417926	FBGN0261341, FBGN0038247, FBGN0035574, FBGN0003731, FBGN0013720	69	153	7937	3.75912	1	0.627949	46.6043
GOTERM_BP_FAT	respiratory system development	5	4.20168	0.0417926	FBGN0261341, FBGN0038247, FBGN0035574, FBGN0003731, FBGN0013720	69	153	7937	3.75912	1	0.627949	46.6043
GOTERM_BP_FAT	cell motility	5	4.20168	0.0759569	FBGN0003731, FBGN0034013, FBGN0003514, FBGN0031692, FBGN0010424	69	187	7937	3.07564	1	0.749934	68.6836
GOTERM_BP_FAT	localization of cell	5	4.20168	0.0868142	FBGN0003731, FBGN0034013, FBGN0003514, FBGN0031692, FBGN0010424	69	196	7937	2.93441	1	0.777395	73.6774
GOTERM_BP_FAT	axonogenesis	5	4.20168	0.0893256	FBGN0020294, FBGN0035574, FBGN0014163, FBGN0034013, FBGN0040324	69	198	7937	2.90477	1	0.777964	74.7215
GOTERM_BP_FAT	chitin metabolic process	7	5.88235	0.000408105	FBGN0026077, FBGN0038632, FBGN0261341, FBGN0035844, FBGN0027600, FBGN0035398, FBGN0260653	69	114	7937	7.06318	0.210488	0.0461684	0.598127
GOTERM_BP_FAT	cell adhesion	7	5.88235	0.0036212	FBGN0031879, FBGN0038247, FBGN0037240, FBGN0035290, FBGN0003731, FBGN0036715, FBGN0039709	69	174	7937	4.6276	0.877603	0.259233	5.19217
GOTERM_BP_FAT	biological adhesion	7	5.88235	0.00528264	FBGN0031879, FBGN0038247, FBGN0037240, FBGN0035290, FBGN0003731, FBGN0036715, FBGN0039709	69	188	7937	4.28299	0.953428	0.288764	7.48931
GOTERM_BP_FAT	cell projection organization	7	5.88235	0.0915351	FBGN0020294, FBGN0035574, FBGN0003731, FBGN0014163, FBGN0034013, FBGN0003514, FBGN0040324	69	365	7937	2.20604	1	0.777373	75.6081
GOTERM_BP_FAT	aminoglycan metabolic process	8	6.72269	0.000197241	FBGN0026077, FBGN0038632, FBGN0261341, FBGN0035844, FBGN0035636, FBGN0027600, FBGN0035398, FBGN0260653	69	142	7937	6.48051	0.107933	0.0373558	0.289499
GOTERM_BP_FAT	polysaccharide metabolic process	8	6.72269	0.000312142	FBGN0026077, FBGN0038632, FBGN0261341, FBGN0035844, FBGN0035636, FBGN0027600, FBGN0035398, FBGN0260653	69	153	7937	6.01459	0.165363	0.0441837	0.457782
GOTERM_BP_FAT	epithelium development	8	6.72269	0.00380514	FBGN0030870, FBGN0037240, FBGN0000299, FBGN0014141, FBGN0003731, FBGN0013720, FBGN0003514, FBGN0033032	69	235	7937	3.91588	0.890011	0.241128	5.44908
GOTERM_BP_FAT	cell motion	8	6.72269	0.0150623	FBGN0020294, FBGN0035574, FBGN0003731, FBGN0034013, FBGN0003514, FBGN0040324, FBGN0031692, FBGN0010424	69	305	7937	3.01715	0.999847	0.422597	19.9932
GOTERM_BP_FAT	neuron differentiation	8	6.72269	0.059696	FBGN0004583, FBGN0020294, FBGN0035574, FBGN0023489, FBGN0003731, FBGN0014163, FBGN0034013, FBGN0040324	69	409	7937	2.24996	1	0.719956	59.5314
GOTERM_BP_FAT	cell morphogenesis	8	6.72269	0.0828669	FBGN0020294, FBGN0037240, FBGN0035574, FBGN0003731, FBGN0001104, FBGN0014163, FBGN0034013, FBGN0040324	69	442	7937	2.08197	1	0.770784	71.9547
GOTERM_BP_FAT	oxidation reduction	11	9.2437	0.0372171	FBGN0259247, FBGN0010222, FBGN0034145, FBGN0034067, FBGN0033753, FBGN0037537, FBGN0032685, FBGN0038511, FBGN0038465, FBGN0033188, FBGN0085384	69	620	7937	2.04084	1	0.63145	42.7319
Category	Term	Count	%	PValue	Genes	List Total	Pop Hits	Pop Total	Fold Enrichment	Bonferroni	Benjamini	FDR
GOTERM_CC_FAT	muscle myosin complex	2	1.68067	0.0491706	FBGN0002773, FBGN0002772	49	5	4786	39.0694	0.983989	0.272425	41.6465
GOTERM_CC_FAT	flagellin-based flagellum	2	1.68067	0.0491706	FBGN0031692, FBGN0010424	49	5	4786	39.0694	0.983989	0.272425	41.6465
GOTERM_CC_FAT	myosin II complex	2	1.68067	0.0681689	FBGN0002773, FBGN0002772	49	7	4786	27.9067	0.99694	0.303609	52.9646
GOTERM_CC_FAT	flagellum	2	1.68067	0.0959713	FBGN0031692, FBGN0010424	49	10	4786	19.5347	0.999745	0.368482	65.968
GOTERM_CC_FAT	septate junction	4	3.36134	0.00110942	FBGN0030870, FBGN0037240, FBGN0013720, FBGN0033032	49	21	4786	18.6045	0.0870029	0.0100626	1.17886
GOTERM_CC_FAT	myosin complex	4	3.36134	0.00209381	FBGN0026059, FBGN0002773, FBGN0002772, FBGN0003514	49	26	4786	15.0267	0.157913	0.0170404	2.21431
GOTERM_CC_FAT	occluding junction	4	3.36134	0.00209381	FBGN0030870, FBGN0037240, FBGN0013720, FBGN0033032	49	26	4786	15.0267	0.157913	0.0170404	2.21431
GOTERM_CC_FAT	actin cytoskeleton	4	3.36134	0.0558515	FBGN0026059, FBGN0002773, FBGN0002772, FBGN0003514	49	87	4786	4.49073	0.991019	0.28582	45.8808
GOTERM_CC_FAT	apical plasma membrane	5	4.20168	6.85905e-05	FBGN0004197, FBGN0004583, FBGN0004359, FBGN0002306, FBGN0036715	49	23	4786	21.2334	0.00560883	0.000936997	0.073252
GOTERM_CC_FAT	apical junction complex	5	4.20168	0.000687119	FBGN0030870, FBGN0004583, FBGN0037240, FBGN0013720, FBGN0033032	49	41	4786	11.9114	0.0548042	0.00801955	0.731623
GOTERM_CC_FAT	apicolateral plasma membrane	5	4.20168	0.000981662	FBGN0030870, FBGN0004583, FBGN0037240, FBGN0013720, FBGN0033032	49	45	4786	10.8526	0.0773781	0.0100165	1.04375
GOTERM_CC_FAT	cell-cell junction	5	4.20168	0.00223229	FBGN0030870, FBGN0004583, FBGN0037240, FBGN0013720, FBGN0033032	49	56	4786	8.72085	0.167442	0.0165213	2.35918
GOTERM_CC_FAT	cell junction	5	4.20168	0.0442528	FBGN0030870, FBGN0004583, FBGN0037240, FBGN0013720, FBGN0033032	49	134	4786	3.64453	0.975558	0.266032	38.3403
GOTERM_CC_FAT	apical part of cell	7	5.88235	6.5872e-06	FBGN0004197, FBGN0004583, FBGN0250871, FBGN0004359, FBGN0002306, FBGN0001104, FBGN0036715	49	48	4786	14.244	0.000540006	0.00027004	0.00703698
GOTERM_CC_FAT	extracellular region	10	8.40336	0.0648875	FBGN0026077, FBGN0038632, FBGN0261341, FBGN0035844, FBGN0000299, FBGN0014141, FBGN0002565, FBGN0027600, FBGN0035398, FBGN0260653	49	512	4786	1.90768	0.995918	0.307017	51.1647
GOTERM_CC_FAT	integral to plasma membrane	11	9.2437	1.93432e-05	FBGN0004197, FBGN0034636, FBGN0038247, FBGN0035290, FBGN0035636, FBGN0003731, FBGN0002306, FBGN0029762, FBGN0036715, FBGN0040324, FBGN0039709	49	198	4786	5.4263	0.0015849	0.000528579	0.0206627
GOTERM_CC_FAT	intrinsic to plasma membrane	11	9.2437	2.20636e-05	FBGN0004197, FBGN0034636, FBGN0038247, FBGN0035290, FBGN0035636, FBGN0003731, FBGN0002306, FBGN0029762, FBGN0036715, FBGN0040324, FBGN0039709	49	201	4786	5.34531	0.0018076	0.000452206	0.0235684
GOTERM_CC_FAT	plasma membrane part	18	15.1261	1.5294e-07	FBGN0030870, FBGN0004583, FBGN0038247, FBGN0035636, FBGN0004359, FBGN0001104, FBGN0013720, FBGN0036715, FBGN0004197, FBGN0034636, FBGN0037240, FBGN0035290, FBGN0003731, FBGN0002306, FBGN0029762, FBGN0040324, FBGN0039709, FBGN0033032	49	405	4786	4.34104	1.2541e-05	1.2541e-05	0.000163388
GOTERM_CC_FAT	intrinsic to membrane	20	16.8067	0.0716009	FBGN0038247, FBGN0036834, FBGN0034067, FBGN0035636, FBGN0027556, FBGN0034013, FBGN0036715, FBGN0004197, FBGN0034145, FBGN0034636, FBGN0039419, FBGN0037240, FBGN0035290, FBGN0003731, FBGN0002306, FBGN0029762, FBGN0259164, FBGN0040324, FBGN0030766, FBGN0039709	49	1382	4786	1.41351	0.997739	0.301177	54.7827
GOTERM_CC_FAT	plasma membrane	21	17.6471	2.45499e-05	FBGN0030870, FBGN0004583, FBGN0038247, FBGN0036834, FBGN0035636, FBGN0027556, FBGN0004359, FBGN0001104, FBGN0013720, FBGN0036715, FBGN0004197, FBGN0034636, FBGN0037240, FBGN0035290, FBGN0003731, FBGN0002306, FBGN0029762, FBGN0040324, FBGN0030766, FBGN0039709, FBGN0033032	49	781	4786	2.6263	0.00201109	0.000402542	0.0262239
Category	Term	Count	%	PValue	Genes	List Total	Pop Hits	Pop Total	Fold Enrichment	Bonferroni	Benjamini	FDR
GOTERM_MF_FAT	chitin deacetylase activity	2	1.68067	0.0191058	FBGN0261341, FBGN0260653	77	2	7918	102.831	0.976303	0.414113	21.383
GOTERM_MF_FAT	microfilament motor activity	2	1.68067	0.0378514	FBGN0002773, FBGN0002772	77	4	7918	51.4156	0.999439	0.52696	38.1975
GOTERM_MF_FAT	retinal binding	2	1.68067	0.0562433	FBGN0035636, FBGN0036289	77	6	7918	34.2771	0.999987	0.527005	51.4187
GOTERM_MF_FAT	retinoid binding	2	1.68067	0.0742881	FBGN0035636, FBGN0036289	77	8	7918	25.7078	1	0.58559	61.8139
GOTERM_MF_FAT	dopamine beta-monooxygenase activity	2	1.68067	0.0831825	FBGN0034067, FBGN0085384	77	9	7918	22.8514	1	0.607813	66.1457
GOTERM_MF_FAT	oxidoreductase activity, acting on paired donors, with incorporation or reduction of molecular oxygen, reduced ascorbate as one donor, and incorporation of one atom of oxygen	2	1.68067	0.0919924	FBGN0034067, FBGN0085384	77	10	7918	20.5662	1	0.626688	69.9866
GOTERM_MF_FAT	isoprenoid binding	2	1.68067	0.0919924	FBGN0035636, FBGN0036289	77	10	7918	20.5662	1	0.626688	69.9866
GOTERM_MF_FAT	peroxidase activity	3	2.52101	0.0292563	FBGN0032685, FBGN0038511, FBGN0038465	77	28	7918	11.0176	0.99685	0.513272	30.9481
GOTERM_MF_FAT	oxidoreductase activity, acting on peroxide as acceptor	3	2.52101	0.0292563	FBGN0032685, FBGN0038511, FBGN0038465	77	28	7918	11.0176	0.99685	0.513272	30.9481
GOTERM_MF_FAT	antioxidant activity	3	2.52101	0.0664072	FBGN0032685, FBGN0038511, FBGN0038465	77	44	7918	7.01122	0.999998	0.56533	57.5555
GOTERM_MF_FAT	motor activity	4	3.36134	0.0522088	FBGN0026059, FBGN0002773, FBGN0002772, FBGN0003514	77	88	7918	4.67414	0.99997	0.524332	48.7642
GOTERM_MF_FAT	structural constituent of chitin-based cuticle	6	5.04202	0.00398954	FBGN0033729, FBGN0039805, FBGN0034517, FBGN0039480, FBGN0033731, FBGN0039481	77	110	7918	5.60897	0.539535	0.143674	4.86324
GOTERM_MF_FAT	structural constituent of cuticle	6	5.04202	0.00576927	FBGN0033729, FBGN0039805, FBGN0034517, FBGN0039480, FBGN0033731, FBGN0039481	77	120	7918	5.14156	0.674528	0.170623	6.96174
GOTERM_MF_FAT	chitin binding	7	5.88235	0.000373703	FBGN0026077, FBGN0038632, FBGN0261341, FBGN0035844, FBGN0027600, FBGN0035398, FBGN0260653	77	100	7918	7.19818	0.0699454	0.0238809	0.465064
GOTERM_MF_FAT	polysaccharide binding	9	7.56303	2.23167e-05	FBGN0026077, FBGN0038632, FBGN0261341, FBGN0034709, FBGN0035844, FBGN0035636, FBGN0027600, FBGN0035398, FBGN0260653	77	124	7918	7.46355	0.00432014	0.00432014	0.0278286
GOTERM_MF_FAT	pattern binding	9	7.56303	2.23167e-05	FBGN0026077, FBGN0038632, FBGN0261341, FBGN0034709, FBGN0035844, FBGN0035636, FBGN0027600, FBGN0035398, FBGN0260653	77	124	7918	7.46355	0.00432014	0.00432014	0.0278286
GOTERM_MF_FAT	carbohydrate binding	10	8.40336	8.08663e-05	FBGN0026077, FBGN0038632, FBGN0261341, FBGN0034709, FBGN0035844, FBGN0035636, FBGN0027600, FBGN0027341, FBGN0035398, FBGN0260653	77	191	7918	5.38383	0.0155663	0.00781366	0.100805
GOTERM_MF_FAT	calcium ion binding	10	8.40336	0.000478819	FBGN0004197, FBGN0002773, FBGN0031879, FBGN0038247, FBGN0002772, FBGN0003514, FBGN0036715, FBGN0031692, FBGN0039709, FBGN0010424	77	242	7918	4.24922	0.0887274	0.0229606	0.595519
GOTERM_MF_FAT	structural molecule activity	10	8.40336	0.0297318	FBGN0033729, FBGN0026077, FBGN0039805, FBGN0003887, FBGN0000299, FBGN0027600, FBGN0034517, FBGN0039480, FBGN0033731, FBGN0039481	77	456	7918	2.25507	0.997136	0.47827	31.3687
GOTERM_MF_FAT	metal ion binding	24	20.1681	0.050299	FBGN0002773, FBGN0038247, FBGN0002772, FBGN0032685, FBGN0050147, FBGN0036715, FBGN0003514, FBGN0259247, FBGN0004197, FBGN0039038, FBGN0010222, FBGN0031879, FBGN0260463, FBGN0033753, FBGN0032707, FBGN0038511, FBGN0038465, FBGN0039078, FBGN0031692, FBGN0033188, FBGN0034420, FBGN0039640, FBGN0039709, FBGN0010424	77	1718	7918	1.43652	0.999955	0.537057	47.4616
GOTERM_MF_FAT	cation binding	25	21.0084	0.0381812	FBGN0003514, FBGN0036715, FBGN0033753, FBGN0032707, FBGN0038465, FBGN0031692, FBGN0010424, FBGN0002773, FBGN0038247, FBGN0002772, FBGN0032685, FBGN0050147, FBGN0035398, FBGN0004197, FBGN0259247, FBGN0039038, FBGN0010222, FBGN0031879, FBGN0260463, FBGN0038511, FBGN0039078, FBGN0033188, FBGN0039640, FBGN0034420, FBGN0039709	77	1764	7918	1.45736	0.999475	0.4967	38.4612
GOTERM_MF_FAT	ion binding	25	21.0084	0.0400606	FBGN0003514, FBGN0036715, FBGN0033753, FBGN0032707, FBGN0038465, FBGN0031692, FBGN0010424, FBGN0002773, FBGN0038247, FBGN0002772, FBGN0032685, FBGN0050147, FBGN0035398, FBGN0004197, FBGN0259247, FBGN0039038, FBGN0010222, FBGN0031879, FBGN0260463, FBGN0038511, FBGN0039078, FBGN0033188, FBGN0039640, FBGN0034420, FBGN0039709	77	1772	7918	1.45078	0.999641	0.483653	39.9442

## Sheet: Cana_Pbm_Ne>Fg_ID
S3 File. Gene Ontology (GO) functional analysis of the differentially expressed genes. The bee species and developmental phases compared are specified in the inferior margin of each table in this File. For example: Amel_Pbm_Ne>Fg_ID means the bees’ gene IDs and Fly Base gene IDs from higher expressed genes at younger developmental phases; and Amel_Ne_Fg>Pbm_GO means the Gene Ontology of the highe…
AmelGeneID	FBGN	Function
551644	FBGN0034138	Ribosomal protein S15 [Source:FlyBase gene name;Acc:FBgn0034138]
409479	FBGN0039857	Ribosomal protein L6 [Source:FlyBase gene name;Acc:FBgn0039857]
412396	FBGN0033020	N/A
551710	FBGN0010516	walrus [Source:FlyBase gene name;Acc:FBgn0010516]
409712	FBGN0036824	N/A
409126	FBGN0014009	Rab2 [Source:FlyBase gene name;Acc:FBgn0014009]
725797	FBGN0034645	N/A
724807	FBGN0031603	N/A
724519	FBGN0032321	YL-1 [Source:FlyBase gene name;Acc:FBgn0032321]
408726	FBGN0027600	obstructor-B [Source:FlyBase gene name;Acc:FBgn0027600]
551350	FBGN0030982	N/A
725932	FBGN0026077	Gasp [Source:FlyBase gene name;Acc:FBgn0026077]
550695	FBGN0261862	withered [Source:FlyBase gene name;Acc:FBgn0261862]
550932	FBGN0000116	Arginine kinase [Source:FlyBase gene name;Acc:FBgn0000116]
724142	FBGN0032518	Ribosomal protein L24 [Source:FlyBase gene name;Acc:FBgn0032518]
550700	FBGN0031598	N/A
552724	FBGN0035844	N/A
552830	FBGN0250791	alpha Soluble NSF attachment protein [Source:FlyBase gene name;Acc:FBgn0250791]
551479	FBGN0015521	Ribosomal protein S21 [Source:FlyBase gene name;Acc:FBgn0015521]
409270	FBGN0031132	N/A
551284	FBGN0027054	COP9 signalosome subunit 4 [Source:FlyBase gene name;Acc:FBgn0027054]
413481	FBGN0035398	Cht7 [Source:FlyBase gene name;Acc:FBgn0035398]
411742	FBGN0022724	TBP-associated factor 8 [Source:FlyBase gene name;Acc:FBgn0022724]
102656893	FBGN0039741	N/A

## Sheet: Cana_Pbm_Ne>Fg_GO
S3 File. Gene Ontology (GO) functional analysis of the differentially expressed genes. The bee species and developmental phases compared are specified in the inferior margin of each table in this File. For example: Amel_Pbm_Ne>Fg_ID means the bees’ gene IDs and Fly Base gene IDs from higher expressed genes at younger developmental phases; and Amel_Ne_Fg>Pbm_GO means the Gene Ontology of the highe…
Category	Term	Count	%	PValue	Genes	List Total	Pop Hits	Pop Total	Fold Enrichment	Bonferroni	Benjamini	FDR
GOTERM_BP_FAT	GO:0000022~mitotic spindle elongation	3	13.0435	0.0117855	FBGN0032518, FBGN0034138, FBGN0039857	18	78	7937	16.9594	0.889762	0.423787	13.6558
GOTERM_BP_FAT	GO:0051231~spindle elongation	3	13.0435	0.0120764	FBGN0032518, FBGN0034138, FBGN0039857	18	79	7937	16.7447	0.895638	0.363631	13.9701
GOTERM_BP_FAT	GO:0006119~oxidative phosphorylation	3	13.0435	0.0317131	FBGN0034645, FBGN0033020, FBGN0010516	18	132	7937	10.0215	0.997507	0.631765	32.9095
GOTERM_BP_FAT	GO:0007052~mitotic spindle organization	3	13.0435	0.0635601	FBGN0032518, FBGN0034138, FBGN0039857	18	194	7937	6.81873	0.999995	0.782776	55.6615
GOTERM_BP_FAT	GO:0006091~generation of precursor metabolites and energy	3	13.0435	0.0773266	FBGN0034645, FBGN0033020, FBGN0010516	18	217	7937	6.09601	1	0.810478	63.0918
GOTERM_BP_FAT	GO:0007051~spindle organization	3	13.0435	0.0823257	FBGN0032518, FBGN0034138, FBGN0039857	18	225	7937	5.87926	1	0.797694	65.4934
GOTERM_BP_FAT	GO:0006030~chitin metabolic process	4	17.3913	0.00169445	FBGN0026077, FBGN0035844, FBGN0027600, FBGN0035398	18	114	7937	15.4717	0.270528	0.270528	2.07843
GOTERM_BP_FAT	GO:0006022~aminoglycan metabolic process	4	17.3913	0.00317205	FBGN0026077, FBGN0035844, FBGN0027600, FBGN0035398	18	142	7937	12.421	0.446193	0.255818	3.85839
GOTERM_BP_FAT	GO:0005976~polysaccharide metabolic process	4	17.3913	0.00391635	FBGN0026077, FBGN0035844, FBGN0027600, FBGN0035398	18	153	7937	11.528	0.518029	0.215956	4.74369
GOTERM_BP_FAT	GO:0016310~phosphorylation	4	17.3913	0.0592705	FBGN0034645, FBGN0033020, FBGN0010516, FBGN0000116	18	425	7937	4.15007	0.999988	0.802794	53.0794
GOTERM_BP_FAT	GO:0006412~translation	4	17.3913	0.0958564	FBGN0032518, FBGN0034138, FBGN0039857, FBGN0015521	18	520	7937	3.39188	1	0.818024	71.2919
Category	Term	Count	%	PValue	Genes	List Total	Pop Hits	Pop Total	Fold Enrichment	Bonferroni	Benjamini	FDR
GOTERM_CC_FAT	GO:0022626~cytosolic ribosome	4	17.3913	0.00264554	FBGN0032518, FBGN0034138, FBGN0039857, FBGN0015521	16	92	4786	13.0054	0.153707	0.153707	2.64665
GOTERM_CC_FAT	GO:0044445~cytosolic part	4	17.3913	0.00657339	FBGN0032518, FBGN0034138, FBGN0039857, FBGN0015521	16	127	4786	9.42126	0.339984	0.187586	6.4598
GOTERM_CC_FAT	GO:0033279~ribosomal subunit	4	17.3913	0.0132691	FBGN0032518, FBGN0034138, FBGN0039857, FBGN0015521	16	164	4786	7.29573	0.568957	0.244606	12.6508
GOTERM_CC_FAT	GO:0005840~ribosome	4	17.3913	0.0186081	FBGN0032518, FBGN0034138, FBGN0039857, FBGN0015521	16	186	4786	6.4328	0.69375	0.256092	17.32
GOTERM_CC_FAT	GO:0005811~lipid particle	4	17.3913	0.039782	FBGN0032518, FBGN0010516, FBGN0034138, FBGN0039857	16	249	4786	4.80522	0.9225	0.400402	33.7043
Category	Term	Count	%	PValue	Genes	List Total	Pop Hits	Pop Total	Fold Enrichment	Bonferroni	Benjamini	FDR
GOTERM_MF_FAT	GO:0016490~structural constituent of peritrophic membrane	2	8.69565	0.0510682	FBGN0026077, FBGN0027600	19	23	7918	36.238	0.965083	0.428293	41.2877
GOTERM_MF_FAT	GO:0008061~chitin binding	4	17.3913	0.00138975	FBGN0026077, FBGN0035844, FBGN0027600, FBGN0035398	19	100	7918	16.6695	0.08516	0.08516	1.4029
GOTERM_MF_FAT	GO:0001871~pattern binding	4	17.3913	0.00257592	FBGN0026077, FBGN0035844, FBGN0027600, FBGN0035398	19	124	7918	13.4431	0.152167	0.0792216	2.58623
GOTERM_MF_FAT	GO:0030247~polysaccharide binding	4	17.3913	0.00257592	FBGN0026077, FBGN0035844, FBGN0027600, FBGN0035398	19	124	7918	13.4431	0.152167	0.0792216	2.58623
GOTERM_MF_FAT	GO:0003735~structural constituent of ribosome	4	17.3913	0.00710864	FBGN0032518, FBGN0034138, FBGN0039857, FBGN0015521	19	178	7918	9.36487	0.366552	0.107871	6.99108
GOTERM_MF_FAT	GO:0030246~carbohydrate binding	4	17.3913	0.00863173	FBGN0026077, FBGN0035844, FBGN0027600, FBGN0035398	19	191	7918	8.72747	0.425829	0.105031	8.43038
GOTERM_MF_FAT	GO:0005198~structural molecule activity	6	26.087	0.00283928	FBGN0032518, FBGN0026077, FBGN0027600, FBGN0034138, FBGN0039857, FBGN0015521	19	456	7918	5.48338	0.166376	0.0588544	2.84722

[truncated: 2 more sheets: Cana_Ne_Fg>Pbm_ID, Cana_Ne_Fg>Pbm_GO]
