# Supplementary material for: Exploring integument transcriptomes, cuticle ultrastructure, and cuticular hydrocarbons profiles in eusocial and solitary bee species displaying heterochronic adult cuticle maturation
Source: PLoS One. 2019 Mar 14;14(3):e0213796. doi: 10.1371/journal.pone.0213796 (PMC6417726; doi:10.1371/journal.pone.0213796)
Supplement: S4 File — Pharate-adult (Pbm), newly-emerged (Ne) and forager (Fg) developmental phases. (XLS) [file pone.0213796.s015.xls]

## Sheet: A. mellifera
S4 File. CHC profiles found per species and variable contribution (total and per comparison) and mass quantification.
A. mellifera
RT	CHC	Pbm				Ne				Fg
		Mean	±	STD	Sig.	Mean	±	STD	Sig.	Mean	±	STD	Sig.	Contribution (%)
n-alkanes
15.651	C21	2.63494	±	0.759963	a	2.41085	±	1.23956	a	0.25206	±	0.0878842	b	1.20108
18.285	C22	0.37261	±	0.0645327	a	0.464056	±	0.0865201	b	0.28609	±	0.0697015	b	0.111333
20.906	C23	7.96345	±	2.02866	a	13.73	±	3.66659	b	15.8107	±	5.4143	c	0.522193
23.485	C24	0.24063	±	0.0240516	a	0.299369	±	0.029071	b	0.516164	±	0.113024	c	0.509991
26.021	C25	4.56128	±	0.468572	a	5.44301	±	0.961426	b	17.8642	±	3.77425	c	1.08715
28.445	C26	0.686557	±	0.0519071	a	0.640105	±	0.0266036	a	0.904314	±	0.120498	b	0.249874
30.865	C27	21.9197	±	1.66831	a	18.385	±	2.0535	a	24.2884	±	4.21643	b	0.215157
33.141	C28	1.74438	±	0.178912	a	1.24282	±	0.097785	b	0.571514	±	0.10703	c	0.119145
35.386	C29	11.926	±	2.23392	a	7.47096	±	1.30527	b	9.16345	±	3.6069	c	0.183495
37.545	C30	0.439261	±	0.0441268	a	0.352038	±	0.0345592	a	0.236739	±	0.067177	a	0.0498305
39.637	C31	1.969	±	0.891898	a	1.52607	±	0.502984	a	4.17199	±	2.10011	b	0.786984
43.665	C33	0.137978	±	0.133786	a	0.116013	±	0.0545981	a	0.624833	±	0.535101	b	1.84102
branched-alkanes
21.822	11-MeC23	0.416602	±	0.164443	a	0.172065	±	0.0766882	b	0.001	±	4.48902e-19	c	8.17072
26.839	11-MeC25; 13-MeC25	2.27632	±	0.519317	a	1.60312	±	0.385688	b	0.282802	±	0.114327	c	0.79198
29.235	?-MeC26	0.311284	±	0.0700739	a	0.239386	±	0.0487232	a	0.0813574	±	0.0468614	b	0.364178
29.941	2-MeC26	0.011998	±	0.00560484	a	0.0106681	±	0.00258163	a	1.57237	±	2.31912	b	7.17303
31.59	9-MeC27; 11-MeC27; 13-MeC27	12.0901	±	1.60101	a	12.355	±	1.47078	a	0.39884	±	0.189322	b	2.93855
31.784	7-MeC27	0.253957	±	0.0936174	a	0.239367	±	0.0365397	a	0.0406729	±	0.0752686	b	1.96615
31.989	3-MeC27	0.126649	±	0.0502298	a	0.144687	±	0.0209936	a	0.0253401	±	0.0297326	b	1.38291
32.144	11,15-diMeC27	0.301291	±	0.0953848	a	0.402731	±	0.150166	a	0.105311	±	0.170054	b	2.00224
33.832	14-MeC28	0.909193	±	0.18292	a	1.10488	±	0.202834	a	0.0726854	±	0.0709805	b	2.10945
34.538	2-MeC28	0.0393272	±	0.033474	a	0.0253338	±	0.0206543	a	3.26085	±	4.54063	b	7.55292
36.059	11-MeC29; 13-MeC29; 15-MeC29	14.0071	±	1.23581	a	15.3957	±	2.054	a	0.230757	±	0.0827562	b	4.38529
36.521	13,17-diMeC29	0.490593	±	0.108397	a	0.664766	±	0.192852	a	0.0366607	±	0.0486281	b	2.96038
36.667	11,15-diMeC29	0.873201	±	0.18014	a	1.46564	±	0.344257	a	0.0799753	±	0.106243	b	3.81636
38.181	?-MeC30	0.497256	±	0.0584965	a	0.572762	±	0.10153	a	0.0146684	±	0.00914897	b	3.30541
38.625	12-MeC30; 14-MeC30	0.0119984	±	0.00774641			-			0.154045	±	0.0571852		Qualitative difference
40.243	10-MeC31; 11-MeC31; 13-MeC31; 15-MeC31	6.02571	±	0.473904	a	6.08757	±	0.882813	a	0.102701	±	0.038826	b	4.23658
40.678	13,15-diMeC31	0.153978	±	0.0354196	a	0.191358	±	0.0503917	a	0.057447	±	0.178257	b	1.79965
40.771	13,17-diMeC31	0.269296	±	0.111497	a	0.502092	±	0.116613	b	0.0120027	±	0.0041383	c	2.99242
44.242	13-MeC33; 15-MeC33; 17-MeC33	1.30046	±	0.184106	a	1.0295	±	0.154641	a	0.0260055	±	0.0277248	b	4.22255
unsaturated
14.941	Z-?-C21a	0.051992	±	0.030514	a	0.0233338	±	0.0158837	b	0.0166693	±	0.0104632	b	0.65836
15.095	Z-?-C21b		-				-			0.0559995	±	0.0893288		Qualitative difference
15.251	Z-?-C21c	0.037328	±	0.0127975	a	0.0340004	±	0.0168106	a	0.0773403	±	0.0982079	b	1.11364
19.881	ZZ-?-C23		-				-			0.293476	±	0.517528		Qualitative difference
20.169	Z-7-C23; Z-9-C23	0.940524	±	0.363258	a	0.760113	±	0.315496	a	1.23632	±	0.440717	b	0.44561
24.708	ZZ-?-C25	0.140646	±	0.0702428		0.19137	±	0.0854473			-			Qualitative difference
25.311	Z-?-C25a*	0.492592	±	0.163668	a	0.494144	±	0.271285	a	1.76647	±	0.550795	b	1.71653
25.521	Z-?-C25b*	0.0139977	±	0.00632338	a	0.0553261	±	0.167334	a	0.125381	±	0.0327672	b	2.9168
30.207	Z-?-C27a**	0.384618	±	0.348556	a	0.357379	±	0.619524	a	1.88591	±	0.420264	b	2.18657
30.392	Z-?-C27b**	0.0826531	±	0.0215321	a	0.0500096	±	0.0223642	b	0.380836	±	0.116668	c	1.83315
34.823	Z-?-C29a**	0.913867	±	0.891367	a	0.966048	±	1.24821	a	2.97084	±	0.691433	b	1.38749
35.003	Z-?-C29b**	0.0319941	±	0.0402065	a	0.0240008	±	0.0343916	a	0.142702	±	0.0609936	b	2.69695
38.761	ZZ-?-C31	0.0166647	±	0.0167618	a	0.001	±	4.48902e-19	b	0.395452	±	0.228657	c	9.78698
39.26	Z-7-C31; Z-9-C31	0.854537	±	0.611335	a	1.06004	±	0.802483	a	2.81822	±	1.77864	b	1.13461
42.745	ZZ-?-C33	0.108653	±	0.115923	a	0.136009	±	0.0862303	a	0.558088	±	0.3303	b	2.53078
43.315	Z-?-C33	0.967864	±	1.35765	a	1.56136	±	0.962349	b	6.03068	±	2.45853	c	2.54552
Retention time (min) (RT); standard deviation (STD); peak not found (-); unsaturation in non-identified position (Z-?); methyl group (Me); non-identified branch position (?-Me.). Different red letters in significance (Sig.) column represent statistical significance (ANOVA associated to Tukey’s HSD post hoc test) between developmental phases; (*) we found unsaturations in the positions 5, 7 and 9 …

## Sheet: F. varia
S4 File. CHC profiles found per species and variable contribution (total and per comparison) and mass quantification.
F. varia
RT	CHC	Pbm				Ne				Fg				Variable contribution (%)
		Mean	±	STD	Sig.	Mean	±	STD	Sig.	Mean	±	STD	Sig.
n-alkanes
13.34	C20	0.771735	±	0.578125	a	1.64648	±	1.65458	a	9.32943e-05	±	2.58093e-05	b	6.28485
18.782	C21	0.637549	±	0.435483	a	3.36106	±	2.69548	b	0.0579809	±	0.0370625	c	0.935069
21515	C22	0.110259	±	0.10571	a	0.269741	±	0.159265	a	6.52167	±	6.24223	b	1.41988
24.223	C23	1.04331	±	0.445383	a	8.54218	±	3.83892	b	0.403362	±	0.337047	c	0.619361
26.858	C24	0.41272	±	0.448531	a	1.34206	±	0.658648	b	0.492496	±	0.572182	a	0.455543
29.409	C25	10.22	±	1.15579	a	22.9392	±	5.38012	a	2.10377	±	1.17588	b	0.380366
31.883	C26	1.57073	±	0.979864	a	2.62029	±	1.48967	a	1.68595	±	1.24856	a	0.0900814
34.273	C27	26.8533	±	3.72335	a	23.6803	±	8.14255	b	40.4181	±	8.53034	a	0.131997
36.589	C28	1.65999	±	1.32776	a	2.33185	±	2.03616	a	2.20383	±	1.61548	a	0.166468
38.828	C29	16.2247	±	3.2292	a	11.6019	±	5.51507	b	26.1203	±	6.81123	a	0.193532
40.986	C30	1.24809	±	1.01888	a	1.77835	±	1.67149	a	1.23161	±	1.22065	a	0.228284
43.087	C31	12.5635	±	3.2445	a	5.00744	±	1.47116	b	2.47865	±	1.15439	c	0.285124
45.28	C32	0.665675	±	0.667291	a	1.02455	±	1.04019	a	1.11228	±	0.898474	a	0.729007
47.94	C33	3.98866	±	1.69169	a	1.24309	±	0.727776	b	0.389161	±	0.378803	c	0.714643
51.09	C34	0.43691	±	0.430319	a	0.382495	±	0.50239	ab	0.146614	±	0.261765	b	1.45754
54.975	C35	0.726407	±	0.697597	a	1.01536	±	1.70999	ab	0.146615	±	0.16595	b	1.00123
branched alkanes
30.225	13-MeC25	0.275846	±	0.196173	a	0.279691	±	0.220335	a	8.66129e-05	±	3.51649e-05	b	4.5131
35	13-MetC27	2.29333	±	1.27889	a	0.898158	±	0.533199	b	8.66129e-05	±	3.51649e-05	c	6.88951
35.645	?-MetC27a	9.99982e-05	±	2.57896e-09	a	9.98829e-05	±	1.6373e-07	a	0.0826453	±	0.120671	b	2.7959
35.73	?-Me-C27b	9.99982e-05	±	2.57896e-09	a	9.98829e-05	±	1.6373e-07	b	0.0366543	±	0.0375298	c	2.49323
39.475	11-MetC29	2.8308	±	1.86017	a	1.18254	±	1.31869	b	8.66129e-05	±	3.51649e-05	c	7.1346
39.725	5-MetC29	9.99982e-05	±	2.57896e-09	a	0.163744	±	0.237709	b	8.66129e-05	±	3.51649e-05	a	2.90239
40.035	3,11-diMetC29	1.70656	±	1.18386	a	0.579998	±	0.29094	b	0.0906214	±	0.0545724	c	1.11825
43.57	13-MetC31	5.72083	±	3.04444	a	1.49296	±	0.91959	b	0.101974	±	0.147156	c	1.82808
44.04	?-MetC31	1.76435	±	1.63807	a	0.560817	±	0.44465	b	0.0459783	±	0.041697	c	1.27084
48.715	13-;15-MetC33	3.85803	±	1.74538	a	1.24542	±	0.960139	b	8.66129e-05	±	3.51649e-05	c	7.55854
unsaturated
18.26	Z-?-C21		-				-			1.54924	±	0.599547		Qualitative difference
20.655	Z-7-C22	0.229056	±	0.299666	a	0.655227	±	0.69304	b	0.266671	±	0.205358	ab	0.585801
23.245	Z-9-C23	0.469566	±	0.343509	ab	0.508645	±	0.482603	a	1.96894	±	2.44868	b	0.530988
23.84	Z-5-C23		-				-			0.0773186	±	0.0404666		Qualitative difference
28.45	Z-?-C25a*	9.99982e-05	±	2.57896e-09	a	9.98829e-05	±	1.6373e-07	b	0.81305	±	0.436054	c	6.29052
28.61	Z-?-C25b*	0.159556	±	0.0961865	a	0.163119	±	0.148837	ab	0.0579875	±	0.0883261	b	0.691862
28.77	Z-?-C25c*	9.99982e-05	±	2.57896e-09	a	0.179782	±	0.107923	b	0.0340205	±	0.0512048	c	3.07899
33.571	Z-7-C27; Z-9-C27; Z-13-C27	0.744547	±	0.706543	a	1.16519	±	0.759296	a	0.34848	±	0.187278	b	0.177807
35.936	Z-?C28	9.99982e-05	±	2.57896e-09	a	9.98829e-05	±	1.6373e-07	b	0.163917	±	0.101375	c	4.20186
38.2	Z-7-C29; Z-9-C29	0.812853	±	0.700838	a	1.9884	±	1.29519	a	0.139947	±	0.150624	b	0.728313
41.935	Z-?-C31a**	9.99982e-05	±	2.57896e-09	a	0.149169	±	0.234739	b	1.31252	±	1.06277	c	5.26608
42.29	Z-?-C31b**	9.99982e-05	±	2.57896e-09	a	9.98829e-05	±	1.6373e-07	a	0.800286	±	0.735136	b	5.8035
42.565	Z-?-C31c**	9.99982e-05	±	2.57896e-09	a	9.98829e-05	±	1.6373e-07	a	5.56465	±	4.81192	b	8.45844
46.925	Z-?-C33a	9.99982e-05	±	2.57896e-09	a	9.98829e-05	±	1.6373e-07	b	0.632907	±	0.706391	c	5.68254
47.335	Z-?-C33b	9.99982e-05	±	2.57896e-09	a	9.98829e-05	±	1.6373e-07	b	0.399265	±	0.605661	c	4.90687
Retention time (min) (RT); standard deviation (STD); peak not found (-); unsaturation in non-identified position (Z-?); methyl group (Me); non-identified branch position (?-Me). Different red letters in significance (Sig.) column represent statistical significance (ANOVA associated to Tukey’s HSD post hoc test) between developmental phases; (*) we found unsaturations in the positions 7, 8, 9 and …

## Sheet: C. analis
S4 File. CHC profiles found per species and variable contribution (total and per comparison) and mass quantification.
C. analis
RT	CHC	Pbm				Ne				Fg				Variable contribution (%)
		Mean	±	STD	Sig.	Mean	±	STD	Sig.	Mean	±	STD	Sig.
n-alkanes
13.07	C19	0.0479132	±	0.062775	ab	0.101403	±	0.0791122	a	0.00952308	±	0.0223158	b	1.1992
18.499	C21	0.10296	±	0.0861876	ab	0.896616	±	0.903617	a	0.13823	±	0.244301	b	2.52748
21.245	C22	0.00553248	±	0.00522502	a	0.053509	±	0.0431305	ab	0.2149	±	0.377335	b	2.38824
23.933	C23	0.860274	±	0.19352	a	2.89398	±	1.75132	b	1.94116	±	0.855276	c	0.467119
26.549	C24	0.11575	±	0.0173239	a	0.108705	±	0.0477206	a	0.10898	±	0.131342	a	1.2889
29.153	C25	10.8658	±	2.02368	a	6.00126	±	3.15037	a	10.662	±	3.72772	a	2.86817
31.586	C26	0.673179	±	0.393446	ab	0.469738	±	0.101146	a	0.454947	±	0.121759	b	0.356679
34.05	C27	19.3841	±	3.90321	ab	20.0813	±	3.363	a	12.6881	±	4.72803	b	0.224483
36.291	C28	0.367306	±	0.151784	a	0.290937	±	0.0722337	a	0.214547	±	0.106093	a	0.556147
38.53	C29	3.50905	±	1.64517	a	5.44442	±	1.36906	a	4.21488	±	1.52	b	0.340894
40.671	C30	0.178698	±	0.0612605	a	0.114435	±	0.037167	a	1.3772	±	1.24135	b	1.44528
42.765	C31	2.82664	±	0.937127	a	3.0905	±	0.831957	a	1.37135	±	0.64978	a	0.182953
44.904	C32	0.120914	±	0.047801	a	0.0626207	±	0.0312434	a	0.0372054	±	0.0584469	a	1.07194
47.505	C33	1.36632	±	0.426303	a	0.632784	±	0.23402	a	0.0554404	±	0.0745557	b	2.19615
branched alkanes
29.9	13-MeC25	0.14849	±	0.100195	a	0.0363294	±	0.029641	a	0.0449759	±	0.0705857	a	1.36687
30.38	5-MeC25	0.146009	±	0.0257009	ab	0.0421794	±	0.0238603	a	0.474073	±	0.468054	b	1.77448
34.7	11-MeC27;13-MeC27	0.500684	±	0.127602	a	0.181007	±	0.121775	b	0.00107617	±	6.20673e-05	c	2.33837
35.285	7-Me-C27	0.075877	±	0.0526414	a	0.0333302	±	0.0243872	a	0.668566	±	0.601925	b	2.36655
39.21	11-MeC29;13-MeC29	0.0654893	±	0.0242625	a	0.00668759	±	0.00972148	b	0.0616	±	0.0817246	a	2.15388
unsaturated CHC
16.246	Z-?-C20	0.00100664	±	4.8678e-06	a	0.00101504	±	3.27078e-05	a	0.106297	±	0.0835959	b	3.51441
23.07	Z-?-C23a*	0.0158003	±	0.0295848	a	0.196177	±	0.212744	b	0.00107617	±	6.20673e-05	a	2.15619
23.155	Z-?-C23b*	0.0654422	±	0.0413663	a	0.00101504	±	3.27078e-05	b	0.323799	±	0.344137	c	4.71795
23.34	Z-?-C23c*	0.0582099	±	0.0569839	ab	0.10501	±	0.198939	a	2.00073	±	1.46363	b	6.37743
26	Z-9-C24	0.0178812	±	0.0147172	a	0.0163188	±	0.0239935	b	0.27821	±	0.204407	c	3.8873
28.226	Z-?-C25a**	0.163401	±	0.0997191	a	1.10958	±	1.41297	b	0.00107617	±	6.20673e-05	c	2.94039
28.445	Z-?-C25b**	5.53196	±	0.588951	a	5.52342	±	7.17024	a	27.8774	±	16.1526	b	1.75375
28.89	Z-?-C25c**	0.0479596	±	0.0492345	a	0.827227	±	2.02462	a	0.00586998	±	0.012719	a	2.14443
30.7	Z-?-C26a***	0.105407	±	0.163823	a	0.0390935	±	0.0457996	a	0.289198	±	0.558531	a	1.84554
30.923	Z-?-C26b***	0.329917	±	0.132364	a	0.121807	±	0.0599524	ab	0.0888386	±	0.203732	b	1.85701
31.1	Z-?-C26c***	0.0683	±	0.0456589	a	0.155316	±	0.0952092	a	0.108648	±	0.118352	a	1.63623
32.315	ZZ-?-C27a	0.0528875	±	0.0129083	a	0.0365628	±	0.0218807	a	0.110724	±	0.197632	a	1.11614
32.62	ZZ-?-C27b	0.00100664	±	4.8678e-06	a	0.00101504	±	3.27078e-05	a	0.00107617	±	6.20673e-05	b	0.321863
33.24	Z-?-C27a**	1.07968	±	0.12946	a	2.29361	±	1.87872	a	0.582221	±	0.71863	a	2.28665
33.458	Z-?-C27b**	25.7138	±	6.37517	a	22.1457	±	4.91249	a	14.6041	±	9.40617	a	0.227614
33.84	Z-?-C27c**	0.0630752	±	0.0584321	ab	0.42932	±	0.267154	a	0.027676	±	0.0703606	b	2.71587
35.71	Z-7-C28;Z-9-C28	0.271855	±	0.0227385	a	0.0986515	±	0.0302743	a	0.213781	±	0.188214	a	1.10741
35.895	Z-?-C28	0.105651	±	0.0263654	a	0.106964	±	0.0548286	a	0.118388	±	0.0894932	a	1.47763
37.3	ZZ-?-C29a	0.0531999	±	0.0385673	a	0.0450258	±	0.0279104	a	0.0123864	±	0.0298915	a	0.915018
37.53	ZZ-?-C29b	0.0279994	±	0.0220059	a	0.0305561	±	0.0186235	a	0.0181131	±	0.045043	a	0.822331
37.845	Z-?-C29	11.7591	±	1.32763	ab	10.0158	±	1.8611	a	8.81299	±	2.04031	b	0.259249
40.199	Z-?-C30a	0.133411	±	0.0335052	a	0.0685522	±	0.0352294	a	0.278207	±	0.263122	a	1.74024
40.456	Z-?-C30b	0.00100664	±	4.8678e-06	a	0.0752319	±	0.024095	b	0.168375	±	0.196839	b	2.51092
41.721	ZZ-?-C31a	0.113422	±	0.0622146	a	0.161415	±	0.0622858	a	0.0467117	±	0.0703711	a	1.08984
41.9	ZZ-?-C31b	0.100812	±	0.0415839	ab	0.125338	±	0.0569898	a	0.0255627	±	0.0450537	b	1.30663
42.065	ZZ-?-C31c	0.0885505	±	0.072213	ab	0.134254	±	0.0965414	a	0.00917606	±	0.021466	b	1.62703
42.375	Z-?-C31	5.89031	±	1.3804	a	5.59771	±	2.27802	a	6.65366	±	3.05933	b	0.405156
44.454	Z-?-C32	0.0383369	±	0.0746575	a	0.149605	±	0.0867709	a	0.0965217	±	0.166152	a	2.70819
46.075	ZZ-?-C33a	0.166732	±	0.192189	a	0.102063	±	0.117684	a	0.0200793	±	0.0245394	a	2.00454
46.22	ZZ-?-C33b	0.564812	±	0.326879	a	1.81872	±	0.895032	a	0.0145902	±	0.0273181	b	3.20436
46.44	ZZ-?-C33c	0.0209408	±	0.0398702	a	0.140403	±	0.0700244	b	0.0373324	±	0.0399998	ab	1.85626
46.9	Z-?-C33a	5.26938	±	0.932822	ab	6.89906	±	2.7398	a	2.13807	±	3.57161	b	3.8579
47.14	Z-?-C33b	0.058307	±	0.0672397	a	0.0561574	±	0.0541719	a	0.077485	±	0.094939	a	2.00806
52.315	ZZ-?-C35a	0.141035	±	0.0623706	a	0.260002	±	0.165039	a	0.0133185	±	0.0209667	b	1.51265
52.53	ZZ-?-C35b	0.209017	±	0.0669378	ab	0.31276	±	0.190641	a	0.060744	±	0.0821479	b	1.39
53.5	Z-?-C35	0.309496	±	0.0933325	a	0.257788	±	0.0722159	a	0.0387732	±	0.0651532	b	1.58105
Retention time (min) (RT); standard deviation (STD); unsaturation in non-identified position (Z-?); methyl group (Me). Different red letters in significance (Sig.) column represent statistical significance (ANOVA associated to Tukey’s HSD post hoc test) between developmental phases; (*) we found unsaturations in the positions 7 and 9 in a same peak for derivatization reaction; (**) we found unsat…

## Sheet: A. mellifera_PCA_contribution
S4 File. CHC profiles found per species and variable contribution (total and per comparison) and mass quantification.
Variables contribution (descending order) in each developmental phase comparison - A. mellifera
Fg x Ne		Fg x Pbm		Ne x Pbm
CHC	Contribution (%)	CHC	Contribution (%)	CHC	Contribution (%)
ZZ-?-C31	12.2701	11-MeC23	9.95551	ZZ-?-C31	15.846
2-MeC28	7.79987	2-MeC26	7.96013	Z-?-C33	6.96285
2-MeC26	7.11128	2-MeC28	7.66785	Z-?-C25b	6.06682
11-MeC23	6.52099	ZZ-?-C31	5.23971	Z-?-C29b	5.9245
11-MeC29; 13-MeC29; 15-MeC29	4.43172	13-MeC33; 15-MeC33; 17-MeC33	4.76113	Z-?-C21c	5.22223
11,15-diMeC29	4.42543	11-MeC29; 13-MeC29; 15-MeC29	4.47705	Z-?-C21a	5.19631
10-MeC31; 11-MeC31; 13-MeC31; 15-MeC31	4.19466	10-MeC31; 11-MeC31; 13-MeC31; 15-MeC31	4.43279	Z-?-C25a	5.18679
13-MeC33; 15-MeC33; 17-MeC33	3.96403	11,15-diMeC29	3.67664	ZZ-?-C33	4.98035
?-MeC30	3.40787	Z-?-C33	3.36697	3-MeC27	4.38926
13,17-diMeC31	3.34941	?-MeC30	3.30478	2-MeC28	4.34732
13,17-diMeC29	3.26832	ZZ-?-C33	3.27789	13,17-diMeC31	3.7939
9-MeC27; 11-MeC27; 13-MeC27	2.9509	9-MeC27; 11-MeC27; 13-MeC27	3.06236	C33	3.18216
Z-?-C25b	2.76688	13,17-diMeC29	2.8952	Z-?-C27a	3.00936
Z-?-C29b	2.53509	Z-?-C25b	2.76757	11-MeC23	2.8094
11,15-diMeC27	2.36793	Z-?-C29b	2.62598	Z-?-C29a	2.40659
Z-?-C27a	2.30585	13,17-diMeC31	2.33453	Z-?-C31	1.9791
14-MeC28	2.28752	7-MeC27	2.23043	C23	1.45513
ZZ-?-C33	2.17234	11,15-diMeC27	2.17224	11,15-diMeC27	1.382
Z-?-C27b	2.07126	14-MeC28	2.08497	11,15-diMeC29	1.38138
13,15-diMeC31	2.0582	C33	2.05437	C31	1.35218
7-MeC27	2.05031	Z-?-C27a	1.91432	C21	1.2037
Z-?-C25a	1.88064	13,15-diMeC31	1.88652	Z-?-C23	1.13206
C33	1.58545	Z-?-C27b	1.55777	Z-?-C27b	1.05694
Z-?-C33	1.32586	3-MeC27	1.46074	13,17-diMeC29	1.04331
Z-?-C21c	1.25864	Z-?-C29a	1.44088	C29	0.905013
Z-?-C29a	1.24332	Z-?-C31	1.35964	13,15-diMeC31	0.894186
3-MeC27	1.22982	C25	1.31349	7-MeC27	0.633517
C21	1.14296	C21	1.27874	11-MeC25; 13-MeC25	0.587915
C25	0.921617	Z-?-C25a	1.25375	2-MeC26	0.579852
Z-?-C31	0.876997	11-MeC25; 13-MeC25	0.978385	C22	0.574201
C31	0.784779	C31	0.758379	14-MeC28	0.567576
11-MeC25; 13-MeC25	0.646574	Z-?-C21c	0.756955	C24	0.414959
Z-?-C23	0.459247	C23	0.703076	C28	0.413212
Z-?-C21a	0.458115	C24	0.659476	?-MeC30	0.408622
C24	0.382935	Z-?-C21a	0.518184	?-MeC26	0.403917
?-MeC26	0.33192	?-MeC26	0.470189	11-MeC29; 13-MeC29; 15-MeC29	0.365913
C23	0.302044	Z-?-C23	0.416485	C25	0.326395
C26	0.238076	C26	0.278946	13-MeC33; 15-MeC33; 17-MeC33	0.312017
C27	0.228839	C27	0.208012	C30	0.298011
C29	0.196671	C28	0.156459	C27	0.297535
C22	0.0884729	C22	0.11905	10-MeC31; 11-MeC31; 13-MeC31; 15-MeC31	0.294133
C28	0.0629191	C29	0.110452	9-MeC27; 11-MeC27; 13-MeC27	0.267946
C30	0.0401155	C30	0.0519997	C26	0.141411
Unsaturation (Z); methyl group (Me).

## Sheet: F. varia_PCA_contribution
S4 File. CHC profiles found per species and variable contribution (total and per comparison) and mass quantification.
Variables contribution (descending order) in each developmental phase comparison - F. varia
Fg x Ne		Fg x Pbm		Ne x Pbm
CHC	Contribution (%)	CHC	Contribution (%)	CHC	Contribution (%)
Z-?-C31c	10.0963	13-;15-MetC33	8.9353	Z-?-C25c	17.6937
Z-?-C25a	7.4715	Z-?-C31c	8.3134	Z-?-C31a	14.8643
C20	7.00977	11-MetC29	8.28657	5-MetC29	14.2827
Z-?-C31b	6.98031	13-MetC27	8.02343	C34	5.27986
Z-?-C33a	6.77905	Z-?-C31a	6.59697	C35	4.27046
13-;15-MetC33	6.59853	C20	6.36023	?-MetC31	4.24193
11-MetC29	6.52221	Z-?-C25a	6.03118	C32	3.76559
13-MetC27	6.24462	Z-?-C31b	5.62869	Z-7-C22	3.1782
Z-?-C33b	5.87623	Z-?-C33a	5.442	13-;15-MetC33	2.85762
Z-?C28	5.05362	13-MeC25	4.88062	3,11-diMetC29	2.44911
13-MeC25	4.59687	Z-?-C33b	4.67239	13-MetC31	2.18072
?-MetC27a	3.45384	Z-?C28	3.97455	Z-?-C25b	2.16699
5-MetC29	3.42958	?-MetC27a	2.64803	13-MetC27	2.13659
?-Me-C27b	3.06505	13-MetC31	2.36365	C24	2.12056
Z-?-C31a	1.74571	?-Me-C27b	2.31377	11-MetC29	2.04821
C22	1.47455	Z-?-C25c	2.21591	C33	1.89371
C34	1.42451	C22	1.60929	C22	1.82043
C21	1.29072	?-MetC31	1.4396	Z-9-C23	1.2575
13-MetC31	1.22284	3,11-diMetC29	1.42603	13-MeC25	1.20636
C35	0.925319	C34	1.38206	C23	1.0964
Z-7-C29; Z-9-C29	0.911272	C33	0.880314	C31	1.08175
C23	0.904078	C35	0.86002	C30	1.0383
3,11-diMetC29	0.771426	Z-?-C25b	0.707792	C28	0.912001
?-MetC31	0.751571	Z-7-C29; Z-9-C29	0.677971	C21	0.839967
C32	0.685068	C21	0.627749	C29	0.767825
Z-9-C23	0.669698	C32	0.560811	C20	0.715645
Z-?-C25b	0.669145	Z-7-C22	0.554057	Z-7-C29; Z-9-C29	0.668359
Z-?-C25c	0.645655	Z-9-C23	0.5227	C27	0.515186
C25	0.478092	C24	0.414823	Z-7-C27; Z-9-C27; Z-13-C27	0.460543
Z-7-C22	0.36286	C25	0.346662	C26	0.438434
C33	0.348971	C31	0.333523	Z-?-C25a	0.203432
C24	0.332499	C23	0.292171	?-MetC27a	0.203432
C30	0.263103	Z-7-C27; Z-9-C27; Z-13-C27	0.186888	?-Me-C27b	0.203432
C29	0.252849	C30	0.158874	Z-?C28	0.203432
Z-7-C27; Z-9-C27; Z-13-C27	0.176397	C28	0.100001	Z-?-C31b	0.203432
C28	0.173591	C29	0.073546	Z-?-C31c	0.203432
C27	0.172679	C26	0.0643653	Z-?-C33a	0.203432
C26	0.0976876	C27	0.0600034	Z-?-C33b	0.203432
C31	0.0742703	5-MetC29	0.029072	C25	0.126602
Unsaturation (Z); methyl group (Me).

## Sheet: C. analis_PCA_contribution
S4 File. CHC profiles found per species and variable contribution (total and per comparison) and mass quantification.
Variables contribution (descending order) in each developmental phase comparison - C. analis
Fg x Ne		Fg x Pbm		Ne x Pbm
CHC	Contribution (%)	CHC	Contribution (%)	CHC	Contribution (%)
Z-?-C23c	7.05136	Z-?-C23c	5.49467	C25	7.68573
Z-?-C23b	5.56926	Z-?-C33a	5.12919	ZZ-?-C33a	6.11961
Z-9-C24	4.34889	Z-?-C30b	3.94718	Z-?-C23c	5.86225
Z-?-C33a	4.27065	Z-?-C20	3.69806	Z-?-C25c	5.69608
Z-?-C20	3.7001	C22	3.696	Z-?-C32	5.56691
ZZ-?-C33b	3.59286	Z-9-C24	3.3357	Z-?-C23a	5.55348
C25	3.41425	Z-?-C27a	3.27999	ZZ-?-C33c	4.74756
Z-?-C25a	3.37189	C33	3.0591	Z-?-C23b	4.57867
C21	2.99967	11-MeC27;13-MeC27	3.04934	11-MeC29;13-MeC29	4.38511
Z-?-C27a	2.7106	Z-?-C32	2.88132	Z-?-C30b	4.38507
Z-?-C27c	2.7042	Z-?-C26b	2.84795	Z-?-C33b	4.23545
Z-?-C25c	2.38778	Z-?-C26a	2.71035	Z-?-C27c	3.81627
Z-?-C32	2.21023	ZZ-?-C33b	2.66396	ZZ-?-C31c	3.10674
7-Me-C27	2.16023	C21	2.44493	Z-9-C24	2.7387
5-MeC25	2.12471	Z-?-C26c	2.38509	Z-?-C28	2.54343
Z-?-C30a	2.07249	7-Me-C27	2.28616	13-MeC25	2.48493
11-MeC29;13-MeC29	2.06189	Z-?-C27c	2.12959	Z-?-C30a	2.47495
Z-?-C25b	2.04447	13-MeC25	2.11673	Z-?-C26c	1.9808
C22	2.02821	ZZ-?-C33c	2.11574	C22	1.96134
C33	1.95552	Z-?-C33b	2.06155	C19	1.8218
Z-?-C26a	1.8918	C24	2.05487	Z-?-C26a	1.4745
11-MeC27;13-MeC27	1.73869	Z-?-C35	2.03477	7-Me-C27	1.37348
Z-?-C26b	1.73641	ZZ-?-C33a	1.91977	C21	1.26109
Z-?-C28	1.73443	Z-?-C25a	1.8145	ZZ-?-C29a	1.15897
Z-?-C33b	1.6926	ZZ-?-C35b	1.77524	Z-?-C25b	1.15331
ZZ-?-C35a	1.66762	ZZ-?-C27a	1.71268	ZZ-?-C29b	1.13216
Z-?-C23a	1.64219	5-MeC25	1.69824	Z-?-C25a	0.897866
C30	1.60942	ZZ-?-C31b	1.64835	5-MeC25	0.792159
ZZ-?-C35b	1.53072	C32	1.64437	11-MeC27;13-MeC27	0.65178
Z-?-C35	1.52632	ZZ-?-C35a	1.54958	ZZ-?-C33b	0.643868
C24	1.5175	Z-7-C28;Z-9-C28	1.53861	Z-7-C28;Z-9-C28	0.626768
ZZ-?-C31c	1.48308	ZZ-?-C31a	1.44062	Z-?-C26b	0.52032
Z-?-C26c	1.45192	ZZ-?-C31c	1.35007	C32	0.484007
ZZ-?-C31b	1.41524	11-MeC29;13-MeC29	1.33219	C26	0.465535
ZZ-?-C33a	1.37913	Z-?-C25b	1.2499	C33	0.46151
ZZ-?-C27a	1.27364	Z-?-C28	1.23941	Z-?-C31	0.459307
ZZ-?-C31a	1.24273	Z-?-C30a	1.20906	ZZ-?-C31b	0.386724
Z-7-C28;Z-9-C28	1.23346	Z-?-C23b	1.18198	ZZ-?-C35a	0.378873
C32	1.06092	ZZ-?-C29a	1.17022	C23	0.356276
C19	1.05914	C30	1.12232	ZZ-?-C27a	0.352801
ZZ-?-C33c	0.897538	C19	1.09435	C30	0.341887
13-MeC25	0.86339	ZZ-?-C29b	1.00836	ZZ-?-C35b	0.33886
ZZ-?-C29b	0.754321	Z-?-C23a	0.923891	Z-?-C27b	0.266107
ZZ-?-C29a	0.7411	Z-?-C25c	0.835468	Z-?-C27a	0.252669
Z-?-C30b	0.669338	C28	0.79057	C28	0.249811
C28	0.65137	C23	0.68212	C29	0.238366
Z-?-C31	0.449179	C29	0.410753	Z-?-C35	0.222744
C23	0.352816	C25	0.383351	C31	0.220669
ZZ-?-C27b	0.34818	C26	0.383011	Z-?-C29	0.220103
C29	0.330789	ZZ-?-C27b	0.318589	Z-?-C33a	0.210992
C26	0.292643	Z-?-C31	0.264477	ZZ-?-C31a	0.189886
Z-?-C29	0.287785	C27	0.242295	C27	0.156976
C27	0.253061	Z-?-C27b	0.231949	Z-?-C20	0.107819
Z-?-C27b	0.241679	Z-?-C29	0.208511	ZZ-?-C27b	0.107819
C31	0.198582	C31	0.203968	C24	0.099087
Unsaturation (Z); methyl group (Me).

## Sheet: µg of n-alkanes per phase per s
S4 File. CHC profiles found per species and variable contribution (total and per comparison) and mass quantification.
Mean and standard deviation of absolute quantification of n-alkanes (µg) from A. Mellifera
n-alkane	Pbm			Ne			Fg
	Mean	±	STD	Mean	±	STD	Mean	±	STD
C21	0.22188	±	0.0197951	0.429544	±	0.108332	1.42934	±	2.4757
C22		*			*			*
C23	0.59983	±	0.104289	1.94883	±	0.193901	1.88463	±	1.53178
C24		*			*		0.0589014	±	0.05605
C25	1.06092	±	0.34061	0.816233	±	0.148132	3.6634	±	1.9523
C26	0.0925592	±	0.0280076	0.0451978	±	0.0400356	0.196729	±	0.0712606
C27	4.21265	±	1.12284	2.48638	±	0.683452	7.35084	±	1.64336
C28	0.240969	±	0.0184022	0.125056	±	0.0273224	0.140995	±	0.011981
C29	2.03365	±	0.514499	1.15498	±	0.28279	2.10594	±	0.448501
C30	0.0502868	±	0.0452497		*		0.0657923	±	0.00904797
C31	0.693717	±	0.674092	0.301933	±	0.0325801	1.72211	±	0.622961
C32	0.0661167	±	0.00594692	0.0545667	±	0.00556447	0.642167	±	1.01315
C33	0.0870814	±	0.150829		*		0.404533	±	0.202215
Mean and standard deviation of absolute quantification of n-alkanes (µg) from F. varia
n-alkane	Pbm			Ne			Fg
	Mean	±	STD	Mean	±	STD	Mean	±	STD
C21	0.0220412	±	0.00200699	0.0971877	±	0.0599491	0.00711787	±	0.0123285
C22		*		0.0180696	±	0.0156857	0.0141103	±	0.0244398
C23	0.0561489	±	0.00621256	0.176638	±	0.0782569	0.0542922	±	0.0297895
C24	0.0233254	±	0.0011198	0.054912	±	0.0218197	0.070882	±	0.0738189
C25	0.256204	±	0.0192585	0.409701	±	0.0372433	0.188762	±	0.136226
C26	0.0437406	±	0.00354486	0.101889	±	0.0511909	0.193131	±	0.168209
C27	0.525027	±	0.0244618	1.28741	±	0.800111	5.53504	±	1.83879
C28	0.0290054	±	0.00524627	0.101641	±	0.0658609	0.24358	±	0.174502
C29	0.23964	±	0.00968629	0.759072	±	0.506109	2.63795	±	0.66792
C30	0.0252015	±	0.0012407	0.0632879	±	0.0430219	0.109481	±	0.130706
C31	0.215829	±	0.0121959	0.192595	±	0.0691421	0.164064	±	0.0880784
C32	0.0371322	±	0.000710824	0.0413422	±	0.00788641	0.0715767	±	0.0648283
C33	0.0976918	±	0.084889	0.0758128	±	0.0312934		*
C34		*			*			*
C35	0.0622571	±	0.00897274	0.0218624	±	0.0214578	0.0146058	±	0.0252979
Mean and standard deviation of absolute quantification of n-alkanes (µg) from C. analis
n-alkane	Pbm			Ne			Fg
	Mean	±	STD	Mean	±	STD	Mean	±	STD
C21		*		0.143125	±	0.066973	0.0522768	±	0.090546
C22		*			*			*
C23	0.121107	±	0.0998097	0.718813	±	0.228759	0.738	±	0.302039
C24		*			*		0.0727925	±	0.0738199
C25	1.74989	±	0.566564	1.86463	±	0.413132	4.45103	±	2.31688
C26	0.130927	±	0.0190154	0.166649	±	0.0164533	0.185073	±	0.0322868
C27	3.1663	±	0.869023	8.1453	±	0.147097	4.44675	±	0.805348
C28	0.0439962	±	0.0387477	0.119044	±	0.023653	0.100462	±	0.0870113
C29	0.458679	±	0.165622	2.33277	±	0.289156	1.87675	±	1.19245
C30		*		0.0385541	±	0.0334021	0.73187	±	0.222937
C31	0.405382	±	0.150493	1.18319	±	0.174856	0.552582	±	0.317725
C32	0.0289	±	0.0252513	0.0633833	±	0.00784077	0.148707	±	0.14779
C33	0.460313	±	0.250239	0.202655	±	0.0433472	0.0233702	±	0.0404784
STD: standard deviation; *: non-quantified peak due to the relation of the peak area from CHC/peak area from internal standard <0.1, except for C32 which was maintained because the values were given by the curve of the C32.

## Sheet: µg of unsaturated CHC per phase
S4 File. CHC profiles found per species and variable contribution (total and per comparison) and mass quantification.
Mean and Standard deviation of absolute quantification of unsaturated CHC (µg) from A. mellifera
Unsaturated CHC	Pbm			Ne			Fg
	Mean	±	STD	Mean	±	STD	Mean	±	STD
Z-?-C23	0.0491958	±	0.0433837	0.173159	±	0.0154943	0.079141	±	0.0877372
Z-?-C25	0.0896634	±	0.0188496	0.0940113	±	0.007711	0.406986	±	0.230485
Z-?-C27	0.117369	±	0.0183567	0.0378635	±	0.0327919	1.35683	±	1.22495
Z-?-C29	0.160885	±	0.139702	0.154168	±	0.0331256	0.862079	±	0.219383
Z-?-C30		*			*		0.151582	±	0.146431
ZZ-?-C31		*			*		0.213235	±	0.130671
Z-?-C31	0.161439	±	0.059013	0.22316	±	0.0441911	0.561691	±	0.274944
ZZ-?-C33		*			*		0.530204	±	0.361179
Z-?-C33	0.021868	±	0.0378765	0.241855	±	0.0687591	2.39256	±	1.3327
Mean and Standard deviation of absolute quantification of unsaturated CHC (µg) from C. analis
Unsaturated CHC	Pbm			Ne			Fg
	Mean	±	STD	Mean	±	STD	Mean	±	STD
Z-?-C20		*			*		0.0213584	±	0.0369938
Z-?-C23		*			*		1.19824	±	1.03486
Z-?-C24		*			*		0.114909	±	0.113933
Z-?-C25	0.896859	±	0.300861	0.838891	±	0.543943	13.2789	±	11.0182
Z-?-C26	0.0329822	±	0.0571269	0.0530659	±	0.0486893	0.107893	±	0.0372258
ZZ-?-C27	0.148205	±	0.0471246	0.499385	±	0.150105	0.244897	±	0.250682
Z-?-C27	4.31731	±	1.50508	8.91129	±	0.397888	5.3404	±	2.08288
Z-?-C28	0.021819	±	0.0377917	0.0481583	±	0.0834127	0.17587	±	0.0234506
Z-?-C29	1.87812	±	0.307581	3.51504	±	1.11795	4.06108	±	1.31498
ZZ-?-C31		*		0.0494727	±	0.0430181		*
Z-?-C31	0.861349	±	0.196551	2.32074	±	0.827307	2.83489	±	0.646695
Z-?-C32		*			*		0.0621297	±	0.0575443
ZZ-?-C33	0.188173	±	0.176158	0.652928	±	0.140272		*
Z-?-C33	0.904736	±	0.183201	2.18107	±	0.600848	0.897507	±	1.24991
ZZ-?-C35		*		0.1151	±	0.0999229		*
Z-?-C35		*		0.0568629	±	0.0562469		*
STD: standard deviation; *: non-quantified peak due to the relation of the peak area from CHC/peak area from internal standard <0.1. For the position of unsaturations see Anexo C.
